# Supplementary material for: Comprehensive transcriptomic analysis of heat shock proteins in the molecular subtypes of human breast cancer
Source: BMC Cancer. 2018 Jun 28;18:700. doi: 10.1186/s12885-018-4621-1 (PMC6022707; doi:10.1186/s12885-018-4621-1)
Supplement: Supplementary file 1 — Table S1. Clinical data of TCGA patients. The data was updated with the available follow up information (May, 2015). Table S2. Gene mean expression in breast cancer tissues. The mean expression of each gene in all cancer samples was calculated and sorted in decreasing order. Table S3. Summary of misregulated genes in BRCA. Tabulated data show the number and percentages of total genes and HSP genes presenting > 2 fold-change in total samples and according to intrinsic BRCA subtypes. Table S4. Summary of PAM50 classification and immunohistochemical characteristics of tumours. (XLSX 1080 kb) [file 12885_2018_4621_MOESM1_ESM.xlsx]

## Sheet: Table 1
Patient	age_at_diagnosis	menopause_status	histological_type	ajcc_tumor_pathologic_pt	ajcc_nodes_pathologic_pn	ajcc_metastasis_pathologic_pm	ajcc_pathologic_tumor_stage	ajcc_staging_edition	er_status_by_ihc	pr_status_by_ihc	her2_status_by_ihc	her2_copy_number	her2_fish_status	tumor_status	vital_status	OS	prospective_collection	retrospective_collection	history_neoadjuvant_treatment	histologic_diagnosis_other	age_at_diagnosis.1	surgical_procedure_first	first_surgical_procedure_other	margin_status	surgery_for_positive_margins	surgery_for_positive_margins_other	margin_status_reexcision	axillary_staging_method	axillary_staging_method_other	micromet_detection_by_ihc	lymph_nodes_examined_count	lymph_nodes_examined	lymph_nodes_examined_he_count	lymph_nodes_examined_ihc_count	metastasis_site	metastasis_site_other	clinical_M	clinical_N	clinical_T	clinical_stage	days_to_initial_pathologic_diagnosis	disease_code	extranodal_involvement	icd_10	icd_o_3_histology	icd_o_3_site	metastatic_tumor_indicator	patient_id	project_code
TCGA.3C.AAAU	55	Pre (<6 months since LMP AND no prior bilateral ovariectomy AND not on estrogen replacement)	Infiltrating Lobular Carcinoma	TX	NX	MX	Stage X	6th	Positive	Positive	Negative	NA	NA	WITH TUMOR	Alive	3650	NO	YES	No	[Not Applicable]	55	Modified Radical Mastectomy	[Not Available]	Negative	[Not Available]	[Not Applicable]	[Not Available]	Sentinel lymph node biopsy plus axillary dissection	[Not Available]	YES	YES	13	4	[Not Available]	[Not Available]	[Not Available]	[Not Applicable]	[Not Applicable]	[Not Available]	[Not Applicable]	0	[Not Available]	[Not Applicable]	C50.9	8520/3	C50.9	[Not Available]	AAAU	[Not Available]
TCGA.3C.AALI	50	Post (prior bilateral ovariectomy OR >12 mo since LMP with no prior hysterectomy)	Infiltrating Ductal Carcinoma	T2	N1a	M0	Stage IIB	6th	Positive	Positive	Positive	NA	NA	TUMOR FREE	Alive	3650	NO	YES	No	[Not Applicable]	50	Lumpectomy	[Not Available]	Negative	[Not Available]	[Not Applicable]	[Not Available]	Sentinel lymph node biopsy plus axillary dissection	[Not Available]	[Not Available]	YES	15	1	[Not Available]	[Not Available]	[Not Available]	[Not Applicable]	[Not Applicable]	[Not Available]	[Not Applicable]	0	[Not Available]	[Not Applicable]	C50.9	8500/3	C50.9	[Not Available]	AALI	[Not Available]
TCGA.3C.AALJ	62	Post (prior bilateral ovariectomy OR >12 mo since LMP with no prior hysterectomy)	Infiltrating Ductal Carcinoma	T2	N1a	M0	Stage IIB	7th	Positive	Positive	Indeterminate	NA	NA	TUMOR FREE	Alive	1302	NO	YES	No	[Not Applicable]	62	Modified Radical Mastectomy	[Not Available]	Negative	[Not Available]	[Not Applicable]	[Not Available]	[Not Available]	[Not Available]	[Not Available]	YES	23	1	[Not Available]	[Not Available]	[Not Available]	[Not Applicable]	[Not Applicable]	[Not Available]	[Not Applicable]	0	[Not Available]	[Not Applicable]	C50.9	8500/3	C50.9	[Not Available]	AALJ	[Not Available]
TCGA.3C.AALK	52	[Unknown]	Infiltrating Ductal Carcinoma	T1c	N0 (i+)	M0	Stage IA	7th	Positive	Positive	Positive	NA	NA	TUMOR FREE	Alive	1221	NO	YES	No	[Not Applicable]	52	Simple Mastectomy	[Not Available]	Close	[Not Available]	[Not Applicable]	[Not Available]	Sentinel node biopsy alone	[Not Available]	YES	YES	2	0	1	[Not Available]	[Not Available]	[Not Applicable]	[Not Applicable]	[Not Available]	[Not Applicable]	0	[Not Available]	[Not Applicable]	C50.9	8500/3	C50.9	[Not Available]	AALK	[Not Available]
TCGA.4H.AAAK	50	Post (prior bilateral ovariectomy OR >12 mo since LMP with no prior hysterectomy)	Infiltrating Lobular Carcinoma	T2	N2a	M0	Stage IIIA	7th	Positive	Positive	Equivocal	NA	NA	TUMOR FREE	Alive	348	YES	NO	No	[Not Applicable]	50	Modified Radical Mastectomy	[Not Available]	Negative	[Not Available]	[Not Applicable]	[Not Available]	Axillary lymph node dissection alone	[Not Available]	NO	YES	14	4	[Not Available]	[Not Available]	[Not Available]	[Not Applicable]	[Not Applicable]	[Not Available]	[Not Applicable]	0	[Not Available]	[Not Applicable]	C50.9	8520/3	C50.9	[Not Available]	AAAK	[Not Available]
TCGA.5L.AAT0	42	Post (prior bilateral ovariectomy OR >12 mo since LMP with no prior hysterectomy)	Infiltrating Lobular Carcinoma	T2	N0	M0	Stage IIA	7th	Positive	Positive	Negative	[Not Available]	[Not Evaluated]	TUMOR FREE	Alive	1477	NO	YES	No	[Not Applicable]	42	Modified Radical Mastectomy	[Not Available]	Positive	[Not Evaluated]	[Not Applicable]	[Not Available]	Axillary lymph node dissection alone	[Not Available]	NO	YES	8	0	0	[Not Available]	[Not Available]	[Not Applicable]	[Not Applicable]	[Not Available]	[Not Applicable]	0	[Not Available]	[Not Applicable]	C50.9	8520/3	C50.9	[Not Available]	AAT0	[Not Available]
TCGA.5L.AAT1	63	Post (prior bilateral ovariectomy OR >12 mo since LMP with no prior hysterectomy)	Infiltrating Lobular Carcinoma	T2	N0	M1	Stage IV	7th	Positive	Positive	Equivocal	[Not Available]	[Not Evaluated]	WITH TUMOR	Alive	1471	NO	YES	No	[Not Applicable]	63	Simple Mastectomy	[Not Available]	Negative	[Not Available]	[Not Applicable]	[Not Available]	Other (specify)	Level 1 clearance	NO	YES	1	0	[Not Available]	Bone	[Not Available]	[Not Applicable]	[Not Applicable]	[Not Available]	[Not Applicable]	0	[Not Available]	[Not Applicable]	C50.9	8520/3	C50.9	[Not Available]	AAT1	[Not Available]
TCGA.5T.A9QA	52	[Unknown]	Other specify	T2	NX	MX	Stage IIA	7th	Positive	Negative	Equivocal	NA	NA	[Unknown]	Alive	303	YES	NO	No	infiltrating ductal and mucinous	52	[Unknown]	[Not Available]	[Unknown]	[Not Available]	[Not Applicable]	[Not Available]	No axillary staging	[Not Available]	NO	NO	[Not Available]	[Not Available]	[Not Available]	[Not Available]	[Not Available]	[Not Applicable]	[Not Applicable]	[Not Available]	[Not Applicable]	0	[Not Available]	[Not Applicable]	C50.9	8523/3	C50.9	[Not Available]	A9QA	[Not Available]
TCGA.A1.A0SB	70	Post (prior bilateral ovariectomy OR >12 mo since LMP with no prior hysterectomy)	Other specify	T1c	N0	M0	Stage I	6th	Positive	Negative	Negative	[Not Available]	[Not Evaluated]	TUMOR FREE	Alive	259	NO	YES	No	Adenoid Cystic Carcinoma	70	Lumpectomy	[Not Available]	Negative	[Not Available]	[Not Applicable]	[Not Available]	Sentinel node biopsy alone	[Not Available]	[Not Available]	YES	2	0	[Not Available]	[Not Available]	[Not Available]	[Not Applicable]	[Not Applicable]	[Not Available]	[Not Applicable]	0	[Not Available]	[Not Applicable]	C50.9	8200/3	C50.9	NO	A0SB	[Not Available]
TCGA.A1.A0SD	59	[Not Available]	Infiltrating Ductal Carcinoma	T2	N0	M0	Stage IIA	6th	Positive	Positive	Negative	[Not Available]	[Not Evaluated]	[Not Available]	Alive	437	NO	YES	No	[Not Applicable]	59	Lumpectomy	[Not Available]	Positive	Lumpectomy	[Not Applicable]	Negative	Sentinel lymph node biopsy plus axillary dissection	[Not Available]	[Not Available]	YES	3	0	0	[Not Available]	[Not Available]	[Not Applicable]	[Not Applicable]	[Not Available]	[Not Applicable]	0	[Not Available]	[Not Applicable]	C50.9	8500/3	C50.9	[Not Available]	A0SD	[Not Available]
TCGA.A1.A0SE	56	Pre (<6 months since LMP AND no prior bilateral ovariectomy AND not on estrogen replacement)	Mixed Histology (please specify)	T1c	N0 (i-)	M0	Stage I	6th	Positive	Positive	Negative	2	Negative	TUMOR FREE	Alive	1321	NO	YES	No	invasive ductal and lobular carcinoma	56	Modified Radical Mastectomy	[Not Available]	Negative	[Not Available]	[Not Applicable]	[Not Available]	Sentinel lymph node biopsy plus axillary dissection	[Not Available]	[Not Available]	[Not Available]	8	0	[Not Available]	[Not Available]	[Not Available]	[Not Applicable]	[Not Applicable]	[Not Available]	[Not Applicable]	0	[Not Available]	[Not Applicable]	C50.9	8522/3	C50.9	[Not Available]	A0SE	[Not Available]
TCGA.A1.A0SF	54	Pre (<6 months since LMP AND no prior bilateral ovariectomy AND not on estrogen replacement)	Infiltrating Ductal Carcinoma	T2	N0	M0	Stage IIA	6th	Positive	Positive	Negative	[Not Available]	[Not Evaluated]	TUMOR FREE	Alive	1463	NO	YES	No	[Not Applicable]	54	Modified Radical Mastectomy	[Not Available]	Negative	[Not Available]	[Not Applicable]	[Not Available]	Sentinel lymph node biopsy plus axillary dissection	[Not Available]	[Not Available]	YES	2	0	[Not Available]	[Not Available]	[Not Available]	[Not Applicable]	[Not Applicable]	[Not Available]	[Not Applicable]	0	[Not Available]	[Not Applicable]	C50.9	8500/3	C50.9	NO	A0SF	[Not Available]
TCGA.A1.A0SG	61	Post (prior bilateral ovariectomy OR >12 mo since LMP with no prior hysterectomy)	Other specify	T2	N1a	M0	Stage IIB	6th	Positive	Positive	Negative	[Not Available]	[Not Evaluated]	[Not Available]	Alive	434	NO	YES	No	micropapillary carcinoma invasive	61	Lumpectomy	[Not Available]	Negative	[Not Available]	[Not Applicable]	[Not Available]	Sentinel lymph node biopsy plus axillary dissection	[Not Available]	[Not Available]	YES	11	1	[Not Available]	[Not Available]	[Not Available]	[Not Applicable]	[Not Applicable]	[Not Available]	[Not Applicable]	0	[Not Available]	[Not Applicable]	C50.9	8507/3	C50.9	[Not Available]	A0SG	[Not Available]
TCGA.A1.A0SH	39	Pre (<6 months since LMP AND no prior bilateral ovariectomy AND not on estrogen replacement)	Infiltrating Ductal Carcinoma	T2	N0 (i-)	M0	Stage IIA	6th	Negative	Positive	Equivocal	2.5	Negative	TUMOR FREE	Alive	1437	NO	YES	No	[Not Applicable]	39	Lumpectomy	[Not Available]	Negative	[Not Available]	[Not Applicable]	[Not Available]	Sentinel node biopsy alone	[Not Available]	[Not Available]	[Not Available]	2	0	[Not Available]	[Not Available]	[Not Available]	[Not Applicable]	[Not Applicable]	[Not Available]	[Not Applicable]	0	[Not Available]	[Not Applicable]	C50.9	8500/3	C50.9	[Not Available]	A0SH	[Not Available]
TCGA.A1.A0SI	52	[Not Available]	Infiltrating Ductal Carcinoma	T2	N1a	M0	Stage IIB	6th	Positive	Positive	Negative	[Not Available]	[Not Evaluated]	TUMOR FREE	Alive	635	NO	YES	No	[Not Applicable]	52	Lumpectomy	[Not Available]	Negative	[Not Available]	[Not Applicable]	[Not Available]	Sentinel lymph node biopsy plus axillary dissection	[Not Available]	[Not Available]	YES	23	1	[Not Available]	[Not Available]	[Not Available]	[Not Applicable]	[Not Applicable]	[Not Available]	[Not Applicable]	0	[Not Available]	[Not Applicable]	C50.9	8500/3	C50.9	NO	A0SI	[Not Available]
TCGA.A1.A0SJ	39	[Not Available]	Infiltrating Ductal Carcinoma	T3	N1a	M0	Stage IIIA	6th	Positive	Positive	Equivocal	5	Negative	TUMOR FREE	Alive	416	NO	YES	No	[Not Applicable]	39	Modified Radical Mastectomy	[Not Available]	Negative	[Not Available]	[Not Applicable]	[Not Available]	Sentinel lymph node biopsy plus axillary dissection	[Not Available]	[Not Available]	[Not Available]	19	3	[Not Available]	[Not Available]	[Not Available]	[Not Applicable]	[Not Applicable]	[Not Available]	[Not Applicable]	0	[Not Available]	[Not Applicable]	C50.9	8500/3	C50.9	[Not Available]	A0SJ	[Not Available]
TCGA.A1.A0SK	54	Indeterminate (neither Pre or Postmenopausal)	Other specify	T2	N0 (i-)	M0	Stage IIA	6th	Negative	Negative	Negative	[Not Available]	[Not Evaluated]	[Not Available]	Dead	967	NO	YES	No	Neuroendocrine carcinoma, large-cell type, high-grade	54	Lumpectomy	[Not Available]	Positive	Other	surgical resection	Negative	Sentinel lymph node biopsy plus axillary dissection	[Not Available]	[Not Available]	[Not Available]	4	0	[Not Available]	[Not Available]	[Not Available]	[Not Applicable]	[Not Applicable]	[Not Available]	[Not Applicable]	0	[Not Available]	[Not Applicable]	C50.9	8013/3	C50.9	[Not Available]	A0SK	[Not Available]
TCGA.A1.A0SN	50	Post (prior bilateral ovariectomy OR >12 mo since LMP with no prior hysterectomy)	Infiltrating Ductal Carcinoma	T1c	N1	MX	Stage IIA	6th	Positive	Positive	Positive	[Not Available]	[Not Evaluated]	TUMOR FREE	Alive	1196	NO	YES	No	[Not Applicable]	50	Lumpectomy	[Not Available]	Negative	[Not Available]	[Not Applicable]	[Not Available]	Sentinel lymph node biopsy plus axillary dissection	[Not Available]	[Not Available]	YES	13	4	[Not Available]	[Not Available]	[Not Available]	[Not Applicable]	[Not Applicable]	[Not Available]	[Not Applicable]	0	[Not Available]	[Not Applicable]	C50.9	8500/3	C50.9	[Not Available]	A0SN	[Not Available]
TCGA.A1.A0SO	67	Post (prior bilateral ovariectomy OR >12 mo since LMP with no prior hysterectomy)	Infiltrating Ductal Carcinoma	T2	N1	M0	Stage IIB	6th	Negative	Negative	Equivocal	5	Negative	TUMOR FREE	Alive	852	NO	YES	No	[Not Applicable]	67	Modified Radical Mastectomy	[Not Available]	Negative	[Not Available]	[Not Applicable]	[Not Available]	Sentinel lymph node biopsy plus axillary dissection	[Not Available]	[Not Available]	[Not Available]	9	1	[Not Available]	[Not Available]	[Not Available]	[Not Applicable]	[Not Applicable]	[Not Available]	[Not Applicable]	0	[Not Available]	[Not Applicable]	C50.9	8500/3	C50.9	[Not Available]	A0SO	[Not Available]
TCGA.A1.A0SP	40	[Not Available]	Infiltrating Ductal Carcinoma	T2	N0 (i-)	M0	Stage IIA	6th	Negative	Negative	Negative	[Not Available]	[Not Evaluated]	TUMOR FREE	Alive	584	NO	YES	[Not Available]	[Not Applicable]	40	Lumpectomy	[Not Available]	Negative	[Not Available]	[Not Applicable]	[Not Available]	Axillary lymph node dissection alone	[Not Available]	[Not Available]	[Not Available]	3	0	[Not Available]	[Not Available]	[Not Available]	[Not Applicable]	[Not Applicable]	[Not Available]	[Not Applicable]	0	[Not Available]	[Not Applicable]	C50.9	8500/3	C50.9	[Not Available]	A0SP	[Not Available]
TCGA.A1.A0SQ	45	Pre (<6 months since LMP AND no prior bilateral ovariectomy AND not on estrogen replacement)	Infiltrating Ductal Carcinoma	T2	N1	MX	Stage IIB	6th	Positive	Positive	Negative	[Not Available]	[Not Evaluated]	TUMOR FREE	Alive	554	NO	YES	No	[Not Applicable]	45	Modified Radical Mastectomy	[Not Available]	Negative	[Not Available]	[Not Applicable]	[Not Available]	Sentinel lymph node biopsy plus axillary dissection	[Not Available]	[Not Available]	YES	15	1	[Not Available]	[Not Available]	[Not Available]	[Not Applicable]	[Not Applicable]	[Not Available]	[Not Applicable]	0	[Not Available]	[Not Applicable]	C50.9	8500/3	C50.9	NO	A0SQ	[Not Available]
TCGA.A2.A04N	66	Post (prior bilateral ovariectomy OR >12 mo since LMP with no prior hysterectomy)	Infiltrating Ductal Carcinoma	T1c	N0 (i-)	M0	Stage IA	[Not Available]	Positive	Positive	[Not Evaluated]	[Not Available]	[Not Available]	TUMOR FREE	Alive	3188	NO	YES	No	[Not Applicable]	66	Lumpectomy	[Not Available]	Negative	[Not Available]	[Not Applicable]	[Not Available]	Other (specify)	Sentinel lymph node biopsy plus non-sentinel lymph node biopsy	YES	[Not Available]	6	0	0	[Not Available]	[Not Available]	[Not Applicable]	[Not Applicable]	[Not Available]	[Not Applicable]	0	[Not Available]	[Not Applicable]	C50.9	8500/3	C50.9	[Not Available]	A04N	[Not Available]
TCGA.A2.A04P	36	Pre (<6 months since LMP AND no prior bilateral ovariectomy AND not on estrogen replacement)	Infiltrating Ductal Carcinoma	T2	N3c	M0	Stage IIIC	6th	Negative	Negative	[Not Evaluated]	[Not Available]	Negative	WITH TUMOR	Dead	548	NO	YES	No	[Not Applicable]	36	Lumpectomy	[Not Available]	Positive	Mastectomy NOS	[Not Applicable]	Positive	Axillary lymph node dissection alone	[Not Available]	NO	[Not Available]	20	18	0	[Not Available]	[Not Available]	[Not Applicable]	[Not Applicable]	[Not Available]	[Not Applicable]	0	[Not Available]	[Not Applicable]	C50.9	8500/3	C50.9	[Not Available]	A04P	[Not Available]
TCGA.A2.A04Q	48	Post (prior bilateral ovariectomy OR >12 mo since LMP with no prior hysterectomy)	Infiltrating Ductal Carcinoma	T1	N0 (i-)	M0	Stage IA	6th	Negative	Negative	Equivocal	[Not Available]	[Not Available]	TUMOR FREE	Alive	2385	NO	YES	No	[Not Applicable]	48	Simple Mastectomy	[Not Available]	Negative	[Not Available]	[Not Applicable]	[Not Available]	Other (specify)	SLN AND NON-SLN BX	YES	[Not Available]	3	0	0	[Not Available]	[Not Available]	[Not Applicable]	[Not Applicable]	[Not Available]	[Not Applicable]	0	[Not Available]	[Not Applicable]	C50.9	8500/3	C50.9	[Not Available]	A04Q	[Not Available]
TCGA.A2.A04R	36	Pre (<6 months since LMP AND no prior bilateral ovariectomy AND not on estrogen replacement)	Infiltrating Ductal Carcinoma	T1	N0 (i-)	M0	Stage IA	6th	Positive	Positive	Equivocal	NA	NA	TUMOR FREE	Alive	3650	NO	YES	No	[Not Applicable]	36	Lumpectomy	[Not Available]	Negative	[Not Available]	[Not Applicable]	[Not Available]	Sentinel node biopsy alone	[Not Available]	YES	[Not Available]	1	0	0	[Not Available]	[Not Available]	[Not Applicable]	[Not Applicable]	[Not Available]	[Not Applicable]	0	[Not Available]	[Not Applicable]	C50.9	8500/3	C50.9	[Not Available]	A04R	[Not Available]
TCGA.A2.A04T	62	Post (prior bilateral ovariectomy OR >12 mo since LMP with no prior hysterectomy)	Infiltrating Ductal Carcinoma	T2	N0 (i-)	M0	Stage IIA	6th	Negative	Negative	Equivocal	[Not Available]	[Not Available]	TUMOR FREE	Alive	2246	NO	YES	No	[Not Applicable]	62	Lumpectomy	[Not Available]	Negative	[Not Available]	[Not Applicable]	[Not Available]	Sentinel node biopsy alone	[Not Available]	YES	[Not Available]	3	0	0	[Not Available]	[Not Available]	[Not Applicable]	[Not Applicable]	[Not Available]	[Not Applicable]	0	[Not Available]	[Not Applicable]	C50.9	8500/3	C50.9	[Not Available]	A04T	[Not Available]
TCGA.A2.A04U	47	Peri (6-12 months since last menstrual period)	Infiltrating Ductal Carcinoma	T2	N0 (i+)	M0	Stage IIA	6th	Negative	Negative	Negative	[Not Available]	Positive	TUMOR FREE	Alive	671	NO	YES	No	[Not Applicable]	47	Simple Mastectomy	[Not Available]	Negative	[Not Available]	[Not Applicable]	[Not Available]	Sentinel node biopsy alone	[Not Available]	YES	[Not Available]	3	0	1	[Not Available]	[Not Available]	[Not Applicable]	[Not Applicable]	[Not Available]	[Not Applicable]	0	[Not Available]	[Not Applicable]	C50.9	8500/3	C50.9	[Not Available]	A04U	[Not Available]
TCGA.A2.A04V	39	Pre (<6 months since LMP AND no prior bilateral ovariectomy AND not on estrogen replacement)	Infiltrating Ductal Carcinoma	T2	N0 (i-)	M0	Stage IIA	6th	Positive	Positive	Equivocal	[Not Available]	[Not Available]	WITH TUMOR	Dead	1920	NO	YES	No	[Not Applicable]	39	Simple Mastectomy	[Not Available]	Negative	[Not Available]	[Not Applicable]	[Not Available]	Sentinel node biopsy alone	[Not Available]	YES	[Not Available]	2	0	0	[Not Available]	[Not Available]	[Not Applicable]	[Not Applicable]	[Not Available]	[Not Applicable]	0	[Not Available]	[Not Applicable]	C50.9	8500/3	C50.9	[Not Available]	A04V	[Not Available]
TCGA.A2.A04W	50	Pre (<6 months since LMP AND no prior bilateral ovariectomy AND not on estrogen replacement)	Other specify	T2	N1mi	M0	Stage IIB	6th	Negative	Negative	Positive	NA	NA	TUMOR FREE	Alive	3102	NO	YES	No	Apocrine	50	Modified Radical Mastectomy	[Not Available]	Negative	[Not Available]	[Not Applicable]	[Not Available]	Axillary lymph node dissection alone	[Not Available]	NO	[Not Available]	19	1	[Not Available]	[Not Available]	[Not Available]	[Not Applicable]	[Not Applicable]	[Not Available]	[Not Applicable]	0	[Not Available]	[Not Applicable]	C50.9	8401/3	C50.9	[Not Available]	A04W	[Not Available]
TCGA.A2.A04X	34	Pre (<6 months since LMP AND no prior bilateral ovariectomy AND not on estrogen replacement)	Infiltrating Ductal Carcinoma	T2	N0 (i-)	M0	Stage IIA	6th	Positive	Positive	Positive	[Not Available]	[Not Available]	TUMOR FREE	Alive	1686	NO	YES	No	[Not Applicable]	34	Simple Mastectomy	[Not Available]	Negative	[Not Available]	[Not Applicable]	[Not Available]	Sentinel node biopsy alone	[Not Available]	YES	[Not Available]	3	0	0	[Not Available]	[Not Available]	[Not Applicable]	[Not Applicable]	[Not Available]	[Not Applicable]	0	[Not Available]	[Not Applicable]	C50.9	8500/3	C50.9	[Not Available]	A04X	[Not Available]
TCGA.A2.A04Y	53	Post (prior bilateral ovariectomy OR >12 mo since LMP with no prior hysterectomy)	Infiltrating Ductal Carcinoma	T2	N1mi	M0	Stage IIB	6th	Positive	Positive	Negative	[Not Available]	Negative	TUMOR FREE	Alive	764	NO	YES	No	[Not Applicable]	53	Simple Mastectomy	[Not Available]	Negative	[Not Available]	[Not Applicable]	[Not Available]	Sentinel lymph node biopsy plus axillary dissection	[Not Available]	YES	[Not Available]	13	1	0	[Not Available]	[Not Available]	[Not Applicable]	[Not Applicable]	[Not Available]	[Not Applicable]	0	[Not Available]	[Not Applicable]	C50.9	8500/3	C50.9	[Not Available]	A04Y	[Not Available]
TCGA.A2.A0CK	60	Post (prior bilateral ovariectomy OR >12 mo since LMP with no prior hysterectomy)	Infiltrating Lobular Carcinoma	T3	N2a	M0	Stage IIIA	5th	Positive	Positive	Negative	NA	NA	TUMOR FREE	Alive	3650	NO	YES	No	[Not Applicable]	60	Lumpectomy	[Not Available]	Positive	Modified radical mastectomy	[Not Applicable]	Negative	Sentinel lymph node biopsy plus axillary dissection	[Not Available]	NO	YES	20	4	[Not Available]	[Not Available]	[Not Available]	[Not Applicable]	[Not Applicable]	[Not Available]	[Not Applicable]	0	[Not Available]	[Not Applicable]	C50.9	8520/3	C50.9	NO	A0CK	[Not Available]
TCGA.A2.A0CL	37	Pre (<6 months since LMP AND no prior bilateral ovariectomy AND not on estrogen replacement)	Infiltrating Ductal Carcinoma	T3	N2a	M0	Stage IIIA	6th	Positive	Positive	Negative	NA	NA	TUMOR FREE	Alive	3015	NO	YES	No	[Not Applicable]	37	Modified Radical Mastectomy	[Not Available]	Positive	[Not Evaluated]	[Not Applicable]	[Not Available]	Axillary lymph node dissection alone	[Not Available]	NO	[Not Available]	14	9	0	[Not Available]	[Not Available]	[Not Applicable]	[Not Applicable]	[Not Available]	[Not Applicable]	0	[Not Available]	[Not Applicable]	C50.9	8500/3	C50.9	[Not Available]	A0CL	[Not Available]
TCGA.A2.A0CM	40	Pre (<6 months since LMP AND no prior bilateral ovariectomy AND not on estrogen replacement)	Infiltrating Ductal Carcinoma	T2	N0 (i-)	M0	Stage IIA	6th	Negative	Negative	Negative	[Not Available]	[Not Available]	WITH TUMOR	Dead	754	NO	YES	No	[Not Applicable]	40	Simple Mastectomy	[Not Available]	Negative	[Not Available]	[Not Applicable]	[Not Available]	Sentinel node biopsy alone	[Not Available]	YES	[Not Available]	1	0	0	[Not Available]	[Not Available]	[Not Applicable]	[Not Applicable]	[Not Available]	[Not Applicable]	0	[Not Available]	[Not Applicable]	C50.9	8500/3	C50.9	[Not Available]	A0CM	[Not Available]
TCGA.A2.A0CO	85	Post (prior bilateral ovariectomy OR >12 mo since LMP with no prior hysterectomy)	Infiltrating Lobular Carcinoma	T3	N0	M0	Stage IIB	7th	Positive	Positive	Negative	[Not Available]	Negative	TUMOR FREE	Alive	3409	NO	YES	No	[Not Applicable]	85	Modified Radical Mastectomy	[Not Available]	Positive	[Not Evaluated]	[Not Applicable]	[Not Available]	Axillary lymph node dissection alone	[Not Available]	NO	YES	11	0	0	[Not Available]	[Not Available]	[Not Applicable]	[Not Applicable]	[Not Available]	[Not Applicable]	0	[Not Available]	[Not Applicable]	C50.9	8520/3	C50.9	NO	A0CO	[Not Available]
TCGA.A2.A0CP	60	Post (prior bilateral ovariectomy OR >12 mo since LMP with no prior hysterectomy)	Infiltrating Ductal Carcinoma	T1c	N0 (i-)	M0	Stage IA	6th	Positive	Positive	[Not Evaluated]	NA	NA	TUMOR FREE	Alive	2813	NO	YES	No	[Not Applicable]	60	Lumpectomy	[Not Available]	Negative	[Not Available]	[Not Applicable]	[Not Available]	Sentinel node biopsy alone	[Not Available]	YES	[Not Available]	2	0	0	[Not Available]	[Not Available]	[Not Applicable]	[Not Applicable]	[Not Available]	[Not Applicable]	0	[Not Available]	[Not Applicable]	C50.9	8500/3	C50.9	[Not Available]	A0CP	[Not Available]
TCGA.A2.A0CQ	62	Post (prior bilateral ovariectomy OR >12 mo since LMP with no prior hysterectomy)	Infiltrating Ductal Carcinoma	T1	N0 (i-)	M0	Stage IA	6th	Positive	Positive	Equivocal	NA	NA	TUMOR FREE	Alive	2695	NO	YES	No	[Not Applicable]	62	Lumpectomy	[Not Available]	Positive	Lumpectomy	[Not Applicable]	Negative	Sentinel node biopsy alone	[Not Available]	YES	[Not Available]	1	0	0	[Not Available]	[Not Available]	[Not Applicable]	[Not Applicable]	[Not Available]	[Not Applicable]	0	[Not Available]	[Not Applicable]	C50.9	8500/3	C50.9	[Not Available]	A0CQ	[Not Available]
TCGA.A2.A0CR	54	Post (prior bilateral ovariectomy OR >12 mo since LMP with no prior hysterectomy)	Infiltrating Lobular Carcinoma	T3	N0	M0	Stage IIB	7th	Positive	Positive	Negative	NA	NA	TUMOR FREE	Alive	3283	NO	YES	No	[Not Applicable]	54	Modified Radical Mastectomy	[Not Available]	Close	[Not Available]	[Not Applicable]	[Not Available]	Axillary lymph node dissection alone	[Not Available]	NO	YES	16	0	0	[Not Available]	[Not Available]	[Not Applicable]	[Not Applicable]	[Not Available]	[Not Applicable]	0	[Not Available]	[Not Applicable]	C50.9	8520/3	C50.9	NO	A0CR	[Not Available]
TCGA.A2.A0CS	73	Post (prior bilateral ovariectomy OR >12 mo since LMP with no prior hysterectomy)	Infiltrating Ductal Carcinoma	T4b	N3a	M1	Stage IV	[Not Available]	Positive	Positive	Equivocal	[Not Available]	Negative	TUMOR FREE	Alive	2298	NO	YES	No	[Not Applicable]	73	Modified Radical Mastectomy	[Not Available]	Positive	[Not Evaluated]	[Not Applicable]	[Not Available]	Axillary lymph node dissection alone	[Not Available]	NO	[Not Available]	15	12	0	Other, specify	Ovary	[Not Applicable]	[Not Applicable]	[Not Available]	[Not Applicable]	0	[Not Available]	[Not Applicable]	C50.9	8500/3	C50.9	[Not Available]	A0CS	[Not Available]
TCGA.A2.A0CT	71	Post (prior bilateral ovariectomy OR >12 mo since LMP with no prior hysterectomy)	Infiltrating Ductal Carcinoma	T2	N0 (i-)	M0	Stage IIA	6th	Positive	Negative	Equivocal	NA	NA	TUMOR FREE	Alive	2289	NO	YES	No	[Not Applicable]	71	Simple Mastectomy	[Not Available]	Negative	[Not Available]	[Not Applicable]	[Not Available]	Sentinel node biopsy alone	[Not Available]	YES	[Not Available]	2	0	0	[Not Available]	[Not Available]	[Not Applicable]	[Not Applicable]	[Not Available]	[Not Applicable]	0	[Not Available]	[Not Applicable]	C50.9	8500/3	C50.9	[Not Available]	A0CT	[Not Available]
TCGA.A2.A0CU	73	Post (prior bilateral ovariectomy OR >12 mo since LMP with no prior hysterectomy)	Infiltrating Ductal Carcinoma	T2	N0 (i+)	M0	Stage IIA	6th	Positive	Positive	Equivocal	[Not Available]	Negative	TUMOR FREE	Dead	158	NO	YES	No	[Not Applicable]	73	Simple Mastectomy	[Not Available]	Close	[Not Available]	[Not Applicable]	[Not Available]	Sentinel node biopsy alone	[Not Available]	YES	[Not Available]	1	0	1	[Not Available]	[Not Available]	[Not Applicable]	[Not Applicable]	[Not Available]	[Not Applicable]	0	[Not Available]	[Not Applicable]	C50.9	8500/3	C50.9	[Not Available]	A0CU	[Not Available]
TCGA.A2.A0CV	41	Post (prior bilateral ovariectomy OR >12 mo since LMP with no prior hysterectomy)	Infiltrating Ductal Carcinoma	T2	N1a	M0	Stage IIB	6th	Positive	Positive	Negative	NA	NA	TUMOR FREE	Alive	3011	NO	YES	No	[Not Applicable]	41	Modified Radical Mastectomy	[Not Available]	Negative	[Not Available]	[Not Applicable]	[Not Available]	Axillary lymph node dissection alone	[Not Available]	NO	[Not Available]	18	4	0	[Not Available]	[Not Available]	[Not Applicable]	[Not Applicable]	[Not Available]	[Not Applicable]	0	[Not Available]	[Not Applicable]	C50.9	8500/3	C50.9	[Not Available]	A0CV	[Not Available]
TCGA.A2.A0CW	67	Post (prior bilateral ovariectomy OR >12 mo since LMP with no prior hysterectomy)	Infiltrating Ductal Carcinoma	T2	N1a	M0	Stage IIB	6th	Positive	Positive	Equivocal	NA	NA	TUMOR FREE	Alive	3283	NO	YES	No	[Not Applicable]	67	Lumpectomy	[Not Available]	Negative	[Not Available]	[Not Applicable]	[Not Available]	Sentinel lymph node biopsy plus axillary dissection	[Not Available]	YES	[Not Available]	19	2	0	[Not Available]	[Not Available]	[Not Applicable]	[Not Applicable]	[Not Available]	[Not Applicable]	0	[Not Available]	[Not Applicable]	C50.9	8500/3	C50.9	[Not Available]	A0CW	[Not Available]
TCGA.A2.A0CX	52	Pre (<6 months since LMP AND no prior bilateral ovariectomy AND not on estrogen replacement)	Infiltrating Ductal Carcinoma	T2	N0 (i-)	M0	Stage IIA	6th	Positive	Negative	Positive	NA	NA	TUMOR FREE	Alive	1728	NO	YES	No	[Not Applicable]	52	Lumpectomy	[Not Available]	Negative	[Not Available]	[Not Applicable]	[Not Available]	Sentinel node biopsy alone	[Not Available]	YES	[Not Available]	2	0	0	[Not Available]	[Not Available]	[Not Applicable]	[Not Applicable]	[Not Available]	[Not Applicable]	0	[Not Available]	[Not Applicable]	C50.9	8500/3	C50.9	[Not Available]	A0CX	[Not Available]
TCGA.A2.A0CY	63	Post (prior bilateral ovariectomy OR >12 mo since LMP with no prior hysterectomy)	Infiltrating Ductal Carcinoma	T2	N1	M0	Stage IIB	6th	Positive	Positive	Negative	NA	NA	TUMOR FREE	Alive	1673	NO	YES	No	[Not Applicable]	63	Simple Mastectomy	[Not Available]	Negative	[Not Available]	[Not Applicable]	[Not Available]	Sentinel lymph node biopsy plus axillary dissection	[Not Available]	YES	[Not Available]	22	1	0	[Not Available]	[Not Available]	[Not Applicable]	[Not Applicable]	[Not Available]	[Not Applicable]	0	[Not Available]	[Not Applicable]	C50.9	8500/3	C50.9	[Not Available]	A0CY	[Not Available]
TCGA.A2.A0CZ	46	Peri (6-12 months since last menstrual period)	Infiltrating Ductal Carcinoma	T2	N0 (i-)	M0	Stage IIA	6th	Positive	Positive	Negative	NA	NA	TUMOR FREE	Alive	1616	NO	YES	No	[Not Applicable]	46	Simple Mastectomy	[Not Available]	Positive	[Not Evaluated]	[Not Applicable]	[Not Available]	Sentinel node biopsy alone	[Not Available]	YES	[Not Available]	2	0	0	[Not Available]	[Not Available]	[Not Applicable]	[Not Applicable]	[Not Available]	[Not Applicable]	0	[Not Available]	[Not Applicable]	C50.9	8500/3	C50.9	[Not Available]	A0CZ	[Not Available]
TCGA.A2.A0D0	60	Post (prior bilateral ovariectomy OR >12 mo since LMP with no prior hysterectomy)	Infiltrating Ductal Carcinoma	T2	N0 (i-)	M0	Stage IIA	6th	Negative	Negative	Negative	[Not Available]	Negative	TUMOR FREE	Alive	643	NO	YES	No	[Not Applicable]	60	Simple Mastectomy	[Not Available]	Negative	[Not Available]	[Not Applicable]	[Not Available]	Axillary lymph node dissection alone	[Not Available]	NO	[Not Available]	8	0	0	[Not Available]	[Not Available]	[Not Applicable]	[Not Applicable]	[Not Available]	[Not Applicable]	0	[Not Available]	[Not Applicable]	C50.9	8500/3	C50.9	[Not Available]	A0D0	[Not Available]
TCGA.A2.A0D1	76	Post (prior bilateral ovariectomy OR >12 mo since LMP with no prior hysterectomy)	Infiltrating Ductal Carcinoma	T2	N0 (i-)	M0	Stage IIA	6th	Negative	Negative	Positive	[Not Available]	Positive	TUMOR FREE	Alive	786	NO	YES	No	[Not Applicable]	76	Lumpectomy	[Not Available]	Negative	[Not Available]	[Not Applicable]	[Not Available]	Sentinel node biopsy alone	[Not Available]	YES	[Not Available]	2	0	0	[Not Available]	[Not Available]	[Not Applicable]	[Not Applicable]	[Not Available]	[Not Applicable]	0	[Not Available]	[Not Applicable]	C50.9	8500/3	C50.9	[Not Available]	A0D1	[Not Available]
TCGA.A2.A0D2	45	Pre (<6 months since LMP AND no prior bilateral ovariectomy AND not on estrogen replacement)	Infiltrating Ductal Carcinoma	T2	N0 (i+)	M0	Stage IIA	6th	Negative	Negative	Negative	[Not Available]	Negative	TUMOR FREE	Alive	761	NO	YES	No	[Not Applicable]	45	Simple Mastectomy	[Not Available]	Negative	[Not Available]	[Not Applicable]	[Not Available]	Sentinel node biopsy alone	[Not Available]	YES	[Not Available]	5	0	4	[Not Available]	[Not Available]	[Not Applicable]	[Not Applicable]	[Not Available]	[Not Applicable]	0	[Not Available]	[Not Applicable]	C50.9	8500/3	C50.9	[Not Available]	A0D2	[Not Available]
TCGA.A2.A0D3	42	Post (prior bilateral ovariectomy OR >12 mo since LMP with no prior hysterectomy)	Infiltrating Ductal Carcinoma	T1c	N0 (i-)	M0	Stage IA	6th	Positive	Positive	Negative	NA	NA	TUMOR FREE	Alive	875	NO	YES	No	[Not Applicable]	42	Simple Mastectomy	[Not Available]	Negative	[Not Available]	[Not Applicable]	[Not Available]	Sentinel node biopsy alone	[Not Available]	YES	[Not Available]	1	0	0	[Not Available]	[Not Available]	[Not Applicable]	[Not Applicable]	[Not Available]	[Not Applicable]	0	[Not Available]	[Not Applicable]	C50.9	8500/3	C50.9	[Not Available]	A0D3	[Not Available]
TCGA.A2.A0D4	37	Pre (<6 months since LMP AND no prior bilateral ovariectomy AND not on estrogen replacement)	Infiltrating Ductal Carcinoma	T2	N1a	M0	Stage IIB	6th	Positive	Positive	Negative	NA	NA	TUMOR FREE	Alive	767	NO	YES	No	[Not Applicable]	37	Lumpectomy	[Not Available]	Negative	[Not Available]	[Not Applicable]	[Not Available]	Axillary lymph node dissection alone	[Not Available]	NO	[Not Available]	23	1	0	[Not Available]	[Not Available]	[Not Applicable]	[Not Applicable]	[Not Available]	[Not Applicable]	0	[Not Available]	[Not Applicable]	C50.9	8500/3	C50.9	[Not Available]	A0D4	[Not Available]
TCGA.A2.A0EM	73	Post (prior bilateral ovariectomy OR >12 mo since LMP with no prior hysterectomy)	Infiltrating Ductal Carcinoma	T1	N0 (i-)	M0	Stage IA	5th	Positive	Positive	[Not Evaluated]	NA	NA	TUMOR FREE	Alive	3094	NO	YES	No	[Not Applicable]	73	Lumpectomy	[Not Available]	Negative	[Not Available]	[Not Applicable]	[Not Available]	Sentinel node biopsy alone	[Not Available]	YES	[Not Available]	1	0	0	[Not Available]	[Not Available]	[Not Applicable]	[Not Applicable]	[Not Available]	[Not Applicable]	0	[Not Available]	[Not Applicable]	C50.9	8500/3	C50.9	[Not Available]	A0EM	[Not Available]
TCGA.A2.A0EN	70	Post (prior bilateral ovariectomy OR >12 mo since LMP with no prior hysterectomy)	Infiltrating Lobular Carcinoma	T2	N0 (i+)	M0	Stage IIA	6th	Positive	Positive	Equivocal	[Not Available]	Negative	TUMOR FREE	Alive	3650	NO	YES	No	[Not Applicable]	70	Lumpectomy	[Not Available]	Negative	[Not Available]	[Not Applicable]	[Not Available]	Sentinel node biopsy alone	[Not Available]	YES	[Not Available]	4	0	1	[Not Available]	[Not Available]	[Not Applicable]	[Not Applicable]	[Not Available]	[Not Applicable]	0	[Not Available]	[Not Applicable]	C50.9	8520/3	C50.9	[Not Available]	A0EN	[Not Available]
TCGA.A2.A0EO	54	Peri (6-12 months since last menstrual period)	Infiltrating Ductal Carcinoma	T1	N0 (i-)	M0	Stage IA	6th	Positive	Positive	Negative	NA	NA	TUMOR FREE	Alive	2442	NO	YES	No	[Not Applicable]	54	Lumpectomy	[Not Available]	Close	[Not Available]	[Not Applicable]	[Not Available]	Sentinel node biopsy alone	[Not Available]	YES	[Not Available]	3	0	0	[Not Available]	[Not Available]	[Not Applicable]	[Not Applicable]	[Not Available]	[Not Applicable]	0	[Not Available]	[Not Applicable]	C50.9	8500/3	C50.9	[Not Available]	A0EO	[Not Available]
TCGA.A2.A0EP	56	Post (prior bilateral ovariectomy OR >12 mo since LMP with no prior hysterectomy)	Infiltrating Lobular Carcinoma	T1	N0 (i+)	M0	Stage I	6th	Positive	Negative	Negative	NA	NA	TUMOR FREE	Alive	3273	NO	YES	No	[Not Applicable]	56	Simple Mastectomy	[Not Available]	Negative	[Not Available]	[Not Applicable]	[Not Available]	Sentinel node biopsy alone	[Not Available]	YES	YES	1	0	1	[Not Available]	[Not Available]	[Not Applicable]	[Not Applicable]	[Not Available]	[Not Applicable]	0	[Not Available]	[Not Applicable]	C50.9	8520/3	C50.9	[Not Available]	A0EP	[Not Available]
TCGA.A2.A0EQ	64	Post (prior bilateral ovariectomy OR >12 mo since LMP with no prior hysterectomy)	Infiltrating Ductal Carcinoma	T2	N0 (i-)	M0	Stage IIA	6th	Negative	Negative	Positive	NA	NA	TUMOR FREE	Alive	2426	NO	YES	No	[Not Applicable]	64	Lumpectomy	[Not Available]	Positive	Lumpectomy	[Not Applicable]	Negative	Other (specify)	Sentinel lymph node and non-sentinel lymph node biopsy	YES	[Not Available]	2	0	0	[Not Available]	[Not Available]	[Not Applicable]	[Not Applicable]	[Not Available]	[Not Applicable]	0	[Not Available]	[Not Applicable]	C50.9	8500/3	C50.9	[Not Available]	A0EQ	[Not Available]
TCGA.A2.A0ER	63	Post (prior bilateral ovariectomy OR >12 mo since LMP with no prior hysterectomy)	Infiltrating Ductal Carcinoma	T1c	N1mi	M0	Stage IB	6th	Positive	Positive	Equivocal	NA	NA	TUMOR FREE	Alive	2263	NO	YES	No	[Not Applicable]	63	Lumpectomy	[Not Available]	Positive	Lumpectomy	[Not Applicable]	Negative	Sentinel lymph node biopsy plus axillary dissection	[Not Available]	YES	[Not Available]	14	1	0	[Not Available]	[Not Available]	[Not Applicable]	[Not Applicable]	[Not Available]	[Not Applicable]	0	[Not Available]	[Not Applicable]	C50.9	8500/3	C50.9	[Not Available]	A0ER	[Not Available]
TCGA.A2.A0ES	52	Post (prior bilateral ovariectomy OR >12 mo since LMP with no prior hysterectomy)	Infiltrating Lobular Carcinoma	T2	N0 (i-)	M0	Stage IIA	6th	Positive	Positive	Negative	NA	NA	TUMOR FREE	Alive	2190	NO	YES	No	[Not Applicable]	52	Simple Mastectomy	[Not Available]	Negative	[Not Available]	[Not Applicable]	[Not Available]	Sentinel node biopsy alone	[Not Available]	YES	[Not Available]	1	0	0	[Not Available]	[Not Available]	[Not Applicable]	[Not Applicable]	[Not Available]	[Not Applicable]	0	[Not Available]	[Not Applicable]	C50.9	8520/3	C50.9	[Not Available]	A0ES	[Not Available]
TCGA.A2.A0ET	58	Post (prior bilateral ovariectomy OR >12 mo since LMP with no prior hysterectomy)	Infiltrating Ductal Carcinoma	T2	N2a	M0	Stage IIIA	6th	Positive	Positive	Equivocal	[Not Available]	Negative	TUMOR FREE	Alive	807	NO	YES	No	[Not Applicable]	58	Lumpectomy	[Not Available]	Negative	[Not Available]	[Not Applicable]	[Not Available]	Axillary lymph node dissection alone	[Not Available]	NO	[Not Available]	15	5	0	[Not Available]	[Not Available]	[Not Applicable]	[Not Applicable]	[Not Available]	[Not Applicable]	0	[Not Available]	[Not Applicable]	C50.9	8500/3	C50.9	[Not Available]	A0ET	[Not Available]
TCGA.A2.A0EU	79	Post (prior bilateral ovariectomy OR >12 mo since LMP with no prior hysterectomy)	Infiltrating Ductal Carcinoma	T1c	N0 (i-)	M0	Stage IA	6th	Positive	Positive	Negative	[Not Available]	Negative	TUMOR FREE	Alive	733	NO	YES	No	[Not Applicable]	79	Lumpectomy	[Not Available]	Positive	Lumpectomy	[Not Applicable]	Negative	Sentinel node biopsy alone	[Not Available]	YES	[Not Available]	1	0	0	[Not Available]	[Not Available]	[Not Applicable]	[Not Applicable]	[Not Available]	[Not Applicable]	0	[Not Available]	[Not Applicable]	C50.9	8500/3	C50.9	[Not Available]	A0EU	[Not Available]
TCGA.A2.A0EV	80	Post (prior bilateral ovariectomy OR >12 mo since LMP with no prior hysterectomy)	Infiltrating Ductal Carcinoma	T1c	N0 (i-)	M0	Stage IA	6th	Positive	Positive	Negative	NA	NA	TUMOR FREE	Alive	968	NO	YES	No	[Not Applicable]	80	Lumpectomy	[Not Available]	Negative	[Not Available]	[Not Applicable]	[Not Available]	Sentinel node biopsy alone	[Not Available]	YES	[Not Available]	6	0	0	[Not Available]	[Not Available]	[Not Applicable]	[Not Applicable]	[Not Available]	[Not Applicable]	0	[Not Available]	[Not Applicable]	C50.9	8500/3	C50.9	[Not Available]	A0EV	[Not Available]
TCGA.A2.A0EW	53	Post (prior bilateral ovariectomy OR >12 mo since LMP with no prior hysterectomy)	Infiltrating Lobular Carcinoma	T1b	N3a	M0	Stage IIIC	6th	Positive	Positive	Negative	NA	NA	TUMOR FREE	Alive	905	NO	YES	No	[Not Applicable]	53	Simple Mastectomy	[Not Available]	Positive	[Not Evaluated]	[Not Applicable]	[Not Available]	Sentinel lymph node biopsy plus axillary dissection	[Not Available]	YES	[Not Available]	[Not Available]	26	0	[Not Available]	[Not Available]	[Not Applicable]	[Not Applicable]	[Not Available]	[Not Applicable]	0	[Not Available]	[Not Applicable]	C50.9	8520/3	C50.9	[Not Available]	A0EW	[Not Available]
TCGA.A2.A0EX	46	Post (prior bilateral ovariectomy OR >12 mo since LMP with no prior hysterectomy)	Infiltrating Lobular Carcinoma	T3	N0 (i+)	M0	Stage IIB	6th	Positive	Positive	Negative	NA	NA	TUMOR FREE	Alive	752	NO	YES	No	[Not Applicable]	46	Lumpectomy	[Not Available]	Positive	Mastectomy NOS	[Not Applicable]	Negative	Sentinel node biopsy alone	[Not Available]	YES	[Not Available]	1	0	1	[Not Available]	[Not Available]	[Not Applicable]	[Not Applicable]	[Not Available]	[Not Applicable]	0	[Not Available]	[Not Applicable]	C50.9	8520/3	C50.9	[Not Available]	A0EX	[Not Available]
TCGA.A2.A0EY	62	Post (prior bilateral ovariectomy OR >12 mo since LMP with no prior hysterectomy)	Infiltrating Ductal Carcinoma	T2	N1a	M0	Stage IIB	6th	Positive	Negative	Positive	[Not Available]	Positive	TUMOR FREE	Alive	485	NO	YES	No	[Not Applicable]	62	Lumpectomy	[Not Available]	Negative	[Not Available]	[Not Applicable]	[Not Available]	Sentinel lymph node biopsy plus axillary dissection	[Not Available]	YES	[Not Available]	23	1	0	[Not Available]	[Not Available]	[Not Applicable]	[Not Applicable]	[Not Available]	[Not Applicable]	0	[Not Available]	[Not Applicable]	C50.9	8500/3	C50.9	[Not Available]	A0EY	[Not Available]
TCGA.A2.A0ST	62	Post (prior bilateral ovariectomy OR >12 mo since LMP with no prior hysterectomy)	Infiltrating Ductal Carcinoma	T1c	N1a	M0	Stage IIA	6th	Negative	Negative	[Not Evaluated]	NA	NA	WITH TUMOR	Alive	3017	NO	YES	No	[Not Applicable]	62	Lumpectomy	[Not Available]	Negative	[Not Available]	[Not Applicable]	[Not Available]	Sentinel lymph node biopsy plus axillary dissection	[Not Available]	YES	[Not Available]	9	3	0	[Not Available]	[Not Available]	[Not Applicable]	[Not Applicable]	[Not Available]	[Not Applicable]	0	[Not Available]	[Not Applicable]	C50.9	8500/3	C50.9	[Not Available]	A0ST	[Not Available]
TCGA.A2.A0SU	66	Post (prior bilateral ovariectomy OR >12 mo since LMP with no prior hysterectomy)	Infiltrating Ductal Carcinoma	T2	N0 (i+)	M0	Stage IIA	[Not Available]	Positive	Positive	Negative	NA	NA	TUMOR FREE	Alive	1662	NO	YES	No	[Not Applicable]	66	Simple Mastectomy	[Not Available]	Negative	[Not Available]	[Not Applicable]	[Not Available]	Sentinel node biopsy alone	[Not Available]	YES	[Not Available]	7	0	1	[Not Available]	[Not Available]	[Not Applicable]	[Not Applicable]	[Not Available]	[Not Applicable]	0	[Not Available]	[Not Applicable]	C50.9	8500/3	C50.9	[Not Available]	A0SU	[Not Available]
TCGA.A2.A0SV	63	Post (prior bilateral ovariectomy OR >12 mo since LMP with no prior hysterectomy)	Infiltrating Ductal Carcinoma	T2	N2a	M1	Stage IV	6th	Positive	Positive	Equivocal	[Not Available]	[Not Available]	WITH TUMOR	Dead	825	NO	YES	No	[Not Applicable]	63	Simple Mastectomy	[Not Available]	Positive	[Not Evaluated]	[Not Applicable]	[Not Available]	Axillary lymph node dissection alone	[Not Available]	NO	[Not Available]	9	8	[Not Available]	Bone	[Not Available]	[Not Applicable]	[Not Applicable]	[Not Available]	[Not Applicable]	0	[Not Available]	[Not Applicable]	C50.9	8500/3	C50.9	[Not Available]	A0SV	[Not Available]
TCGA.A2.A0SW	82	Post (prior bilateral ovariectomy OR >12 mo since LMP with no prior hysterectomy)	Infiltrating Ductal Carcinoma	T2	N2	M1	Stage IV	[Not Available]	Positive	Negative	[Not Evaluated]	[Not Available]	[Not Available]	WITH TUMOR	Dead	1365	NO	YES	No	[Not Applicable]	82	Lumpectomy	[Not Available]	Negative	[Not Available]	[Not Applicable]	[Not Available]	Sentinel lymph node biopsy plus axillary dissection	[Not Available]	NO	[Not Available]	15	4	[Not Available]	Liver	[Not Available]	[Not Applicable]	[Not Applicable]	[Not Available]	[Not Applicable]	0	[Not Available]	[Not Applicable]	C50.9	8500/3	C50.9	[Not Available]	A0SW	[Not Available]
TCGA.A2.A0SX	48	Pre (<6 months since LMP AND no prior bilateral ovariectomy AND not on estrogen replacement)	Infiltrating Ductal Carcinoma	T1c	N0 (i-)	M0	Stage IA	6th	Negative	Negative	Negative	NA	NA	WITH TUMOR	Alive	1534	NO	YES	No	[Not Applicable]	48	Lumpectomy	[Not Available]	Positive	Lumpectomy	[Not Applicable]	Negative	Sentinel node biopsy alone	[Not Available]	YES	[Not Available]	1	0	0	[Not Available]	[Not Available]	[Not Applicable]	[Not Applicable]	[Not Available]	[Not Applicable]	0	[Not Available]	[Not Applicable]	C50.9	8500/3	C50.9	[Not Available]	A0SX	[Not Available]
TCGA.A2.A0SY	62	Post (prior bilateral ovariectomy OR >12 mo since LMP with no prior hysterectomy)	Infiltrating Lobular Carcinoma	T3	N1	M0	Stage IIIA	[Not Available]	Positive	Positive	[Not Evaluated]	NA	NA	TUMOR FREE	Alive	1347	NO	YES	No	[Not Applicable]	62	Modified Radical Mastectomy	[Not Available]	Negative	[Not Available]	[Not Applicable]	[Not Available]	Sentinel lymph node biopsy plus axillary dissection	[Not Available]	YES	[Not Available]	14	1	0	[Not Available]	[Not Available]	[Not Applicable]	[Not Applicable]	[Not Available]	[Not Applicable]	0	[Not Available]	[Not Applicable]	C50.9	8520/3	C50.9	[Not Available]	A0SY	[Not Available]
TCGA.A2.A0T0	59	Post (prior bilateral ovariectomy OR >12 mo since LMP with no prior hysterectomy)	Infiltrating Ductal Carcinoma	T2	N1	M0	Stage IIB	6th	Negative	Negative	Negative	NA	NA	TUMOR FREE	Alive	533	NO	YES	No	[Not Applicable]	59	Lumpectomy	[Not Available]	Negative	[Not Available]	[Not Applicable]	[Not Available]	Axillary lymph node dissection alone	[Not Available]	NO	[Not Available]	14	2	[Not Available]	[Not Available]	[Not Available]	[Not Applicable]	[Not Applicable]	[Not Available]	[Not Applicable]	0	[Not Available]	[Not Applicable]	C50.9	8500/3	C50.9	[Not Available]	A0T0	[Not Available]
TCGA.A2.A0T1	55	Post (prior bilateral ovariectomy OR >12 mo since LMP with no prior hysterectomy)	Infiltrating Ductal Carcinoma	T3	N3	M0	Stage IIIC	[Not Available]	Negative	Negative	Positive	NA	NA	TUMOR FREE	Alive	521	NO	YES	No	[Not Applicable]	55	Lumpectomy	[Not Available]	Negative	[Not Available]	[Not Applicable]	[Not Available]	Axillary lymph node dissection alone	[Not Available]	NO	[Not Available]	10	10	[Not Available]	[Not Available]	[Not Available]	[Not Applicable]	[Not Applicable]	[Not Available]	[Not Applicable]	0	[Not Available]	[Not Applicable]	C50.9	8500/3	C50.9	[Not Available]	A0T1	[Not Available]
TCGA.A2.A0T2	66	Post (prior bilateral ovariectomy OR >12 mo since LMP with no prior hysterectomy)	Infiltrating Ductal Carcinoma	T3	N3	M1	Stage IV	[Not Available]	Negative	Negative	Negative	[Not Available]	[Not Available]	WITH TUMOR	Dead	255	NO	YES	No	[Not Applicable]	66	Modified Radical Mastectomy	[Not Available]	Close	[Not Available]	[Not Applicable]	[Not Available]	Axillary lymph node dissection alone	[Not Available]	NO	[Not Available]	14	10	[Not Available]	Liver	Abdomen	[Not Applicable]	[Not Applicable]	[Not Available]	[Not Applicable]	0	[Not Available]	[Not Applicable]	C50.9	8500/3	C50.9	[Not Available]	A0T2	[Not Available]
TCGA.A2.A0T3	37	Pre (<6 months since LMP AND no prior bilateral ovariectomy AND not on estrogen replacement)	Infiltrating Ductal Carcinoma	T1c	N1mi	M0	Stage IB	7th	Positive	Positive	Equivocal	NA	NA	TUMOR FREE	Alive	569	NO	YES	No	[Not Applicable]	37	Lumpectomy	[Not Available]	Positive	Other	Margin resection	Negative	Sentinel lymph node biopsy plus axillary dissection	[Not Available]	YES	YES	13	2	0	[Not Available]	[Not Available]	[Not Applicable]	[Not Applicable]	[Not Available]	[Not Applicable]	0	[Not Available]	[Not Applicable]	C50.9	8500/3	C50.9	NO	A0T3	[Not Available]
TCGA.A2.A0T4	62	Post (prior bilateral ovariectomy OR >12 mo since LMP with no prior hysterectomy)	Infiltrating Lobular Carcinoma	T2	N0 (i-)	M0	Stage IIA	[Not Available]	Positive	Positive	Equivocal	NA	NA	TUMOR FREE	Alive	624	NO	YES	No	[Not Applicable]	62	Simple Mastectomy	[Not Available]	Negative	[Not Available]	[Not Applicable]	[Not Available]	Other (specify)	SLN and non-SLN biopsy	YES	[Not Available]	2	0	0	[Not Available]	[Not Available]	[Not Applicable]	[Not Applicable]	[Not Available]	[Not Applicable]	0	[Not Available]	[Not Applicable]	C50.9	8520/3	C50.9	[Not Available]	A0T4	[Not Available]
TCGA.A2.A0T5	39	Pre (<6 months since LMP AND no prior bilateral ovariectomy AND not on estrogen replacement)	Infiltrating Ductal Carcinoma	T2	N0 (i-)	M0	Stage IIA	[Not Available]	Positive	Positive	Negative	NA	NA	TUMOR FREE	Alive	531	NO	YES	No	[Not Applicable]	39	Simple Mastectomy	[Not Available]	Negative	[Not Available]	[Not Applicable]	[Not Available]	Sentinel node biopsy alone	[Not Available]	YES	[Not Available]	4	0	0	[Not Available]	[Not Available]	[Not Applicable]	[Not Applicable]	[Not Available]	[Not Applicable]	0	[Not Available]	[Not Applicable]	C50.9	8500/3	C50.9	[Not Available]	A0T5	[Not Available]
TCGA.A2.A0T6	50	Pre (<6 months since LMP AND no prior bilateral ovariectomy AND not on estrogen replacement)	Infiltrating Lobular Carcinoma	T3	N0 (i-)	M0	Stage IIB	[Not Available]	Positive	Positive	Negative	NA	NA	TUMOR FREE	Alive	575	NO	YES	No	[Not Applicable]	50	Simple Mastectomy	[Not Available]	Negative	[Not Available]	[Not Applicable]	[Not Available]	Sentinel node biopsy alone	[Not Available]	YES	[Not Available]	3	0	0	[Not Available]	[Not Available]	[Not Applicable]	[Not Applicable]	[Not Available]	[Not Applicable]	0	[Not Available]	[Not Applicable]	C50.9	8520/3	C50.9	[Not Available]	A0T6	[Not Available]
TCGA.A2.A0T7	51	Pre (<6 months since LMP AND no prior bilateral ovariectomy AND not on estrogen replacement)	Infiltrating Ductal Carcinoma	T2	N0 (i+)	M0	Stage IIA	[Not Available]	Positive	Positive	Negative	NA	NA	TUMOR FREE	Alive	631	NO	YES	No	[Not Applicable]	51	Modified Radical Mastectomy	[Not Available]	Positive	Other	Skin excision	Negative	Sentinel node biopsy alone	[Not Available]	YES	[Not Available]	2	0	1	[Not Available]	[Not Available]	[Not Applicable]	[Not Applicable]	[Not Available]	[Not Applicable]	0	[Not Available]	[Not Applicable]	C50.9	8500/3	C50.9	[Not Available]	A0T7	[Not Available]
TCGA.A2.A0YC	59	Post (prior bilateral ovariectomy OR >12 mo since LMP with no prior hysterectomy)	Infiltrating Ductal Carcinoma	T2	N1mi	M0	Stage IIB	[Not Available]	Positive	Positive	[Not Evaluated]	NA	NA	WITH TUMOR	Alive	990	NO	YES	No	[Not Applicable]	59	Lumpectomy	[Not Available]	Close	[Not Available]	[Not Applicable]	[Not Available]	Other (specify)	Sentinel lymph node biopsy x 2 and 1 non-sentinel lymph node biopsy	YES	[Not Available]	3	1	0	[Not Available]	[Not Available]	[Not Applicable]	[Not Applicable]	[Not Available]	[Not Applicable]	0	[Not Available]	[Not Applicable]	C50.9	8500/3	C50.9	[Not Available]	A0YC	[Not Available]
TCGA.A2.A0YD	63	Post (prior bilateral ovariectomy OR >12 mo since LMP with no prior hysterectomy)	Infiltrating Lobular Carcinoma	T3	N0 (i+)	M0	Stage IIB	[Not Available]	Positive	Positive	[Not Evaluated]	NA	NA	TUMOR FREE	Alive	769	NO	YES	No	[Not Applicable]	63	Simple Mastectomy	[Not Available]	Negative	[Not Available]	[Not Applicable]	[Not Available]	Sentinel node biopsy alone	[Not Available]	YES	[Not Available]	2	0	1	[Not Available]	[Not Available]	[Not Applicable]	[Not Applicable]	[Not Available]	[Not Applicable]	0	[Not Available]	[Not Applicable]	C50.9	8520/3	C50.9	[Not Available]	A0YD	[Not Available]
TCGA.A2.A0YE	48	Post (prior bilateral ovariectomy OR >12 mo since LMP with no prior hysterectomy)	Infiltrating Ductal Carcinoma	T2	N1a	M0	Stage IIB	[Not Available]	Negative	Negative	Negative	NA	NA	TUMOR FREE	Alive	554	NO	YES	No	[Not Applicable]	48	Lumpectomy	[Not Available]	Negative	[Not Available]	[Not Applicable]	[Not Available]	Sentinel lymph node biopsy plus axillary dissection	[Not Available]	NO	[Not Available]	19	1	[Not Available]	[Not Available]	[Not Available]	[Not Applicable]	[Not Applicable]	[Not Available]	[Not Applicable]	0	[Not Available]	[Not Applicable]	C50.9	8500/3	C50.9	[Not Available]	A0YE	[Not Available]
TCGA.A2.A0YF	67	Post (prior bilateral ovariectomy OR >12 mo since LMP with no prior hysterectomy)	Infiltrating Ductal Carcinoma	T1b	N0 (i+)	M0	Stage I	6th	Positive	Negative	Negative	NA	NA	TUMOR FREE	Alive	469	NO	YES	No	[Not Applicable]	67	Simple Mastectomy	[Not Available]	Negative	[Not Available]	[Not Applicable]	[Not Available]	Sentinel node biopsy alone	[Not Available]	YES	[Not Available]	1	0	1	[Not Available]	[Not Available]	[Not Applicable]	[Not Applicable]	[Not Available]	[Not Applicable]	0	[Not Available]	[Not Applicable]	C50.9	8500/3	C50.9	[Not Available]	A0YF	[Not Available]
TCGA.A2.A0YG	63	Post (prior bilateral ovariectomy OR >12 mo since LMP with no prior hysterectomy)	Infiltrating Ductal Carcinoma	T2	N3a	M0	Stage IIIC	[Not Available]	Positive	Positive	Positive	NA	NA	TUMOR FREE	Alive	666	NO	YES	No	[Not Applicable]	63	Lumpectomy	[Not Available]	Negative	[Not Available]	[Not Applicable]	[Not Available]	Axillary lymph node dissection alone	[Not Available]	NO	[Not Available]	18	14	[Not Available]	[Not Available]	[Not Available]	[Not Applicable]	[Not Applicable]	[Not Available]	[Not Applicable]	0	[Not Available]	[Not Applicable]	C50.9	8500/3	C50.9	[Not Available]	A0YG	[Not Available]
TCGA.A2.A0YH	53	Post (prior bilateral ovariectomy OR >12 mo since LMP with no prior hysterectomy)	Infiltrating Ductal Carcinoma	T2	N2a	M0	Stage IIIA	[Not Available]	Positive	Positive	Negative	NA	NA	TUMOR FREE	Alive	659	NO	YES	No	[Not Applicable]	53	Lumpectomy	[Not Available]	Negative	[Not Available]	[Not Applicable]	[Not Available]	Axillary lymph node dissection alone	[Not Available]	NO	[Not Available]	28	5	[Not Available]	[Not Available]	[Not Available]	[Not Applicable]	[Not Applicable]	[Not Available]	[Not Applicable]	0	[Not Available]	[Not Applicable]	C50.9	8500/3	C50.9	[Not Available]	A0YH	[Not Available]
TCGA.A2.A0YI	62	Post (prior bilateral ovariectomy OR >12 mo since LMP with no prior hysterectomy)	Infiltrating Ductal Carcinoma	T1c	N0 (i+)	M0	Stage I	6th	Positive	Positive	Negative	NA	NA	TUMOR FREE	Alive	441	NO	YES	No	[Not Applicable]	62	Lumpectomy	[Not Available]	Negative	[Not Available]	[Not Applicable]	[Not Available]	Other (specify)	Sentinel Lymph node biopsy and one non-sentinel lymph node biopsy	YES	[Not Available]	3	0	1	[Not Available]	[Not Available]	[Not Applicable]	[Not Applicable]	[Not Available]	[Not Applicable]	0	[Not Available]	[Not Applicable]	C50.9	8522/3	C50.9	[Not Available]	A0YI	[Not Available]
TCGA.A2.A0YJ	39	Pre (<6 months since LMP AND no prior bilateral ovariectomy AND not on estrogen replacement)	Infiltrating Ductal Carcinoma	T3	N2a	M0	Stage IIIA	[Not Available]	Positive	Negative	Negative	NA	NA	WITH TUMOR	Alive	566	NO	YES	No	[Not Applicable]	39	Modified Radical Mastectomy	[Not Available]	Negative	[Not Available]	[Not Applicable]	[Not Available]	Axillary lymph node dissection alone	[Not Available]	NO	[Not Available]	18	5	[Not Available]	[Not Available]	[Not Available]	[Not Applicable]	[Not Applicable]	[Not Available]	[Not Applicable]	0	[Not Available]	[Not Applicable]	C50.9	8500/3	C50.9	[Not Available]	A0YJ	[Not Available]
TCGA.A2.A0YK	61	Post (prior bilateral ovariectomy OR >12 mo since LMP with no prior hysterectomy)	Infiltrating Lobular Carcinoma	T2	N0 (i-)	M0	Stage IIA	[Not Available]	Positive	Negative	Negative	NA	NA	TUMOR FREE	Alive	588	NO	YES	No	[Not Applicable]	61	Simple Mastectomy	[Not Available]	Close	[Not Available]	[Not Applicable]	[Not Available]	Sentinel node biopsy alone	[Not Available]	YES	[Not Available]	3	0	0	[Not Available]	[Not Available]	[Not Applicable]	[Not Applicable]	[Not Available]	[Not Applicable]	0	[Not Available]	[Not Applicable]	C50.9	8520/3	C50.9	[Not Available]	A0YK	[Not Available]
TCGA.A2.A0YL	48	Pre (<6 months since LMP AND no prior bilateral ovariectomy AND not on estrogen replacement)	Infiltrating Lobular Carcinoma	T3	N2a	M0	Stage IIIA	[Not Available]	Positive	Positive	Negative	NA	NA	TUMOR FREE	Alive	445	NO	YES	No	[Not Applicable]	48	Simple Mastectomy	[Not Available]	Negative	[Not Available]	[Not Applicable]	[Not Available]	Sentinel lymph node biopsy plus axillary dissection	[Not Available]	YES	[Not Available]	29	4	0	[Not Available]	[Not Available]	[Not Applicable]	[Not Applicable]	[Not Available]	[Not Applicable]	0	[Not Available]	[Not Applicable]	C50.9	8520/3	C50.9	[Not Available]	A0YL	[Not Available]
TCGA.A2.A0YM	67	Post (prior bilateral ovariectomy OR >12 mo since LMP with no prior hysterectomy)	Infiltrating Ductal Carcinoma	T2	N0 (i-)	M0	Stage IIA	[Not Available]	Negative	Negative	[Not Evaluated]	NA	NA	TUMOR FREE	Alive	965	NO	YES	No	[Not Applicable]	67	Lumpectomy	[Not Available]	Negative	[Not Available]	[Not Applicable]	[Not Available]	Other (specify)	Sentinel lymph node biopsy and non-sentinel lymph node biopsy	YES	[Not Available]	5	0	0	[Not Available]	[Not Available]	[Not Applicable]	[Not Applicable]	[Not Available]	[Not Applicable]	0	[Not Available]	[Not Applicable]	C50.9	8500/3	C50.9	[Not Available]	A0YM	[Not Available]
TCGA.A2.A0YT	56	Post (prior bilateral ovariectomy OR >12 mo since LMP with no prior hysterectomy)	Infiltrating Ductal Carcinoma	T4b	N2a	M0	Stage IIIB	[Not Available]	Positive	Negative	[Not Evaluated]	[Not Available]	Negative	TUMOR FREE	Dead	723	NO	YES	Yes	[Not Applicable]	56	Modified Radical Mastectomy	[Not Available]	Negative	[Not Available]	[Not Applicable]	[Not Available]	Axillary lymph node dissection alone	[Not Available]	NO	[Not Available]	5	5	[Not Available]	[Not Available]	[Not Available]	[Not Applicable]	[Not Applicable]	[Not Available]	[Not Applicable]	0	[Not Available]	[Not Applicable]	C50.9	8500/3	C50.9	[Not Available]	A0YT	[Not Available]
TCGA.A2.A1FV	74	Post (prior bilateral ovariectomy OR >12 mo since LMP with no prior hysterectomy)	Infiltrating Lobular Carcinoma	T3	N0 (i+)	M0	Stage IIB	7th	Positive	Positive	Negative	NA	NA	TUMOR FREE	Alive	714	YES	NO	No	[Not Applicable]	74	Simple Mastectomy	[Not Available]	Negative	[Not Available]	[Not Applicable]	[Not Available]	Sentinel node biopsy alone	[Not Available]	YES	YES	2	0	1	[Not Available]	[Not Available]	[Not Applicable]	[Not Applicable]	[Not Available]	[Not Applicable]	0	[Not Available]	[Not Applicable]	C50.9	8520/3	C50.9	NO	A1FV	[Not Available]
TCGA.A2.A1FW	62	Post (prior bilateral ovariectomy OR >12 mo since LMP with no prior hysterectomy)	Infiltrating Ductal Carcinoma	T3	N2a	M0	Stage IIIA	7th	Positive	Negative	Negative	NA	NA	TUMOR FREE	Alive	528	YES	NO	No	[Not Applicable]	62	Modified Radical Mastectomy	[Not Available]	Negative	[Not Available]	[Not Applicable]	[Not Available]	Sentinel lymph node biopsy plus axillary dissection	[Not Available]	NO	YES	19	5	[Not Available]	[Not Available]	[Not Available]	[Not Applicable]	[Not Applicable]	[Not Available]	[Not Applicable]	0	[Not Available]	[Not Applicable]	C50.9	8500/3	C50.9	NO	A1FW	[Not Available]
TCGA.A2.A1FX	61	Post (prior bilateral ovariectomy OR >12 mo since LMP with no prior hysterectomy)	Infiltrating Ductal Carcinoma	T3	N2a	M0	Stage IIIA	6th	Positive	Positive	[Not Evaluated]	185	Negative	TUMOR FREE	Alive	935	NO	YES	No	[Not Applicable]	61	Lumpectomy	[Not Available]	Positive	Mastectomy NOS	[Not Applicable]	Negative	Sentinel lymph node biopsy plus axillary dissection	[Not Available]	NO	YES	24	6	[Not Available]	[Not Available]	[Not Available]	[Not Applicable]	[Not Applicable]	[Not Available]	[Not Applicable]	0	[Not Available]	[Not Applicable]	C50.9	8500/3	C50.9	NO	A1FX	[Not Available]
TCGA.A2.A1FZ	63	Post (prior bilateral ovariectomy OR >12 mo since LMP with no prior hysterectomy)	Infiltrating Ductal Carcinoma	T2	N0 (i-)	M0	Stage IIA	7th	Positive	Positive	Negative	NA	NA	TUMOR FREE	Alive	683	YES	NO	No	[Not Applicable]	63	Simple Mastectomy	[Not Available]	Negative	[Not Available]	[Not Applicable]	[Not Available]	Sentinel node biopsy alone	[Not Available]	YES	YES	3	0	0	[Not Available]	[Not Available]	[Not Applicable]	[Not Applicable]	[Not Available]	[Not Applicable]	0	[Not Available]	[Not Applicable]	C50.9	8500/3	C50.9	NO	A1FZ	[Not Available]
TCGA.A2.A1G0	49	Pre (<6 months since LMP AND no prior bilateral ovariectomy AND not on estrogen replacement)	Other specify	T2	N1a	M0	Stage IIB	7th	Positive	Positive	Equivocal	NA	NA	TUMOR FREE	Alive	616	YES	NO	No	Infiltrating Tubulolobular Carcinoma	49	Simple Mastectomy	[Not Available]	Negative	[Not Available]	[Not Applicable]	[Not Available]	Sentinel lymph node biopsy plus axillary dissection	[Not Available]	NO	YES	19	2	[Not Available]	[Not Available]	[Not Available]	[Not Applicable]	[Not Applicable]	[Not Available]	[Not Applicable]	0	[Not Available]	[Not Applicable]	C50.9	8500/3	C50.9	NO	A1G0	[Not Available]
TCGA.A2.A1G1	85	Post (prior bilateral ovariectomy OR >12 mo since LMP with no prior hysterectomy)	Infiltrating Ductal Carcinoma	T2	N1	M0	Stage IIB	7th	Negative	Negative	Equivocal	NA	NA	TUMOR FREE	Alive	584	YES	NO	No	[Not Applicable]	85	Lumpectomy	[Not Available]	Negative	[Not Available]	[Not Applicable]	[Not Available]	Sentinel lymph node biopsy plus axillary dissection	[Not Available]	NO	YES	13	1	[Not Available]	[Not Available]	[Not Available]	[Not Applicable]	[Not Applicable]	[Not Available]	[Not Applicable]	0	[Not Available]	[Not Applicable]	C50.9	8500/3	C50.9	NO	A1G1	[Not Available]
TCGA.A2.A1G4	71	Post (prior bilateral ovariectomy OR >12 mo since LMP with no prior hysterectomy)	Infiltrating Ductal Carcinoma	T3	N1a	M0	Stage IIIA	7th	Positive	Positive	Negative	NA	NA	TUMOR FREE	Alive	595	YES	NO	No	[Not Applicable]	71	Modified Radical Mastectomy	[Not Available]	Negative	[Not Available]	[Not Applicable]	[Not Available]	Axillary lymph node dissection alone	[Not Available]	NO	YES	15	2	[Not Available]	[Not Available]	[Not Available]	[Not Applicable]	[Not Applicable]	[Not Available]	[Not Applicable]	0	[Not Available]	[Not Applicable]	C50.9	8500/3	C50.9	NO	A1G4	[Not Available]
TCGA.A2.A1G6	50	Pre (<6 months since LMP AND no prior bilateral ovariectomy AND not on estrogen replacement)	Infiltrating Ductal Carcinoma	T2	N2a	M0	Stage IIIA	7th	Negative	Negative	Negative	NA	NA	TUMOR FREE	Alive	501	YES	NO	No	[Not Applicable]	50	Modified Radical Mastectomy	[Not Available]	Negative	[Not Available]	[Not Applicable]	[Not Available]	Axillary lymph node dissection alone	[Not Available]	NO	YES	9	4	[Not Available]	[Not Available]	[Not Available]	[Not Applicable]	[Not Applicable]	[Not Available]	[Not Applicable]	0	[Not Available]	[Not Applicable]	C50.9	8500/3	C50.9	NO	A1G6	[Not Available]
TCGA.A2.A259	70	Post (prior bilateral ovariectomy OR >12 mo since LMP with no prior hysterectomy)	Infiltrating Ductal Carcinoma	T1c	N0 (i-)	M0	Stage I	6th	Positive	Positive	Negative	NA	NA	TUMOR FREE	Alive	1596	NO	YES	No	[Not Applicable]	70	Lumpectomy	[Not Available]	Close	[Not Available]	[Not Applicable]	[Not Available]	Sentinel node biopsy alone	[Not Available]	YES	YES	2	0	0	[Not Available]	[Not Available]	[Not Applicable]	[Not Applicable]	[Not Available]	[Not Applicable]	0	[Not Available]	[Not Applicable]	C50.9	8500/3	C50.9	NO	A259	[Not Available]
TCGA.A2.A25A	44	Pre (<6 months since LMP AND no prior bilateral ovariectomy AND not on estrogen replacement)	Infiltrating Lobular Carcinoma	T2	N0 (i-)	M0	Stage IIA	6th	Positive	Positive	Equivocal	NA	NA	TUMOR FREE	Alive	3276	NO	YES	No	[Not Applicable]	44	Simple Mastectomy	[Not Available]	Negative	[Not Available]	[Not Applicable]	[Not Available]	Axillary lymph node dissection alone	[Not Available]	YES	YES	14	0	0	[Not Available]	[Not Available]	[Not Applicable]	[Not Applicable]	[Not Available]	[Not Applicable]	0	[Not Available]	[Not Applicable]	C50.9	8520/3	C50.9	NO	A25A	[Not Available]
TCGA.A2.A25B	39	Pre (<6 months since LMP AND no prior bilateral ovariectomy AND not on estrogen replacement)	Infiltrating Ductal Carcinoma	T2	N1	M0	Stage IIB	7th	Positive	Positive	Equivocal	NA	NA	TUMOR FREE	Alive	496	YES	NO	No	[Not Applicable]	39	Simple Mastectomy	[Not Available]	Close	[Not Evaluated]	[Not Applicable]	[Not Available]	Sentinel lymph node biopsy plus axillary dissection	[Not Available]	NO	YES	8	2	[Not Available]	[Not Available]	[Not Available]	[Not Applicable]	[Not Applicable]	[Not Available]	[Not Applicable]	0	[Not Available]	[Not Applicable]	C50.9	8500/3	C50.9	NO	A25B	[Not Available]
TCGA.A2.A25C	50	Pre (<6 months since LMP AND no prior bilateral ovariectomy AND not on estrogen replacement)	Infiltrating Ductal Carcinoma	T2	N1a	M0	Stage IIB	7th	Positive	Positive	Negative	NA	NA	TUMOR FREE	Alive	523	YES	NO	No	[Not Applicable]	50	Simple Mastectomy	[Not Available]	Negative	[Not Available]	[Not Applicable]	[Not Available]	Sentinel lymph node biopsy plus axillary dissection	[Not Available]	NO	YES	14	3	[Not Available]	[Not Available]	[Not Available]	[Not Applicable]	[Not Applicable]	[Not Available]	[Not Applicable]	0	[Not Available]	[Not Applicable]	C50.9	8500/3	C50.9	NO	A25C	[Not Available]
TCGA.A2.A25D	90	Post (prior bilateral ovariectomy OR >12 mo since LMP with no prior hysterectomy)	Infiltrating Lobular Carcinoma	T2	N3a	M0	Stage IIIC	7th	Positive	Negative	Negative	NA	NA	TUMOR FREE	Alive	552	YES	NO	No	[Not Applicable]	90	Lumpectomy	[Not Available]	Positive	[Not Evaluated]	[Not Applicable]	[Not Available]	Axillary lymph node dissection alone	[Not Available]	NO	YES	24	22	[Not Available]	[Not Available]	[Not Available]	[Not Applicable]	[Not Applicable]	[Not Available]	[Not Applicable]	0	[Not Available]	[Not Applicable]	C50.9	8520/3	C50.9	NO	A25D	[Not Available]
TCGA.A2.A25E	34	Pre (<6 months since LMP AND no prior bilateral ovariectomy AND not on estrogen replacement)	Infiltrating Ductal Carcinoma	T2	N2a	M0	Stage IIIA	6th	Positive	Positive	Equivocal	NA	NA	TUMOR FREE	Alive	3204	NO	YES	No	[Not Applicable]	34	Modified Radical Mastectomy	[Not Available]	Negative	[Not Available]	[Not Applicable]	[Not Available]	Axillary lymph node dissection alone	[Not Available]	NO	YES	10	6	[Not Available]	[Not Available]	[Not Available]	[Not Applicable]	[Not Applicable]	[Not Available]	[Not Applicable]	0	[Not Available]	[Not Applicable]	C50.9	8500/3	C50.9	NO	A25E	[Not Available]
TCGA.A2.A25F	66	Post (prior bilateral ovariectomy OR >12 mo since LMP with no prior hysterectomy)	Infiltrating Ductal Carcinoma	T2	N0 (i-)	M0	Stage IIA	7th	Negative	Positive	Negative	NA	NA	TUMOR FREE	Alive	322	YES	NO	No	[Not Applicable]	66	Lumpectomy	[Not Available]	Negative	[Not Available]	[Not Applicable]	[Not Available]	Sentinel node biopsy alone	[Not Available]	YES	YES	2	0	0	[Not Available]	[Not Available]	[Not Applicable]	[Not Applicable]	[Not Available]	[Not Applicable]	0	[Not Available]	[Not Applicable]	C50.9	8500/3	C50.9	NO	A25F	[Not Available]
TCGA.A2.A3KC	55	Pre (<6 months since LMP AND no prior bilateral ovariectomy AND not on estrogen replacement)	Infiltrating Lobular Carcinoma	T2	N1a	M0	Stage IIB	7th	Positive	Positive	Equivocal	NA	NA	TUMOR FREE	Alive	635	YES	NO	No	[Not Applicable]	55	Simple Mastectomy	[Not Available]	Negative	[Not Available]	[Not Applicable]	[Not Available]	Sentinel lymph node biopsy plus axillary dissection	[Not Available]	NO	YES	19	2	0	[Not Available]	[Not Available]	[Not Applicable]	[Not Applicable]	[Not Available]	[Not Applicable]	0	[Not Available]	[Not Applicable]	C50.9	8520/3	C50.9	NO	A3KC	[Not Available]
TCGA.A2.A3KD	47	Pre (<6 months since LMP AND no prior bilateral ovariectomy AND not on estrogen replacement)	Mucinous Carcinoma	T3	N1mi	M0	Stage IIIA	7th	Positive	Positive	Negative	[Not Available]	Negative	TUMOR FREE	Alive	804	YES	NO	No	[Not Applicable]	47	Lumpectomy	[Not Available]	Positive	Mastectomy NOS	[Not Applicable]	Close	Sentinel lymph node biopsy plus axillary dissection	[Not Available]	YES	YES	19	1	1	[Not Available]	[Not Available]	[Not Applicable]	[Not Applicable]	[Not Available]	[Not Applicable]	0	[Not Available]	[Not Applicable]	C50.9	8480/3	C50.9	NO	A3KD	[Not Available]
TCGA.A2.A3XS	62	Post (prior bilateral ovariectomy OR >12 mo since LMP with no prior hysterectomy)	Infiltrating Ductal Carcinoma	T1	N2a	M0	Stage IIIA	6th	Negative	Negative	[Not Evaluated]	[Not Available]	Negative	WITH TUMOR	Dead	1032	NO	YES	No	[Not Applicable]	62	Lumpectomy	[Not Available]	Positive	Mastectomy NOS	[Not Applicable]	Negative	Sentinel lymph node biopsy plus axillary dissection	[Not Available]	YES	YES	19	9	0	[Not Available]	[Not Available]	[Not Applicable]	[Not Applicable]	[Not Available]	[Not Applicable]	0	[Not Available]	[Not Applicable]	C50.9	8500/3	C50.9	YES	A3XS	[Not Available]
TCGA.A2.A3XT	45	Pre (<6 months since LMP AND no prior bilateral ovariectomy AND not on estrogen replacement)	Infiltrating Ductal Carcinoma	T2	N1a	M0	Stage IIB	6th	Negative	Negative	Negative	NA	NA	TUMOR FREE	Alive	2525	NO	YES	No	[Not Applicable]	45	Modified Radical Mastectomy	[Not Available]	Negative	[Not Available]	[Not Applicable]	[Not Available]	Other (specify)	FNA plus axillary lymph node dissection	NO	YES	13	1	[Not Available]	[Not Available]	[Not Available]	[Not Applicable]	[Not Applicable]	[Not Available]	[Not Applicable]	0	[Not Available]	[Not Applicable]	C50.9	8500/3	C50.9	[Not Available]	A3XT	[Not Available]
TCGA.A2.A3XU	35	Post (prior bilateral ovariectomy OR >12 mo since LMP with no prior hysterectomy)	Infiltrating Ductal Carcinoma	T2	N1mi	M0	Stage IIB	6th	Negative	Negative	[Not Evaluated]	1.66	Negative	WITH TUMOR	Dead	912	NO	YES	No	[Not Applicable]	35	Lumpectomy	[Not Available]	Negative	[Not Available]	[Not Applicable]	[Not Available]	Sentinel lymph node biopsy plus axillary dissection	[Not Available]	NO	YES	12	3	0	[Not Available]	[Not Available]	[Not Applicable]	[Not Applicable]	[Not Available]	[Not Applicable]	0	[Not Available]	[Not Applicable]	C50.9	8500/3	C50.9	[Not Available]	A3XU	[Not Available]
TCGA.A2.A3XV	46	Pre (<6 months since LMP AND no prior bilateral ovariectomy AND not on estrogen replacement)	Infiltrating Ductal Carcinoma	T2	N0	M0	Stage IIA	7th	Positive	Negative	Equivocal	NA	NA	TUMOR FREE	Alive	996	YES	NO	No	[Not Applicable]	46	Lumpectomy	[Not Available]	Negative	[Not Available]	[Not Applicable]	[Not Available]	Sentinel node biopsy alone	[Not Available]	YES	YES	4	0	0	[Not Available]	[Not Available]	[Not Applicable]	[Not Applicable]	[Not Available]	[Not Applicable]	0	[Not Available]	[Not Applicable]	C50.9	8500/3	C50.9	[Not Available]	A3XV	[Not Available]
TCGA.A2.A3XW	42	Pre (<6 months since LMP AND no prior bilateral ovariectomy AND not on estrogen replacement)	Infiltrating Ductal Carcinoma	T2	N1a	M0	Stage IIB	7th	Positive	Negative	Negative	NA	NA	TUMOR FREE	Alive	1505	YES	NO	No	[Not Applicable]	42	Simple Mastectomy	[Not Available]	Negative	[Not Available]	[Not Applicable]	[Not Available]	Sentinel lymph node biopsy plus axillary dissection	[Not Available]	YES	YES	18	3	0	[Not Available]	[Not Available]	[Not Applicable]	[Not Applicable]	[Not Available]	[Not Applicable]	0	[Not Available]	[Not Applicable]	C50.9	8500/3	C50.9	NO	A3XW	[Not Available]
TCGA.A2.A3XX	49	Post (prior bilateral ovariectomy OR >12 mo since LMP with no prior hysterectomy)	Infiltrating Ductal Carcinoma	T2	N0	M0	Stage IIA	7th	Negative	Negative	Negative	[Not Available]	Negative	TUMOR FREE	Alive	1168	YES	NO	No	[Not Applicable]	49	Simple Mastectomy	[Not Available]	Negative	[Not Available]	[Not Applicable]	[Not Available]	Sentinel node biopsy alone	[Not Available]	YES	YES	1	0	0	[Not Available]	[Not Available]	[Not Applicable]	[Not Applicable]	[Not Available]	[Not Applicable]	0	[Not Available]	[Not Applicable]	C50.9	8500/3	C50.9	NO	A3XX	[Not Available]
TCGA.A2.A3XY	49	Post (prior bilateral ovariectomy OR >12 mo since LMP with no prior hysterectomy)	Infiltrating Ductal Carcinoma	T2	N1a	M0	Stage IIB	7th	Negative	Negative	Negative	[Not Available]	Negative	TUMOR FREE	Alive	786	YES	NO	No	[Not Applicable]	49	Modified Radical Mastectomy	[Not Available]	Negative	[Not Available]	[Not Applicable]	[Not Available]	Axillary lymph node dissection alone	[Not Available]	NO	YES	16	3	[Not Available]	[Not Available]	[Not Available]	[Not Applicable]	[Not Applicable]	[Not Available]	[Not Applicable]	0	[Not Available]	[Not Applicable]	C50.9	8500/3	C50.9	NO	A3XY	[Not Available]
TCGA.A2.A3XZ	46	Pre (<6 months since LMP AND no prior bilateral ovariectomy AND not on estrogen replacement)	Infiltrating Ductal Carcinoma	T1c	N0	M0	Stage I	6th	Negative	Negative	Positive	[Not Available]	[Not Evaluated]	TUMOR FREE	Alive	973	NO	YES	No	[Not Applicable]	46	Simple Mastectomy	[Not Available]	Negative	[Not Available]	[Not Applicable]	[Not Available]	Sentinel node biopsy alone	[Not Available]	YES	YES	3	0	0	[Not Available]	[Not Available]	[Not Applicable]	[Not Applicable]	[Not Available]	[Not Applicable]	0	[Not Available]	[Not Applicable]	C50.9	8500/3	C50.9	[Not Available]	A3XZ	[Not Available]
TCGA.A2.A3Y0	57	Post (prior bilateral ovariectomy OR >12 mo since LMP with no prior hysterectomy)	Infiltrating Ductal Carcinoma	T2	N1a	M0	Stage IIB	7th	Positive	Negative	Negative	[Not Available]	[Not Evaluated]	TUMOR FREE	Alive	859	NO	YES	No	[Not Applicable]	57	Modified Radical Mastectomy	[Not Available]	Close	[Not Available]	[Not Applicable]	[Not Available]	Axillary lymph node dissection alone	[Not Available]	NO	YES	39	1	0	[Not Available]	[Not Available]	[Not Applicable]	[Not Applicable]	[Not Available]	[Not Applicable]	0	[Not Available]	[Not Applicable]	C50.9	8500/3	C50.9	[Not Available]	A3Y0	[Not Available]
TCGA.A2.A4RW	49	Pre (<6 months since LMP AND no prior bilateral ovariectomy AND not on estrogen replacement)	Infiltrating Lobular Carcinoma	T2	N3a	M0	Stage IIIC	7th	Positive	Positive	Negative	[Not Available]	[Not Evaluated]	TUMOR FREE	Alive	222	YES	NO	No	[Not Applicable]	49	Modified Radical Mastectomy	[Not Available]	Negative	[Not Available]	[Not Applicable]	[Not Available]	Axillary lymph node dissection alone	[Not Available]	NO	YES	27	27	0	[Not Available]	[Not Available]	[Not Applicable]	[Not Applicable]	[Not Available]	[Not Applicable]	0	[Not Available]	[Not Applicable]	C50.9	8520/3	C50.9	[Not Available]	A4RW	[Not Available]
TCGA.A2.A4RX	67	Post (prior bilateral ovariectomy OR >12 mo since LMP with no prior hysterectomy)	Other specify	T2	N0	M0	Stage IIA	7th	Positive	Positive	Negative	NA	NA	TUMOR FREE	Alive	742	YES	NO	No	Metaplastic	67	Simple Mastectomy	[Not Available]	Negative	[Not Available]	[Not Applicable]	[Not Available]	Sentinel node biopsy alone	[Not Available]	YES	YES	3	0	0	[Not Available]	[Not Available]	[Not Applicable]	[Not Applicable]	[Not Available]	[Not Applicable]	0	[Not Available]	[Not Applicable]	C50.9	8575/3	C50.9	[Not Available]	A4RX	[Not Available]
TCGA.A2.A4RY	46	Pre (<6 months since LMP AND no prior bilateral ovariectomy AND not on estrogen replacement)	Infiltrating Lobular Carcinoma	T3	N3a	M0	Stage IIIC	7th	Positive	Positive	Negative	NA	NA	TUMOR FREE	Alive	648	YES	NO	No	[Not Applicable]	46	Modified Radical Mastectomy	[Not Available]	Negative	[Not Available]	[Not Applicable]	[Not Available]	Axillary lymph node dissection alone	[Not Available]	NO	YES	30	18	0	[Not Available]	[Not Available]	[Not Applicable]	[Not Applicable]	[Not Available]	[Not Applicable]	0	[Not Available]	[Not Applicable]	C50.9	8520/3	C50.9	[Not Available]	A4RY	[Not Available]
TCGA.A2.A4S0	77	Post (prior bilateral ovariectomy OR >12 mo since LMP with no prior hysterectomy)	Mucinous Carcinoma	T2	N0	M0	Stage IIA	7th	Positive	Positive	Negative	NA	NA	TUMOR FREE	Alive	706	YES	NO	No	[Not Applicable]	77	Simple Mastectomy	[Not Available]	Negative	[Not Available]	[Not Applicable]	[Not Available]	Sentinel node biopsy alone	[Not Available]	YES	YES	1	0	0	[Not Available]	[Not Available]	[Not Applicable]	[Not Applicable]	[Not Available]	[Not Applicable]	0	[Not Available]	[Not Applicable]	C50.9	8480/3	C50.9	[Not Available]	A4S0	[Not Available]
TCGA.A2.A4S1	66	Post (prior bilateral ovariectomy OR >12 mo since LMP with no prior hysterectomy)	Other specify	T2	N0	M0	Stage IIA	7th	Positive	Negative	Negative	NA	NA	TUMOR FREE	Alive	820	YES	NO	No	Metaplastic	66	Lumpectomy	[Not Available]	Negative	[Not Available]	[Not Applicable]	[Not Available]	Sentinel node biopsy alone	[Not Available]	YES	YES	1	0	0	[Not Available]	[Not Available]	[Not Applicable]	[Not Applicable]	[Not Available]	[Not Applicable]	0	[Not Available]	[Not Applicable]	C50.9	8575/3	C50.9	[Not Available]	A4S1	[Not Available]
TCGA.A2.A4S2	62	Post (prior bilateral ovariectomy OR >12 mo since LMP with no prior hysterectomy)	Infiltrating Lobular Carcinoma	T3	N2	M0	Stage IIIA	7th	Positive	Positive	Negative	NA	NA	TUMOR FREE	Alive	643	YES	NO	No	[Not Applicable]	62	Modified Radical Mastectomy	[Not Available]	Negative	[Not Available]	[Not Applicable]	[Not Available]	Axillary lymph node dissection alone	[Not Available]	NO	YES	10	5	0	[Not Available]	[Not Available]	[Not Applicable]	[Not Applicable]	[Not Available]	[Not Applicable]	0	[Not Available]	[Not Applicable]	C50.9	8524/3	C50.9	[Not Available]	A4S2	[Not Available]
TCGA.A2.A4S3	59	Post (prior bilateral ovariectomy OR >12 mo since LMP with no prior hysterectomy)	Infiltrating Ductal Carcinoma	T2	N1a	M0	Stage IIB	7th	Positive	Positive	Negative	NA	NA	[Unknown]	Alive	666	YES	NO	No	[Not Applicable]	59	Modified Radical Mastectomy	[Not Available]	Negative	[Not Available]	[Not Applicable]	[Not Available]	Axillary lymph node dissection alone	[Not Available]	NO	YES	15	2	0	[Not Available]	[Not Available]	[Not Applicable]	[Not Applicable]	[Not Available]	[Not Applicable]	0	[Not Available]	[Not Applicable]	C50.9	8500/3	C50.9	[Not Available]	A4S3	[Not Available]
TCGA.A7.A0CD	66	Indeterminate (neither Pre or Postmenopausal)	Infiltrating Ductal Carcinoma	T1	N0	M0	Stage I	6th	Positive	Positive	Equivocal	[Not Available]	[Not Available]	TUMOR FREE	Alive	372	YES	NO	No	[Not Applicable]	66	Lumpectomy	[Not Available]	Negative	[Not Available]	[Not Applicable]	[Not Available]	Sentinel node biopsy alone	[Not Available]	NO	[Not Available]	2	0	[Not Available]	[Not Available]	[Not Available]	[Not Applicable]	[Not Applicable]	[Not Available]	[Not Applicable]	0	[Not Available]	[Not Applicable]	C50.9	8500/3	C50.9	[Not Available]	A0CD	[Not Available]
TCGA.A7.A0CE	57	Indeterminate (neither Pre or Postmenopausal)	Infiltrating Ductal Carcinoma	T2	N0 (i-)	M0	Stage IIA	[Not Available]	Negative	Negative	Equivocal	[Not Available]	[Not Available]	TUMOR FREE	Alive	310	YES	NO	No	[Not Applicable]	57	Lumpectomy	[Not Available]	Negative	[Not Available]	[Not Applicable]	[Not Available]	Sentinel lymph node biopsy plus axillary dissection	[Not Available]	YES	[Not Available]	1	0	0	[Not Available]	[Not Available]	[Not Applicable]	[Not Applicable]	[Not Available]	[Not Applicable]	0	[Not Available]	[Not Applicable]	C50.9	8500/3	C50.9	[Not Available]	A0CE	[Not Available]
TCGA.A7.A0CG	78	Post (prior bilateral ovariectomy OR >12 mo since LMP with no prior hysterectomy)	Mixed Histology (please specify)	T2	N0 (i-)	M0	Stage IIA	[Not Available]	Positive	Negative	Negative	[Not Available]	[Not Available]	TUMOR FREE	Alive	231	YES	NO	No	Mixed infiltrating lobular and grade 1 ductal carcinoma	78	Lumpectomy	[Not Available]	Close	[Not Available]	[Not Applicable]	[Not Available]	Sentinel lymph node biopsy plus axillary dissection	[Not Available]	YES	[Not Available]	5	0	0	[Not Available]	[Not Available]	[Not Applicable]	[Not Applicable]	[Not Available]	[Not Applicable]	0	[Not Available]	[Not Applicable]	C50.9	8522/3	C50.9	[Not Available]	A0CG	[Not Available]
TCGA.A7.A0CH	79	Post (prior bilateral ovariectomy OR >12 mo since LMP with no prior hysterectomy)	Infiltrating Ductal Carcinoma	T2	N0 (i-)	M0	Stage IIA	[Not Available]	[Not Evaluated]	[Not Evaluated]	[Not Evaluated]	[Not Available]	[Not Available]	TUMOR FREE	Alive	233	YES	NO	No	[Not Applicable]	79	Simple Mastectomy	[Not Available]	Negative	[Not Available]	[Not Applicable]	[Not Available]	Sentinel node biopsy alone	[Not Available]	YES	[Not Available]	2	0	0	[Not Available]	[Not Available]	[Not Applicable]	[Not Applicable]	[Not Available]	[Not Applicable]	0	[Not Available]	[Not Applicable]	C50.9	8500/3	C50.9	[Not Available]	A0CH	[Not Available]
TCGA.A7.A0CJ	57	Post (prior bilateral ovariectomy OR >12 mo since LMP with no prior hysterectomy)	Infiltrating Ductal Carcinoma	T2	N0 (i-)	M0	Stage IIA	[Not Available]	Positive	Positive	Negative	NA	NA	TUMOR FREE	Alive	931	YES	NO	No	[Not Applicable]	57	Lumpectomy	[Not Available]	Positive	Other	Re-excision of the inferior margin	[Not Available]	Sentinel lymph node biopsy plus axillary dissection	[Not Available]	YES	[Not Available]	1	0	0	[Not Available]	[Not Available]	[Not Applicable]	[Not Applicable]	[Not Available]	[Not Applicable]	0	[Not Available]	[Not Applicable]	C50.9	8500/3	C50.9	[Not Available]	A0CJ	[Not Available]
TCGA.A7.A0D9	37	Pre (<6 months since LMP AND no prior bilateral ovariectomy AND not on estrogen replacement)	Infiltrating Ductal Carcinoma	T2	N0 (i-)	M0	Stage IIA	[Not Available]	Positive	Negative	Negative	[Not Available]	[Not Available]	TUMOR FREE	Alive	273	YES	NO	No	[Not Applicable]	37	Simple Mastectomy	[Not Available]	Negative	[Not Available]	[Not Applicable]	[Not Available]	Axillary lymph node dissection alone	[Not Available]	YES	[Not Available]	1	0	0	[Not Available]	[Not Available]	[Not Applicable]	[Not Applicable]	[Not Available]	[Not Applicable]	0	[Not Available]	[Not Applicable]	C50.9	8500/3	C50.9	[Not Available]	A0D9	[Not Available]
TCGA.A7.A0DA	62	Post (prior bilateral ovariectomy OR >12 mo since LMP with no prior hysterectomy)	Infiltrating Ductal Carcinoma	T2	N0 (i-)	M0	Stage IIA	[Not Available]	Negative	Negative	Negative	[Not Available]	[Not Available]	TUMOR FREE	Alive	373	YES	NO	No	[Not Applicable]	62	Lumpectomy	[Not Available]	Negative	[Not Available]	[Not Applicable]	[Not Available]	Sentinel lymph node biopsy plus axillary dissection	[Not Available]	[Not Available]	[Not Available]	1	0	[Not Available]	[Not Available]	[Not Available]	[Not Applicable]	[Not Applicable]	[Not Available]	[Not Applicable]	0	[Not Available]	[Not Applicable]	C50.9	8500/3	C50.9	[Not Available]	A0DA	[Not Available]
TCGA.A7.A0DB	56	Post (prior bilateral ovariectomy OR >12 mo since LMP with no prior hysterectomy)	Infiltrating Ductal Carcinoma	T2	N0 (i-)	M0	Stage IIA	[Not Available]	Positive	Positive	Negative	[Not Available]	[Not Available]	TUMOR FREE	Alive	267	YES	NO	No	[Not Applicable]	56	Simple Mastectomy	[Not Available]	Close	[Not Available]	[Not Applicable]	[Not Available]	Sentinel lymph node biopsy plus axillary dissection	[Not Available]	YES	[Not Available]	4	0	0	[Not Available]	[Not Available]	[Not Applicable]	[Not Applicable]	[Not Available]	[Not Applicable]	0	FPPP	[Not Applicable]	C50.9	8500/3	C50.9	[Not Available]	A0DB	TCGA
TCGA.A7.A0DC	63	Post (prior bilateral ovariectomy OR >12 mo since LMP with no prior hysterectomy)	Infiltrating Ductal Carcinoma	T1c	N0 (i-)	M0	Stage IA	[Not Available]	Positive	Negative	Negative	NA	NA	[Unknown]	Alive	906	YES	NO	No	[Not Applicable]	63	Simple Mastectomy	[Not Available]	Negative	[Not Available]	[Not Applicable]	[Not Available]	Sentinel lymph node biopsy plus axillary dissection	[Not Available]	YES	[Not Available]	3	0	0	[Not Available]	[Not Available]	[Not Applicable]	[Not Applicable]	[Not Available]	[Not Applicable]	0	[Not Available]	[Not Applicable]	C50.9	8500/3	C50.9	[Not Available]	A0DC	[Not Available]
TCGA.A7.A13D	46	Post (prior bilateral ovariectomy OR >12 mo since LMP with no prior hysterectomy)	Infiltrating Ductal Carcinoma	T2	N0 (i-)	M0	Stage IIA	[Not Available]	Negative	Positive	Equivocal	NA	NA	TUMOR FREE	Alive	965	YES	NO	No	[Not Applicable]	46	Lumpectomy	[Not Available]	Close	Lumpectomy	[Not Applicable]	Negative	Sentinel node biopsy alone	[Not Available]	NO	[Not Available]	4	0	[Not Available]	[Not Available]	[Not Available]	[Not Applicable]	[Not Applicable]	[Not Available]	[Not Applicable]	0	FPPP	[Not Applicable]	C50.9	8500/3	C50.9	[Not Available]	A13D	TCGA
TCGA.A7.A13E	62	Post (prior bilateral ovariectomy OR >12 mo since LMP with no prior hysterectomy)	Infiltrating Ductal Carcinoma	T2	N1	MX	Stage IIB	[Not Available]	Positive	Negative	Equivocal	[Not Available]	[Not Available]	TUMOR FREE	Alive	326	YES	NO	No	[Not Applicable]	62	Lumpectomy	[Not Available]	Negative	[Not Available]	[Not Applicable]	[Not Available]	Sentinel lymph node biopsy plus axillary dissection	[Not Available]	NO	[Not Available]	12	2	[Not Available]	[Not Available]	[Not Available]	[Not Applicable]	[Not Applicable]	[Not Available]	[Not Applicable]	0	FPPP	[Not Applicable]	C50.9	8500/3	C50.9	[Not Available]	A13E	TCGA
TCGA.A7.A13F	44	Pre (<6 months since LMP AND no prior bilateral ovariectomy AND not on estrogen replacement)	Infiltrating Ductal Carcinoma	T3	N1a	M0	Stage IIIA	[Not Available]	Positive	Positive	Equivocal	NA	NA	TUMOR FREE	Alive	765	YES	NO	No	[Not Applicable]	44	Modified Radical Mastectomy	[Not Available]	Negative	[Not Available]	[Not Applicable]	[Not Available]	Sentinel lymph node biopsy plus axillary dissection	[Not Available]	NO	[Not Available]	11	3	[Not Available]	[Not Available]	[Not Available]	[Not Applicable]	[Not Applicable]	[Not Available]	[Not Applicable]	0	[Not Available]	[Not Applicable]	C50.9	8500/3	C50.9	[Not Available]	A13F	[Not Available]
TCGA.A7.A13G	79	Post (prior bilateral ovariectomy OR >12 mo since LMP with no prior hysterectomy)	Infiltrating Ductal Carcinoma	T2	N0	MX	Stage IIA	7th	Positive	Positive	Negative	NA	NA	TUMOR FREE	Alive	718	YES	NO	No	[Not Applicable]	79	Simple Mastectomy	[Not Available]	Negative	[Not Available]	[Not Applicable]	[Not Available]	Sentinel node biopsy alone	[Not Available]	NO	YES	1	0	[Not Available]	[Not Available]	[Not Available]	[Not Applicable]	[Not Applicable]	[Not Available]	[Not Applicable]	0	[Not Available]	[Not Applicable]	C50.9	8500/3	C50.9	NO	A13G	[Not Available]
TCGA.A7.A13H	61	Post (prior bilateral ovariectomy OR >12 mo since LMP with no prior hysterectomy)	Infiltrating Lobular Carcinoma	T2	N1a	MX	Stage IIB	7th	Positive	Positive	Equivocal	NA	NA	TUMOR FREE	Alive	899	YES	NO	No	[Not Applicable]	61	Simple Mastectomy	[Not Available]	Negative	[Not Available]	[Not Applicable]	[Not Available]	Sentinel lymph node biopsy plus axillary dissection	[Not Available]	YES	YES	12	2	2	[Not Available]	[Not Available]	[Not Applicable]	[Not Applicable]	[Not Available]	[Not Applicable]	0	[Not Available]	[Not Applicable]	C50.9	8520/3	C50.9	NO	A13H	[Not Available]
TCGA.A7.A26E	71	Post (prior bilateral ovariectomy OR >12 mo since LMP with no prior hysterectomy)	Infiltrating Lobular Carcinoma	T3	N1a	MX	Stage IIIA	7th	Positive	Positive	Negative	NA	NA	TUMOR FREE	Alive	954	YES	NO	No	[Not Applicable]	71	Simple Mastectomy	[Not Available]	Negative	[Not Available]	[Not Applicable]	[Not Available]	Sentinel lymph node biopsy plus axillary dissection	[Not Available]	NO	YES	16	0	[Not Available]	[Not Available]	[Not Available]	[Not Applicable]	[Not Applicable]	[Not Available]	[Not Applicable]	0	FPPP	[Not Applicable]	C50.9	8520/3	C50.9	NO	A26E	TCGA
TCGA.A7.A26F	55	Post (prior bilateral ovariectomy OR >12 mo since LMP with no prior hysterectomy)	Other specify	T1	N0	M0	Stage IA	7th	Negative	Negative	Equivocal	NA	NA	TUMOR FREE	Alive	738	YES	NO	No	Adenocarcinoma with squamous differentiation, metaplastic	55	Lumpectomy	[Not Available]	Close	[Not Available]	[Not Applicable]	Negative	Sentinel node biopsy alone	[Not Available]	NO	YES	1	0	[Not Available]	[Not Available]	[Not Available]	[Not Applicable]	[Not Applicable]	[Not Available]	[Not Applicable]	0	[Not Available]	[Not Applicable]	C50.9	8575/3	C50.9	NO	A26F	[Not Available]
TCGA.A7.A26G	50	Pre (<6 months since LMP AND no prior bilateral ovariectomy AND not on estrogen replacement)	Other specify	T2	N0 (i+)	M0	Stage IIA	7th	Negative	Negative	Negative	NA	NA	TUMOR FREE	Alive	722	YES	NO	No	Invasive ductal carcinoma with Metaplastic features (Area of sarcomatoid carcinoma)	50	Other	Total Mastectomy	Negative	[Not Available]	[Not Applicable]	[Not Available]	Sentinel lymph node biopsy plus axillary dissection	[Not Available]	NO	YES	2	0	[Not Available]	[Not Available]	[Not Available]	[Not Applicable]	[Not Applicable]	[Not Available]	[Not Applicable]	0	[Not Available]	[Not Applicable]	C50.9	8575/3	C50.9	NO	A26G	[Not Available]
TCGA.A7.A26H	72	Post (prior bilateral ovariectomy OR >12 mo since LMP with no prior hysterectomy)	Infiltrating Ductal Carcinoma	T1	N1a	M0	Stage IIA	7th	Positive	Negative	Equivocal	NA	NA	WITH TUMOR	Alive	724	YES	NO	No	[Not Applicable]	72	Other	Bilateral Mastectomy	Negative	[Not Available]	[Not Applicable]	[Not Available]	Sentinel lymph node biopsy plus axillary dissection	[Not Available]	NO	YES	5	0	1	[Not Available]	[Not Available]	[Not Applicable]	[Not Applicable]	[Not Available]	[Not Applicable]	0	[Not Available]	[Not Applicable]	C50.9	8500/3	C50.9	NO	A26H	[Not Available]
TCGA.A7.A26I	65	Post (prior bilateral ovariectomy OR >12 mo since LMP with no prior hysterectomy)	Infiltrating Ductal Carcinoma	T2	N0	M0	Stage IIA	7th	Negative	Negative	Equivocal	NA	NA	TUMOR FREE	Alive	661	YES	NO	No	[Not Applicable]	65	Lumpectomy	[Not Available]	Close	Other	Re-Excision of Superior Margin	Negative	Axillary lymph node dissection alone	[Not Available]	NO	YES	2	0	[Not Available]	[Not Available]	[Not Available]	[Not Applicable]	[Not Applicable]	[Not Available]	[Not Applicable]	0	[Not Available]	[Not Applicable]	C50.9	8500/3	C50.9	NO	A26I	[Not Available]
TCGA.A7.A26J	49	Pre (<6 months since LMP AND no prior bilateral ovariectomy AND not on estrogen replacement)	Infiltrating Ductal Carcinoma	T2	N0	M0	Stage IIA	7th	Positive	Positive	Negative	[Not Available]	[Not Evaluated]	WITH TUMOR	Alive	68	YES	NO	No	[Not Applicable]	49	Simple Mastectomy	[Not Available]	Negative	[Not Available]	[Not Applicable]	[Not Available]	Sentinel lymph node biopsy plus axillary dissection	[Not Available]	NO	YES	4	0	[Not Available]	[Not Available]	[Not Available]	[Not Applicable]	[Not Applicable]	[Not Available]	[Not Applicable]	0	FPPP	[Not Applicable]	C50.9	8500/3	C50.9	NO	A26J	TCGA
TCGA.A7.A2KD	53	Post (prior bilateral ovariectomy OR >12 mo since LMP with no prior hysterectomy)	Infiltrating Ductal Carcinoma	T2	N2a	MX	Stage IIIA	7th	Positive	Positive	Positive	NA	NA	TUMOR FREE	Alive	679	YES	NO	No	[Not Applicable]	53	Modified Radical Mastectomy	[Not Available]	Negative	[Not Available]	[Not Applicable]	[Not Available]	No axillary staging	[Not Available]	NO	YES	10	8	0	[Not Available]	[Not Available]	[Not Applicable]	[Not Applicable]	[Not Available]	[Not Applicable]	0	[Not Available]	[Not Applicable]	C50.9	8500/3	C50.9	[Not Available]	A2KD	[Not Available]
TCGA.A7.A3IY	71	Post (prior bilateral ovariectomy OR >12 mo since LMP with no prior hysterectomy)	Mucinous Carcinoma	T1c	N0	M0	Stage I	7th	Positive	Positive	Negative	NA	NA	TUMOR FREE	Alive	345	YES	NO	No	[Not Applicable]	71	Lumpectomy	[Not Available]	Close	Lumpectomy	[Not Applicable]	Negative	Sentinel node biopsy alone	[Not Available]	NO	YES	1	0	[Not Available]	[Not Available]	[Not Available]	[Not Applicable]	[Not Applicable]	[Not Available]	[Not Applicable]	0	[Not Available]	[Not Applicable]	C50.9	8480/3	C50.9	NO	A3IY	[Not Available]
TCGA.A7.A3IZ	62	Post (prior bilateral ovariectomy OR >12 mo since LMP with no prior hysterectomy)	Infiltrating Lobular Carcinoma	T2	N0 (i+)	M0	Stage IIA	7th	Positive	Negative	Equivocal	NA	NA	TUMOR FREE	Alive	322	YES	NO	No	[Not Applicable]	62	Lumpectomy	[Not Available]	Positive	Other	Reexcision	Negative	Sentinel lymph node biopsy plus axillary dissection	[Not Available]	YES	YES	1	[Not Available]	1	[Not Available]	[Not Available]	[Not Applicable]	[Not Applicable]	[Not Available]	[Not Applicable]	0	[Not Available]	[Not Applicable]	C50.9	8520/3	C50.9	NO	A3IZ	[Not Available]
TCGA.A7.A3J0	62	Post (prior bilateral ovariectomy OR >12 mo since LMP with no prior hysterectomy)	Mucinous Carcinoma	T2	N0	M0	Stage IIA	7th	Positive	Positive	Negative	[Not Available]	[Not Evaluated]	TUMOR FREE	Alive	76	YES	NO	No	[Not Applicable]	62	Lumpectomy	[Not Available]	Negative	[Not Available]	[Not Applicable]	[Not Available]	Sentinel node biopsy alone	[Not Available]	NO	YES	2	0	[Not Available]	[Not Available]	[Not Available]	[Not Applicable]	[Not Applicable]	[Not Available]	[Not Applicable]	0	[Not Available]	[Not Applicable]	C50.9	8480/3	C50.9	NO	A3J0	[Not Available]
TCGA.A7.A3J1	63	Post (prior bilateral ovariectomy OR >12 mo since LMP with no prior hysterectomy)	Infiltrating Lobular Carcinoma	T1c	N0	MX	Stage IA	7th	Positive	Positive	Negative	[Not Available]	[Not Evaluated]	TUMOR FREE	Alive	75	YES	NO	No	[Not Applicable]	63	Lumpectomy	[Not Available]	Negative	[Not Available]	[Not Applicable]	[Not Available]	Sentinel lymph node biopsy plus axillary dissection	[Not Available]	[Not Available]	YES	1	0	[Not Available]	[Not Available]	[Not Available]	[Not Applicable]	[Not Applicable]	[Not Available]	[Not Applicable]	0	[Not Available]	[Not Applicable]	C50.9	8520/3	C50.9	NO	A3J1	[Not Available]
TCGA.A7.A3RF	79	Post (prior bilateral ovariectomy OR >12 mo since LMP with no prior hysterectomy)	Mucinous Carcinoma	T2	N0	M0	Stage IIA	7th	Positive	Positive	Negative	[Not Available]	[Not Evaluated]	TUMOR FREE	Alive	54	YES	NO	No	[Not Applicable]	79	Lumpectomy	[Not Available]	Positive	Other	Left breast reexcision	Negative	Sentinel node biopsy alone	[Not Available]	NO	YES	2	0	[Not Available]	[Not Available]	[Not Available]	[Not Applicable]	[Not Applicable]	[Not Available]	[Not Applicable]	0	[Not Available]	[Not Applicable]	C50.9	8480/3	C50.9	[Not Available]	A3RF	[Not Available]
TCGA.A7.A425	70	Post (prior bilateral ovariectomy OR >12 mo since LMP with no prior hysterectomy)	Infiltrating Lobular Carcinoma	T3	N3a	MX	Stage IIIC	7th	Positive	Positive	Indeterminate	NA	NA	WITH TUMOR	Alive	447	YES	NO	No	[Not Applicable]	70	Modified Radical Mastectomy	[Not Available]	Negative	[Not Available]	[Not Applicable]	[Not Available]	Sentinel lymph node biopsy plus axillary dissection	[Not Available]	YES	YES	19	12	[Not Available]	[Not Available]	[Not Available]	[Not Applicable]	[Not Applicable]	[Not Available]	[Not Applicable]	0	[Not Available]	[Not Applicable]	C50.9	8520/3	C50.9	[Not Available]	A425	[Not Available]
TCGA.A7.A426	50	Pre (<6 months since LMP AND no prior bilateral ovariectomy AND not on estrogen replacement)	Infiltrating Lobular Carcinoma	T3	N3a	MX	Stage IIIC	7th	Positive	Positive	Negative	NA	NA	TUMOR FREE	Alive	364	YES	NO	No	[Not Applicable]	50	Simple Mastectomy	[Not Available]	Negative	[Not Available]	[Not Applicable]	[Not Available]	Sentinel lymph node biopsy plus axillary dissection	[Not Available]	YES	YES	20	13	[Not Available]	[Not Available]	[Not Available]	[Not Applicable]	[Not Applicable]	[Not Available]	[Not Applicable]	0	[Not Available]	[Not Applicable]	C50.9	8520/3	C50.9	[Not Available]	A426	[Not Available]
TCGA.A7.A4SA	40	Pre (<6 months since LMP AND no prior bilateral ovariectomy AND not on estrogen replacement)	Infiltrating Lobular Carcinoma	T2	N1a	M0	Stage IIB	7th	Positive	Negative	Negative	NA	NA	TUMOR FREE	Alive	454	YES	NO	No	[Not Applicable]	40	Simple Mastectomy	[Not Available]	Negative	[Not Available]	[Not Applicable]	[Not Available]	Sentinel lymph node biopsy plus axillary dissection	[Not Available]	YES	YES	10	1	0	[Not Available]	[Not Available]	[Not Applicable]	[Not Applicable]	[Not Available]	[Not Applicable]	0	[Not Available]	[Not Applicable]	C50.9	8520/3	C50.9	[Not Available]	A4SA	[Not Available]
TCGA.A7.A4SB	56	Post (prior bilateral ovariectomy OR >12 mo since LMP with no prior hysterectomy)	Infiltrating Lobular Carcinoma	T3	N1mi	M0	Stage IIIA	7th	Positive	Positive	Negative	NA	NA	TUMOR FREE	Alive	418	YES	NO	No	[Not Applicable]	56	Lumpectomy	[Not Available]	Positive	Other	Right Breast reexcision	Negative	Sentinel node biopsy alone	[Not Available]	YES	YES	2	0	1	[Not Available]	[Not Available]	[Not Applicable]	[Not Applicable]	[Not Available]	[Not Applicable]	0	[Not Available]	[Not Applicable]	C50.9	8520/3	C50.9	[Not Available]	A4SB	[Not Available]
TCGA.A7.A4SC	62	Post (prior bilateral ovariectomy OR >12 mo since LMP with no prior hysterectomy)	Infiltrating Lobular Carcinoma	T3	N0	MX	Stage IIB	7th	Positive	Negative	Equivocal	NA	NA	TUMOR FREE	Alive	446	YES	NO	No	[Not Applicable]	62	Simple Mastectomy	[Not Available]	Negative	[Not Available]	[Not Applicable]	[Not Available]	[Not Available]	[Not Available]	YES	YES	1	0	0	[Not Available]	[Not Available]	[Not Applicable]	[Not Applicable]	[Not Available]	[Not Applicable]	0	[Not Available]	[Not Applicable]	C50.9	8520/3	C50.9	[Not Available]	A4SC	[Not Available]
TCGA.A7.A4SD	52	Post (prior bilateral ovariectomy OR >12 mo since LMP with no prior hysterectomy)	Infiltrating Ductal Carcinoma	T2	N0	M0	Stage IIA	7th	Negative	Negative	Equivocal	NA	NA	TUMOR FREE	Alive	441	YES	NO	No	[Not Applicable]	52	Simple Mastectomy	[Not Available]	Negative	[Not Available]	[Not Applicable]	[Not Available]	Sentinel node biopsy alone	[Not Available]	YES	YES	6	0	0	[Not Available]	[Not Available]	[Not Applicable]	[Not Applicable]	[Not Available]	[Not Applicable]	0	[Not Available]	[Not Applicable]	C50.9	8500/3	C50.9	[Not Available]	A4SD	[Not Available]
TCGA.A7.A4SE	54	Post (prior bilateral ovariectomy OR >12 mo since LMP with no prior hysterectomy)	Infiltrating Ductal Carcinoma	T2	N0	M0	Stage IIA	7th	Negative	Negative	Negative	NA	NA	TUMOR FREE	Alive	644	YES	NO	No	[Not Applicable]	54	Lumpectomy	[Not Available]	Negative	[Not Available]	[Not Applicable]	[Not Available]	Sentinel node biopsy alone	[Not Available]	YES	YES	3	0	0	[Not Available]	[Not Available]	[Not Applicable]	[Not Applicable]	[Not Available]	[Not Applicable]	0	[Not Available]	[Not Applicable]	C50.9	8500/3	C50.9	[Not Available]	A4SE	[Not Available]
TCGA.A7.A4SF	54	Post (prior bilateral ovariectomy OR >12 mo since LMP with no prior hysterectomy)	Infiltrating Ductal Carcinoma	T2	N0	M0	Stage IIA	7th	Positive	Negative	Positive	NA	NA	TUMOR FREE	Alive	545	YES	NO	No	[Not Applicable]	54	Lumpectomy	[Not Available]	Positive	Other	Right Breast Reexcision	Positive	Sentinel node biopsy alone	[Not Available]	YES	YES	2	0	0	[Not Available]	[Not Available]	[Not Applicable]	[Not Applicable]	[Not Available]	[Not Applicable]	0	[Not Available]	[Not Applicable]	C50.9	8500/3	C50.9	[Not Available]	A4SF	[Not Available]
TCGA.A7.A56D	84	Post (prior bilateral ovariectomy OR >12 mo since LMP with no prior hysterectomy)	Infiltrating Ductal Carcinoma	T2	N0	M0	Stage IIA	7th	Positive	Positive	Negative	NA	NA	TUMOR FREE	Alive	448	YES	NO	No	[Not Applicable]	84	Lumpectomy	[Not Available]	Negative	[Not Available]	[Not Applicable]	[Not Available]	Sentinel lymph node biopsy plus axillary dissection	[Not Available]	YES	YES	8	0	0	[Not Available]	[Not Available]	[Not Applicable]	[Not Applicable]	[Not Available]	[Not Applicable]	0	[Not Available]	[Not Applicable]	C50.9	8500/3	C50.9	[Not Available]	A56D	[Not Available]
TCGA.A7.A5ZV	62	Post (prior bilateral ovariectomy OR >12 mo since LMP with no prior hysterectomy)	Infiltrating Carcinoma NOS	T2	N0	M0	Stage IIA	7th	Negative	Negative	Equivocal	NA	NA	TUMOR FREE	Alive	368	YES	NO	No	[Not Applicable]	62	Lumpectomy	[Not Available]	Negative	[Not Available]	[Not Applicable]	[Not Available]	Sentinel node biopsy alone	[Not Available]	NO	YES	2	0	[Not Available]	[Not Available]	[Not Available]	[Not Applicable]	[Not Applicable]	[Not Available]	[Not Applicable]	0	[Not Available]	[Not Applicable]	C50.9	8010/3	C50.9	[Not Available]	A5ZV	[Not Available]
TCGA.A7.A5ZW	47	Peri (6-12 months since last menstrual period)	Infiltrating Ductal Carcinoma	T1c	N1a	M0	Stage IIA	7th	Positive	Positive	Negative	NA	NA	TUMOR FREE	Alive	326	YES	NO	No	[Not Applicable]	47	Lumpectomy	[Not Available]	Negative	[Not Available]	[Not Applicable]	[Not Available]	Sentinel node biopsy alone	[Not Available]	NO	YES	1	1	[Not Available]	[Not Available]	[Not Available]	[Not Applicable]	[Not Applicable]	[Not Available]	[Not Applicable]	0	[Not Available]	[Not Applicable]	C50.9	8500/3	C50.9	[Not Available]	A5ZW	[Not Available]
TCGA.A7.A5ZX	48	Pre (<6 months since LMP AND no prior bilateral ovariectomy AND not on estrogen replacement)	Infiltrating Lobular Carcinoma	T2	N3a	M0	Stage IIIC	7th	Positive	Positive	Negative	NA	NA	TUMOR FREE	Alive	336	YES	NO	No	[Not Applicable]	48	Other	Bilateral skin sparing Mastectomy and Bilateral breast reconstruction with tissue expanders.	[Unknown]	[Not Available]	[Not Applicable]	[Not Available]	Sentinel lymph node biopsy plus axillary dissection	[Not Available]	YES	YES	24	21	[Not Available]	[Not Available]	[Not Available]	[Not Applicable]	[Not Applicable]	[Not Available]	[Not Applicable]	0	[Not Available]	[Not Applicable]	C50.9	8520/3	C50.9	[Not Available]	A5ZX	[Not Available]
TCGA.A7.A6VV	51	Peri (6-12 months since last menstrual period)	Infiltrating Ductal Carcinoma	T2	N0	M0	Stage IIA	7th	Negative	Negative	Negative	NA	NA	TUMOR FREE	Alive	313	YES	NO	No	[Not Applicable]	51	Modified Radical Mastectomy	[Not Available]	Negative	[Not Available]	[Not Applicable]	[Not Available]	Sentinel lymph node biopsy plus axillary dissection	[Not Available]	NO	YES	5	0	[Not Available]	[Not Available]	[Not Available]	[Not Applicable]	[Not Applicable]	[Not Available]	[Not Applicable]	0	[Not Available]	[Not Applicable]	C50.9	8500/3	C50.9	[Not Available]	A6VV	[Not Available]
TCGA.A7.A6VW	48	Post (prior bilateral ovariectomy OR >12 mo since LMP with no prior hysterectomy)	Infiltrating Ductal Carcinoma	T2	N0	M0	Stage IIA	7th	Negative	Negative	Negative	NA	NA	TUMOR FREE	Alive	285	YES	NO	No	[Not Applicable]	48	Lumpectomy	[Not Available]	Close	[Not Available]	[Not Applicable]	[Not Available]	Sentinel node biopsy alone	[Not Available]	NO	YES	2	0	[Not Available]	[Not Available]	[Not Available]	[Not Applicable]	[Not Applicable]	[Not Available]	[Not Applicable]	0	[Not Available]	[Not Applicable]	C50.9	8500/3	C50.9	[Not Available]	A6VW	[Not Available]
TCGA.A7.A6VX	68	Post (prior bilateral ovariectomy OR >12 mo since LMP with no prior hysterectomy)	Infiltrating Ductal Carcinoma	T2	N0	M0	Stage IIA	7th	Positive	Positive	Negative	NA	NA	TUMOR FREE	Alive	317	YES	NO	No	[Not Applicable]	68	Lumpectomy	[Not Available]	Negative	[Not Available]	[Not Applicable]	[Not Available]	Sentinel node biopsy alone	[Not Available]	NO	YES	2	0	[Not Available]	[Not Available]	[Not Available]	[Not Applicable]	[Not Applicable]	[Not Available]	[Not Applicable]	0	[Not Available]	[Not Applicable]	C50.9	8500/3	C50.9	[Not Available]	A6VX	[Not Available]
TCGA.A7.A6VY	48	Post (prior bilateral ovariectomy OR >12 mo since LMP with no prior hysterectomy)	Infiltrating Ductal Carcinoma	T2	N1	M0	Stage IIB	7th	Negative	Negative	Negative	NA	NA	TUMOR FREE	Alive	266	YES	NO	No	[Not Applicable]	48	Lumpectomy	[Not Available]	Negative	[Not Available]	[Not Applicable]	[Not Available]	Sentinel lymph node biopsy plus axillary dissection	[Not Available]	NO	YES	14	2	[Not Available]	[Not Available]	[Not Available]	[Not Applicable]	[Not Applicable]	[Not Available]	[Not Applicable]	0	[Not Available]	[Not Applicable]	C50.9	8500/3	C50.9	[Not Available]	A6VY	[Not Available]
TCGA.A8.A06N	66	Post (prior bilateral ovariectomy OR >12 mo since LMP with no prior hysterectomy)	Infiltrating Ductal Carcinoma	T4b	N0	M0	Stage IIIB	6th	Positive	Negative	Negative	[Not Available]	Negative	TUMOR FREE	Alive	0	NO	YES	No	[Not Applicable]	66	Other	Surgical Resection	Negative	[Not Available]	[Not Applicable]	[Not Available]	[Not Available]	[Not Available]	[Not Available]	[Not Available]	[Not Available]	[Not Available]	[Not Available]	[Not Available]	[Not Available]	[Not Applicable]	[Not Applicable]	[Not Available]	[Not Applicable]	0	[Not Available]	[Not Applicable]	C50.9	8500/3	C50.9	[Not Available]	A06N	[Not Available]
TCGA.A8.A06O	60	Post (prior bilateral ovariectomy OR >12 mo since LMP with no prior hysterectomy)	Infiltrating Ductal Carcinoma	T1c	N0	M0	Stage I	6th	Positive	Positive	Negative	[Not Available]	Negative	TUMOR FREE	Alive	396	NO	YES	No	[Not Applicable]	60	Other	Surgical Resection	Negative	[Not Available]	[Not Applicable]	[Not Available]	[Not Available]	[Not Available]	[Not Available]	[Not Available]	[Not Available]	[Not Available]	[Not Available]	[Not Available]	[Not Available]	[Not Applicable]	[Not Applicable]	[Not Available]	[Not Applicable]	0	[Not Available]	[Not Applicable]	C50.9	8500/3	C50.9	[Not Available]	A06O	[Not Available]
TCGA.A8.A06P	63	Post (prior bilateral ovariectomy OR >12 mo since LMP with no prior hysterectomy)	Infiltrating Ductal Carcinoma	T1c	N2a	M0	Stage IIIA	6th	Positive	Positive	Negative	[Not Available]	Negative	TUMOR FREE	Alive	396	NO	YES	No	[Not Applicable]	63	Other	Surgical Resection	Negative	[Not Available]	[Not Applicable]	[Not Available]	[Not Available]	[Not Available]	[Not Available]	[Not Available]	[Not Available]	[Not Available]	[Not Available]	[Not Available]	[Not Available]	[Not Applicable]	[Not Applicable]	[Not Available]	[Not Applicable]	0	[Not Available]	[Not Applicable]	C50.9	8500/3	C50.9	[Not Available]	A06P	[Not Available]
TCGA.A8.A06Q	63	Post (prior bilateral ovariectomy OR >12 mo since LMP with no prior hysterectomy)	Infiltrating Ductal Carcinoma	T3	N2	M0	Stage IIIA	5th	Positive	Positive	Negative	[Not Available]	Negative	TUMOR FREE	Alive	31	NO	YES	No	[Not Applicable]	63	Other	Surgical Resection	Negative	[Not Available]	[Not Applicable]	[Not Available]	[Not Available]	[Not Available]	[Not Available]	[Not Available]	[Not Available]	[Not Available]	[Not Available]	[Not Available]	[Not Available]	[Not Applicable]	[Not Applicable]	[Not Available]	[Not Applicable]	0	[Not Available]	[Not Applicable]	C50.9	8500/3	C50.9	[Not Available]	A06Q	[Not Available]
TCGA.A8.A06R	69	Post (prior bilateral ovariectomy OR >12 mo since LMP with no prior hysterectomy)	Infiltrating Ductal Carcinoma	T2	N1a	M0	Stage IIB	5th	Positive	Negative	Positive	[Not Available]	Positive	TUMOR FREE	Alive	547	NO	YES	No	[Not Applicable]	69	Other	Surgical Resection	Negative	[Not Available]	[Not Applicable]	[Not Available]	[Not Available]	[Not Available]	[Not Available]	[Not Available]	[Not Available]	[Not Available]	[Not Available]	[Not Available]	[Not Available]	[Not Applicable]	[Not Applicable]	[Not Available]	[Not Applicable]	0	[Not Available]	[Not Applicable]	C50.9	8500/3	C50.9	[Not Available]	A06R	[Not Available]
TCGA.A8.A06T	75	Post (prior bilateral ovariectomy OR >12 mo since LMP with no prior hysterectomy)	Infiltrating Ductal Carcinoma	T3	N1a	M0	Stage IIIA	6th	Positive	Positive	Positive	NA	NA	TUMOR FREE	Alive	1614	NO	YES	No	[Not Applicable]	75	Other	Surgical Resection	Negative	[Not Available]	[Not Applicable]	[Not Available]	[Not Available]	[Not Available]	[Not Available]	[Not Available]	[Not Available]	[Not Available]	[Not Available]	[Not Available]	[Not Available]	[Not Applicable]	[Not Applicable]	[Not Available]	[Not Applicable]	0	[Not Available]	[Not Applicable]	C50.9	8500/3	C50.9	[Not Available]	A06T	[Not Available]
TCGA.A8.A06U	80	Post (prior bilateral ovariectomy OR >12 mo since LMP with no prior hysterectomy)	Infiltrating Ductal Carcinoma	T2	N1a	M0	Stage IIB	6th	Positive	Positive	Positive	[Not Available]	Positive	TUMOR FREE	Dead	883	NO	YES	No	[Not Applicable]	80	Other	Surgical Resection	Negative	[Not Available]	[Not Applicable]	[Not Available]	[Not Available]	[Not Available]	[Not Available]	[Not Available]	[Not Available]	[Not Available]	[Not Available]	[Not Available]	[Not Available]	[Not Applicable]	[Not Applicable]	[Not Available]	[Not Applicable]	0	[Not Available]	[Not Applicable]	C50.9	8500/3	C50.9	[Not Available]	A06U	[Not Available]
TCGA.A8.A06X	77	Post (prior bilateral ovariectomy OR >12 mo since LMP with no prior hysterectomy)	Infiltrating Ductal Carcinoma	T3	N0	M0	Stage IIB	6th	Positive	Negative	Positive	[Not Available]	Positive	TUMOR FREE	Dead	943	NO	YES	No	[Not Applicable]	77	Other	Surgical Resection	Negative	[Not Available]	[Not Applicable]	[Not Available]	[Not Available]	[Not Available]	[Not Available]	[Not Available]	[Not Available]	[Not Available]	[Not Available]	[Not Available]	[Not Available]	[Not Applicable]	[Not Applicable]	[Not Available]	[Not Applicable]	0	[Not Available]	[Not Applicable]	C50.9	8500/3	C50.9	[Not Available]	A06X	[Not Available]
TCGA.A8.A06Y	66	Post (prior bilateral ovariectomy OR >12 mo since LMP with no prior hysterectomy)	Infiltrating Ductal Carcinoma	T2	N0	M0	Stage IIA	6th	Positive	Positive	Negative	[Not Available]	Negative	TUMOR FREE	Alive	791	NO	YES	No	[Not Applicable]	66	Other	Surgical Resection	Negative	[Not Available]	[Not Applicable]	[Not Available]	[Not Available]	[Not Available]	[Not Available]	[Not Available]	[Not Available]	[Not Available]	[Not Available]	[Not Available]	[Not Available]	[Not Applicable]	[Not Applicable]	[Not Available]	[Not Applicable]	0	[Not Available]	[Not Applicable]	C50.9	8500/3	C50.9	[Not Available]	A06Y	[Not Available]
TCGA.A8.A06Z	84	Post (prior bilateral ovariectomy OR >12 mo since LMP with no prior hysterectomy)	Infiltrating Ductal Carcinoma	T3	N0	M0	Stage IIB	6th	Positive	Positive	Negative	[Not Available]	Negative	[Not Available]	Alive	31	NO	YES	No	[Not Applicable]	84	Other	Surgical Resection	[Not Available]	[Not Available]	[Not Applicable]	[Not Available]	[Not Available]	[Not Available]	[Not Available]	[Not Available]	[Not Available]	[Not Available]	[Not Available]	[Not Available]	[Not Available]	[Not Applicable]	[Not Applicable]	[Not Available]	[Not Applicable]	0	[Not Available]	[Not Applicable]	C50.9	8500/3	C50.9	[Not Available]	A06Z	[Not Available]
TCGA.A8.A075	42	Pre (<6 months since LMP AND no prior bilateral ovariectomy AND not on estrogen replacement)	Infiltrating Ductal Carcinoma	T2	N1a	M0	Stage IIB	6th	Positive	Positive	Positive	[Not Available]	Positive	TUMOR FREE	Alive	518	NO	YES	No	[Not Applicable]	42	Other	Surgical Resection	Negative	[Not Available]	[Not Applicable]	[Not Available]	[Not Available]	[Not Available]	[Not Available]	[Not Available]	[Not Available]	[Not Available]	[Not Available]	[Not Available]	[Not Available]	[Not Applicable]	[Not Applicable]	[Not Available]	[Not Applicable]	0	[Not Available]	[Not Applicable]	C50.9	8500/3	C50.9	[Not Available]	A075	[Not Available]
TCGA.A8.A076	66	Post (prior bilateral ovariectomy OR >12 mo since LMP with no prior hysterectomy)	Infiltrating Ductal Carcinoma	T2	N0	M0	Stage IIA	5th	Positive	Positive	Positive	[Not Available]	Positive	TUMOR FREE	Alive	1642	NO	YES	No	[Not Applicable]	66	Other	Surgical Resection	Negative	[Not Available]	[Not Applicable]	[Not Available]	[Not Available]	[Not Available]	[Not Available]	[Not Available]	[Not Available]	[Not Available]	[Not Available]	[Not Available]	[Not Available]	[Not Applicable]	[Not Applicable]	[Not Available]	[Not Applicable]	0	[Not Available]	[Not Applicable]	C50.9	8500/3	C50.9	[Not Available]	A076	[Not Available]
TCGA.A8.A079	69	Post (prior bilateral ovariectomy OR >12 mo since LMP with no prior hysterectomy)	Infiltrating Ductal Carcinoma	T4b	N3	M0	Stage IIIB	5th	Positive	Positive	Negative	[Not Available]	Negative	TUMOR FREE	Alive	274	NO	YES	No	[Not Applicable]	69	Other	Surgical Resection	Negative	[Not Available]	[Not Applicable]	[Not Available]	[Not Available]	[Not Available]	[Not Available]	[Not Available]	[Not Available]	[Not Available]	[Not Available]	[Not Available]	[Not Available]	[Not Applicable]	[Not Applicable]	[Not Available]	[Not Applicable]	0	[Not Available]	[Not Applicable]	C50.9	8500/3	C50.9	[Not Available]	A079	[Not Available]
TCGA.A8.A07B	69	Post (prior bilateral ovariectomy OR >12 mo since LMP with no prior hysterectomy)	Infiltrating Ductal Carcinoma	T2	N0	M0	Stage IIA	6th	Positive	Positive	Positive	NA	NA	TUMOR FREE	Alive	1308	NO	YES	No	[Not Applicable]	69	Other	Surgical Resection	Negative	[Not Available]	[Not Applicable]	[Not Available]	[Not Available]	[Not Available]	[Not Available]	[Not Available]	[Not Available]	[Not Available]	[Not Available]	[Not Available]	[Not Available]	[Not Applicable]	[Not Applicable]	[Not Available]	[Not Applicable]	0	[Not Available]	[Not Applicable]	C50.9	8500/3	C50.9	[Not Available]	A07B	[Not Available]
TCGA.A8.A07C	57	Post (prior bilateral ovariectomy OR >12 mo since LMP with no prior hysterectomy)	Infiltrating Ductal Carcinoma	T2	N0	M0	Stage IIA	6th	Negative	Negative	Negative	[Not Available]	Negative	TUMOR FREE	Alive	580	NO	YES	No	[Not Applicable]	57	Other	Surgical Resection	Negative	[Not Available]	[Not Applicable]	[Not Available]	[Not Available]	[Not Available]	[Not Available]	[Not Available]	[Not Available]	[Not Available]	[Not Available]	[Not Available]	[Not Available]	[Not Applicable]	[Not Applicable]	[Not Available]	[Not Applicable]	0	[Not Available]	[Not Applicable]	C50.9	8500/3	C50.9	[Not Available]	A07C	[Not Available]
TCGA.A8.A07E	81	Post (prior bilateral ovariectomy OR >12 mo since LMP with no prior hysterectomy)	Infiltrating Ductal Carcinoma	T4b	N3a	MX	Stage X	6th	Positive	Positive	Negative	[Not Available]	Negative	TUMOR FREE	Alive	608	NO	YES	No	[Not Applicable]	81	Other	Surgical Resection	Negative	[Not Available]	[Not Applicable]	[Not Available]	[Not Available]	[Not Available]	[Not Available]	[Not Available]	[Not Available]	[Not Available]	[Not Available]	[Not Available]	[Not Available]	[Not Applicable]	[Not Applicable]	[Not Available]	[Not Applicable]	0	[Not Available]	[Not Applicable]	C50.9	8500/3	C50.9	[Not Available]	A07E	[Not Available]
TCGA.A8.A07F	65	Post (prior bilateral ovariectomy OR >12 mo since LMP with no prior hysterectomy)	Infiltrating Ductal Carcinoma	T2	N1a	M0	Stage IIB	6th	Positive	Positive	Negative	[Not Available]	Negative	TUMOR FREE	Alive	577	NO	YES	No	[Not Applicable]	65	Other	Surgical Resection	Negative	[Not Available]	[Not Applicable]	[Not Available]	[Not Available]	[Not Available]	[Not Available]	[Not Available]	[Not Available]	[Not Available]	[Not Available]	[Not Available]	[Not Available]	[Not Applicable]	[Not Applicable]	[Not Available]	[Not Applicable]	0	[Not Available]	[Not Applicable]	C50.9	8500/3	C50.9	[Not Available]	A07F	[Not Available]
TCGA.A8.A07G	65	Post (prior bilateral ovariectomy OR >12 mo since LMP with no prior hysterectomy)	Infiltrating Ductal Carcinoma	T1c	N1a	M0	Stage IIA	6th	Positive	Positive	Negative	[Not Available]	Negative	TUMOR FREE	Alive	577	NO	YES	No	[Not Applicable]	65	Other	Surgical Resection	Negative	[Not Available]	[Not Applicable]	[Not Available]	[Not Available]	[Not Available]	[Not Available]	[Not Available]	[Not Available]	[Not Available]	[Not Available]	[Not Available]	[Not Available]	[Not Applicable]	[Not Applicable]	[Not Available]	[Not Applicable]	0	[Not Available]	[Not Applicable]	C50.9	8500/3	C50.9	[Not Available]	A07G	[Not Available]
TCGA.A8.A07I	69	Post (prior bilateral ovariectomy OR >12 mo since LMP with no prior hysterectomy)	Infiltrating Ductal Carcinoma	T2	N2a	M0	Stage IIIA	6th	Positive	Negative	Positive	[Not Available]	Positive	TUMOR FREE	Alive	426	NO	YES	No	[Not Applicable]	69	Other	Surgical Resection	Negative	[Not Available]	[Not Applicable]	[Not Available]	[Not Available]	[Not Available]	[Not Available]	[Not Available]	[Not Available]	[Not Available]	[Not Available]	[Not Available]	[Not Available]	[Not Applicable]	[Not Applicable]	[Not Available]	[Not Applicable]	0	[Not Available]	[Not Applicable]	C50.9	8500/3	C50.9	[Not Available]	A07I	[Not Available]
TCGA.A8.A07J	35	Pre (<6 months since LMP AND no prior bilateral ovariectomy AND not on estrogen replacement)	Infiltrating Ductal Carcinoma	T2	N1a	M0	Stage IIB	6th	Positive	Positive	Negative	[Not Available]	Negative	TUMOR FREE	Alive	365	NO	YES	No	[Not Applicable]	35	Other	Surgical Resection	Negative	[Not Available]	[Not Applicable]	[Not Available]	[Not Available]	[Not Available]	[Not Available]	[Not Available]	[Not Available]	[Not Available]	[Not Available]	[Not Available]	[Not Available]	[Not Applicable]	[Not Applicable]	[Not Available]	[Not Applicable]	0	[Not Available]	[Not Applicable]	C50.9	8500/3	C50.9	[Not Available]	A07J	[Not Available]
TCGA.A8.A07L	58	Post (prior bilateral ovariectomy OR >12 mo since LMP with no prior hysterectomy)	Infiltrating Ductal Carcinoma	T3	N1a	M0	Stage IIIA	6th	Positive	Positive	Negative	NA	NA	TUMOR FREE	Alive	975	NO	YES	No	[Not Applicable]	58	Other	Surgical Resection	Negative	[Not Available]	[Not Applicable]	[Not Available]	[Not Available]	[Not Available]	[Not Available]	[Not Available]	[Not Available]	[Not Available]	[Not Available]	[Not Available]	[Not Available]	[Not Applicable]	[Not Applicable]	[Not Available]	[Not Applicable]	0	[Not Available]	[Not Applicable]	C50.9	8500/3	C50.9	[Not Available]	A07L	[Not Available]
TCGA.A8.A07O	51	Post (prior bilateral ovariectomy OR >12 mo since LMP with no prior hysterectomy)	Infiltrating Ductal Carcinoma	T2	N0	M0	Stage IIA	6th	Negative	Negative	Negative	[Not Available]	Negative	TUMOR FREE	Alive	304	NO	YES	No	[Not Applicable]	51	Other	Surgical Resection	Negative	[Not Available]	[Not Applicable]	[Not Available]	[Not Available]	[Not Available]	[Not Available]	[Not Available]	[Not Available]	[Not Available]	[Not Available]	[Not Available]	[Not Available]	[Not Applicable]	[Not Applicable]	[Not Available]	[Not Applicable]	0	[Not Available]	[Not Applicable]	C50.9	8500/3	C50.9	[Not Available]	A07O	[Not Available]
TCGA.A8.A07P	68	Post (prior bilateral ovariectomy OR >12 mo since LMP with no prior hysterectomy)	Infiltrating Ductal Carcinoma	T2	N1	M0	Stage IIB	6th	Positive	Positive	Positive	[Not Available]	Positive	TUMOR FREE	Alive	334	NO	YES	No	[Not Applicable]	68	Other	Surgical Resection	Negative	[Not Available]	[Not Applicable]	[Not Available]	[Not Available]	[Not Available]	[Not Available]	[Not Available]	[Not Available]	[Not Available]	[Not Available]	[Not Available]	[Not Available]	[Not Applicable]	[Not Applicable]	[Not Available]	[Not Applicable]	0	[Not Available]	[Not Applicable]	C50.9	8500/3	C50.9	[Not Available]	A07P	[Not Available]
TCGA.A8.A07R	80	[Not Available]	Infiltrating Ductal Carcinoma	T2	N3a	M0	Stage IIIC	6th	Negative	Negative	Positive	[Not Available]	[Not Available]	[Not Available]	Alive	273	NO	YES	No	[Not Applicable]	80	Other	Surgical Resection	Positive	[Not Available]	[Not Applicable]	[Not Available]	[Not Available]	[Not Available]	[Not Available]	[Not Available]	[Not Available]	[Not Available]	[Not Available]	[Not Available]	[Not Available]	[Not Applicable]	[Not Applicable]	[Not Available]	[Not Applicable]	0	[Not Available]	[Not Applicable]	C50.9	8500/3	C50.9	[Not Available]	A07R	[Not Available]
TCGA.A8.A07S	73	Post (prior bilateral ovariectomy OR >12 mo since LMP with no prior hysterectomy)	Mixed Histology (please specify)	T2	N0	M0	Stage IIA	6th	Positive	Negative	Negative	[Not Available]	Negative	WITH TUMOR	Alive	243	NO	YES	No	lobular/ductal	73	Other	Surgical Resection	Positive	[Not Available]	[Not Applicable]	[Not Available]	[Not Available]	[Not Available]	[Not Available]	[Not Available]	[Not Available]	[Not Available]	[Not Available]	[Not Available]	[Not Available]	[Not Applicable]	[Not Applicable]	[Not Available]	[Not Applicable]	0	[Not Available]	[Not Applicable]	C50.9	8522/3	C50.9	[Not Available]	A07S	[Not Available]
TCGA.A8.A07U	66	Post (prior bilateral ovariectomy OR >12 mo since LMP with no prior hysterectomy)	Infiltrating Ductal Carcinoma	T2	N2a	M0	Stage IIIA	6th	Negative	Positive	Negative	NA	NA	TUMOR FREE	Alive	760	NO	YES	No	[Not Applicable]	66	Other	Surgical Resection	Negative	[Not Available]	[Not Applicable]	[Not Available]	[Not Available]	[Not Available]	[Not Available]	[Not Available]	[Not Available]	[Not Available]	[Not Available]	[Not Available]	[Not Available]	[Not Applicable]	[Not Applicable]	[Not Available]	[Not Applicable]	0	[Not Available]	[Not Applicable]	C50.9	8500/3	C50.9	[Not Available]	A07U	[Not Available]
TCGA.A8.A07W	76	Post (prior bilateral ovariectomy OR >12 mo since LMP with no prior hysterectomy)	Infiltrating Ductal Carcinoma	T2	NX	M1	Stage IV	6th	Positive	Positive	Negative	[Not Available]	Negative	WITH TUMOR	Alive	304	NO	YES	No	[Not Applicable]	76	Other	Surgical Resection	Positive	[Not Available]	[Not Applicable]	[Not Available]	[Not Available]	[Not Available]	[Not Available]	[Not Available]	[Not Available]	[Not Available]	[Not Available]	[Not Available]	[Not Available]	[Not Applicable]	[Not Applicable]	[Not Available]	[Not Applicable]	0	[Not Available]	[Not Applicable]	C50.9	8500/3	C50.9	[Not Available]	A07W	[Not Available]
TCGA.A8.A07Z	85	Post (prior bilateral ovariectomy OR >12 mo since LMP with no prior hysterectomy)	Infiltrating Ductal Carcinoma	T2	N0	M0	Stage IIA	6th	Positive	Positive	Negative	[Not Available]	Negative	TUMOR FREE	Alive	853	NO	YES	No	[Not Applicable]	85	Other	Surgical Resection	Negative	[Not Available]	[Not Applicable]	[Not Available]	[Not Available]	[Not Available]	[Not Available]	[Not Available]	[Not Available]	[Not Available]	[Not Available]	[Not Available]	[Not Available]	[Not Applicable]	[Not Applicable]	[Not Available]	[Not Applicable]	0	[Not Available]	[Not Applicable]	C50.9	8500/3	C50.9	[Not Available]	A07Z	[Not Available]
TCGA.A8.A081	80	Post (prior bilateral ovariectomy OR >12 mo since LMP with no prior hysterectomy)	Infiltrating Ductal Carcinoma	T2	N0	M0	Stage IIA	6th	Positive	Positive	Negative	[Not Available]	Negative	TUMOR FREE	Alive	0	NO	YES	No	[Not Applicable]	80	Other	Surgical Resection	Negative	[Not Available]	[Not Applicable]	[Not Available]	[Not Available]	[Not Available]	[Not Available]	[Not Available]	[Not Available]	[Not Available]	[Not Available]	[Not Available]	[Not Available]	[Not Applicable]	[Not Applicable]	[Not Available]	[Not Applicable]	0	[Not Available]	[Not Applicable]	C50.9	8500/3	C50.9	[Not Available]	A081	[Not Available]
TCGA.A8.A082	58	Post (prior bilateral ovariectomy OR >12 mo since LMP with no prior hysterectomy)	Infiltrating Ductal Carcinoma	T2	N1a	M0	Stage IIB	6th	Positive	Positive	Negative	[Not Available]	Negative	TUMOR FREE	Alive	549	NO	YES	No	[Not Applicable]	58	Other	Surgical Resection	Negative	[Not Available]	[Not Applicable]	[Not Available]	[Not Available]	[Not Available]	[Not Available]	[Not Available]	[Not Available]	[Not Available]	[Not Available]	[Not Available]	[Not Available]	[Not Applicable]	[Not Applicable]	[Not Available]	[Not Applicable]	0	[Not Available]	[Not Applicable]	C50.9	8500/3	C50.9	[Not Available]	A082	[Not Available]
TCGA.A8.A083	67	Post (prior bilateral ovariectomy OR >12 mo since LMP with no prior hysterectomy)	Infiltrating Ductal Carcinoma	T3	N0	M0	Stage IIB	6th	Positive	Positive	Negative	[Not Available]	Negative	TUMOR FREE	Alive	0	NO	YES	No	[Not Applicable]	67	Other	Surgical Resection	Negative	[Not Available]	[Not Applicable]	[Not Available]	[Not Available]	[Not Available]	[Not Available]	[Not Available]	[Not Available]	[Not Available]	[Not Available]	[Not Available]	[Not Available]	[Not Applicable]	[Not Applicable]	[Not Available]	[Not Applicable]	0	[Not Available]	[Not Applicable]	C50.9	8500/3	C50.9	[Not Available]	A083	[Not Available]
TCGA.A8.A084	81	Post (prior bilateral ovariectomy OR >12 mo since LMP with no prior hysterectomy)	Infiltrating Ductal Carcinoma	T2	N1a	M0	Stage IIB	5th	Positive	Negative	Negative	[Not Available]	Negative	WITH TUMOR	Alive	458	NO	YES	Yes	[Not Applicable]	81	Other	Surgical resection	Positive	[Not Available]	[Not Applicable]	[Not Available]	[Not Available]	[Not Available]	[Not Available]	[Not Available]	[Not Available]	[Not Available]	[Not Available]	[Not Available]	[Not Available]	[Not Applicable]	[Not Applicable]	[Not Available]	[Not Applicable]	0	[Not Available]	[Not Applicable]	C50.9	8500/3	C50.9	[Not Available]	A084	[Not Available]
TCGA.A8.A086	59	Post (prior bilateral ovariectomy OR >12 mo since LMP with no prior hysterectomy)	Infiltrating Ductal Carcinoma	T1c	N1a	M0	Stage IIA	6th	Positive	Positive	Negative	[Not Available]	Negative	TUMOR FREE	Alive	396	NO	YES	No	[Not Applicable]	59	Other	Surgical Resection	Negative	[Not Available]	[Not Applicable]	[Not Available]	[Not Available]	[Not Available]	[Not Available]	[Not Available]	[Not Available]	[Not Available]	[Not Available]	[Not Available]	[Not Available]	[Not Applicable]	[Not Applicable]	[Not Available]	[Not Applicable]	0	[Not Available]	[Not Applicable]	C50.9	8500/3	C50.9	[Not Available]	A086	[Not Available]
TCGA.A8.A08A	89	Post (prior bilateral ovariectomy OR >12 mo since LMP with no prior hysterectomy)	Infiltrating Ductal Carcinoma	T1c	N0	M0	Stage I	5th	Positive	Positive	Negative	[Not Available]	Negative	TUMOR FREE	Alive	30	NO	YES	No	[Not Applicable]	89	Other	Surgical Resection	Negative	[Not Available]	[Not Applicable]	[Not Available]	[Not Available]	[Not Available]	[Not Available]	[Not Available]	[Not Available]	[Not Available]	[Not Available]	[Not Available]	[Not Available]	[Not Applicable]	[Not Applicable]	[Not Available]	[Not Applicable]	0	[Not Available]	[Not Applicable]	C50.9	8500/3	C50.9	[Not Available]	A08A	[Not Available]
TCGA.A8.A08B	52	Pre (<6 months since LMP AND no prior bilateral ovariectomy AND not on estrogen replacement)	Infiltrating Ductal Carcinoma	T2	N0	M0	Stage IIA	6th	Positive	Negative	Positive	[Not Available]	Positive	TUMOR FREE	Alive	702	NO	YES	No	[Not Applicable]	52	Other	Surgical Resection	Negative	[Not Available]	[Not Applicable]	[Not Available]	[Not Available]	[Not Available]	[Not Available]	[Not Available]	[Not Available]	[Not Available]	[Not Available]	[Not Available]	[Not Available]	[Not Applicable]	[Not Applicable]	[Not Available]	[Not Applicable]	0	[Not Available]	[Not Applicable]	C50.9	8500/3	C50.9	[Not Available]	A08B	[Not Available]
TCGA.A8.A08C	65	Post (prior bilateral ovariectomy OR >12 mo since LMP with no prior hysterectomy)	Infiltrating Ductal Carcinoma	T2	N0	M0	Stage IIA	6th	Positive	Positive	Positive	NA	NA	TUMOR FREE	Alive	881	NO	YES	No	[Not Applicable]	65	Other	Surgical Resection	Negative	[Not Available]	[Not Applicable]	[Not Available]	[Not Available]	[Not Available]	[Not Available]	[Not Available]	[Not Available]	[Not Available]	[Not Available]	[Not Available]	[Not Available]	[Not Applicable]	[Not Applicable]	[Not Available]	[Not Applicable]	0	[Not Available]	[Not Applicable]	C50.9	8500/3	C50.9	[Not Available]	A08C	[Not Available]
TCGA.A8.A08F	59	Post (prior bilateral ovariectomy OR >12 mo since LMP with no prior hysterectomy)	Infiltrating Ductal Carcinoma	T2	N3a	M0	Stage IIIC	6th	Positive	Positive	Negative	[Not Available]	Negative	TUMOR FREE	Alive	549	NO	YES	Yes	[Not Applicable]	59	Other	Surgical Resection	Negative	[Not Available]	[Not Applicable]	[Not Available]	[Not Available]	[Not Available]	[Not Available]	[Not Available]	[Not Available]	[Not Available]	[Not Available]	[Not Available]	[Not Available]	[Not Applicable]	[Not Applicable]	[Not Available]	[Not Applicable]	0	[Not Available]	[Not Applicable]	C50.9	8500/3	C50.9	[Not Available]	A08F	[Not Available]
TCGA.A8.A08G	41	Pre (<6 months since LMP AND no prior bilateral ovariectomy AND not on estrogen replacement)	Infiltrating Ductal Carcinoma	T2	N0	M0	Stage IIA	6th	Positive	Positive	Positive	[Not Available]	Positive	TUMOR FREE	Alive	607	NO	YES	No	[Not Applicable]	41	Other	Surgical Resection	Negative	[Not Available]	[Not Applicable]	[Not Available]	[Not Available]	[Not Available]	[Not Available]	[Not Available]	[Not Available]	[Not Available]	[Not Available]	[Not Available]	[Not Available]	[Not Applicable]	[Not Applicable]	[Not Available]	[Not Applicable]	0	[Not Available]	[Not Applicable]	C50.9	8500/3	C50.9	[Not Available]	A08G	[Not Available]
TCGA.A8.A08H	66	Post (prior bilateral ovariectomy OR >12 mo since LMP with no prior hysterectomy)	Infiltrating Ductal Carcinoma	T2	N0	M0	Stage IIA	6th	Positive	Positive	Positive	[Not Available]	Positive	TUMOR FREE	Alive	0	NO	YES	No	[Not Applicable]	66	Other	Surgical Resection	Negative	[Not Available]	[Not Applicable]	[Not Available]	[Not Available]	[Not Available]	[Not Available]	[Not Available]	[Not Available]	[Not Available]	[Not Available]	[Not Available]	[Not Available]	[Not Applicable]	[Not Applicable]	[Not Available]	[Not Applicable]	0	[Not Available]	[Not Applicable]	C50.9	8500/3	C50.9	[Not Available]	A08H	[Not Available]
TCGA.A8.A08I	53	Post (prior bilateral ovariectomy OR >12 mo since LMP with no prior hysterectomy)	Infiltrating Ductal Carcinoma	T2	N0	M0	Stage IIA	6th	Positive	Positive	Negative	[Not Available]	Negative	TUMOR FREE	Alive	365	NO	YES	No	[Not Applicable]	53	Other	Surgical Resection	Negative	[Not Available]	[Not Applicable]	[Not Available]	[Not Available]	[Not Available]	[Not Available]	[Not Available]	[Not Available]	[Not Available]	[Not Available]	[Not Available]	[Not Available]	[Not Applicable]	[Not Applicable]	[Not Available]	[Not Applicable]	0	[Not Available]	[Not Applicable]	C50.9	8500/3	C50.9	[Not Available]	A08I	[Not Available]
TCGA.A8.A08J	52	Post (prior bilateral ovariectomy OR >12 mo since LMP with no prior hysterectomy)	Infiltrating Ductal Carcinoma	T4b	N3	M1	Stage IV	6th	Positive	Negative	Negative	[Not Available]	Negative	WITH TUMOR	Dead	1127	NO	YES	No	[Not Applicable]	52	Other	Surgical Resection	Positive	[Not Available]	[Not Applicable]	[Not Available]	[Not Available]	[Not Available]	[Not Available]	[Not Available]	[Not Available]	[Not Available]	[Not Available]	[Not Available]	[Not Available]	[Not Applicable]	[Not Applicable]	[Not Available]	[Not Applicable]	0	[Not Available]	[Not Applicable]	C50.9	8541/3	C50.9	[Not Available]	A08J	[Not Available]
TCGA.A8.A08L	89	Post (prior bilateral ovariectomy OR >12 mo since LMP with no prior hysterectomy)	Infiltrating Ductal Carcinoma	T3	N2a	M0	Stage IIIA	6th	Positive	Negative	Negative	[Not Available]	Negative	TUMOR FREE	Dead	304	NO	YES	No	[Not Applicable]	89	Other	Surgical Resection	Negative	[Not Available]	[Not Applicable]	[Not Available]	[Not Available]	[Not Available]	[Not Available]	[Not Available]	[Not Available]	[Not Available]	[Not Available]	[Not Available]	[Not Available]	[Not Applicable]	[Not Applicable]	[Not Available]	[Not Applicable]	0	[Not Available]	[Not Applicable]	C50.9	8500/3	C50.9	[Not Available]	A08L	[Not Available]
TCGA.A8.A08O	45	Pre (<6 months since LMP AND no prior bilateral ovariectomy AND not on estrogen replacement)	Infiltrating Ductal Carcinoma	T2	N3a	M1	Stage IV	6th	Positive	Positive	Negative	[Not Available]	Negative	WITH TUMOR	Alive	943	NO	YES	No	[Not Applicable]	45	Other	Surgical Resection	Positive	[Not Available]	[Not Applicable]	[Not Available]	[Not Available]	[Not Available]	[Not Available]	[Not Available]	[Not Available]	[Not Available]	[Not Available]	[Not Available]	[Not Available]	[Not Applicable]	[Not Applicable]	[Not Available]	[Not Applicable]	0	[Not Available]	[Not Applicable]	C50.9	8500/3	C50.9	[Not Available]	A08O	[Not Available]
TCGA.A8.A08P	70	Post (prior bilateral ovariectomy OR >12 mo since LMP with no prior hysterectomy)	Infiltrating Ductal Carcinoma	T2	N2a	M0	Stage IIIA	6th	Positive	Positive	Positive	[Not Available]	Positive	TUMOR FREE	Alive	943	NO	YES	No	[Not Applicable]	70	Other	Surgical Resection	Negative	[Not Available]	[Not Applicable]	[Not Available]	[Not Available]	[Not Available]	[Not Available]	[Not Available]	[Not Available]	[Not Available]	[Not Available]	[Not Available]	[Not Available]	[Not Applicable]	[Not Applicable]	[Not Available]	[Not Applicable]	0	[Not Available]	[Not Applicable]	C50.9	8500/3	C50.9	[Not Available]	A08P	[Not Available]
TCGA.A8.A08R	52	Post (prior bilateral ovariectomy OR >12 mo since LMP with no prior hysterectomy)	Infiltrating Ductal Carcinoma	T2	N1a	M0	Stage IIB	6th	Negative	Negative	Negative	[Not Available]	Negative	TUMOR FREE	Alive	30	NO	YES	No	[Not Applicable]	52	Other	Surgical Resection	Negative	[Not Available]	[Not Applicable]	[Not Available]	[Not Available]	[Not Available]	[Not Available]	[Not Available]	[Not Available]	[Not Available]	[Not Available]	[Not Available]	[Not Available]	[Not Applicable]	[Not Applicable]	[Not Available]	[Not Applicable]	0	[Not Available]	[Not Applicable]	C50.9	8500/3	C50.9	[Not Available]	A08R	[Not Available]
TCGA.A8.A08S	71	Post (prior bilateral ovariectomy OR >12 mo since LMP with no prior hysterectomy)	Infiltrating Ductal Carcinoma	T1c	N1	M0	Stage IIA	6th	Positive	Positive	Positive	[Not Available]	Positive	TUMOR FREE	Alive	580	NO	YES	Yes	[Not Applicable]	71	Other	Surgical resection	Negative	[Not Available]	[Not Applicable]	[Not Available]	[Not Available]	[Not Available]	[Not Available]	[Not Available]	[Not Available]	[Not Available]	[Not Available]	[Not Available]	[Not Available]	[Not Applicable]	[Not Applicable]	[Not Available]	[Not Applicable]	0	[Not Available]	[Not Applicable]	C50.9	8500/3	C50.9	[Not Available]	A08S	[Not Available]
TCGA.A8.A08T	64	Post (prior bilateral ovariectomy OR >12 mo since LMP with no prior hysterectomy)	Infiltrating Ductal Carcinoma	T2	N1a	M1	Stage IV	6th	Positive	Positive	Positive	[Not Available]	Positive	WITH TUMOR	Alive	2830	NO	YES	No	[Not Applicable]	64	Other	Surgical Resection	Positive	[Not Available]	[Not Applicable]	[Not Available]	[Not Available]	[Not Available]	[Not Available]	[Not Available]	[Not Available]	[Not Available]	[Not Available]	[Not Available]	[Not Available]	[Not Applicable]	[Not Applicable]	[Not Available]	[Not Applicable]	0	[Not Available]	[Not Applicable]	C50.9	8500/3	C50.9	[Not Available]	A08T	[Not Available]
TCGA.A8.A08X	43	Pre (<6 months since LMP AND no prior bilateral ovariectomy AND not on estrogen replacement)	Infiltrating Ductal Carcinoma	T4d	N3a	M0	Stage IIIC	6th	Negative	Negative	Positive	NA	NA	TUMOR FREE	Alive	1308	NO	YES	No	[Not Applicable]	43	Other	Surgical Resection	Negative	[Not Available]	[Not Applicable]	[Not Available]	[Not Available]	[Not Available]	[Not Available]	[Not Available]	[Not Available]	[Not Available]	[Not Available]	[Not Available]	[Not Available]	[Not Applicable]	[Not Applicable]	[Not Available]	[Not Applicable]	0	[Not Available]	[Not Applicable]	C50.9	8500/3	C50.9	[Not Available]	A08X	[Not Available]
TCGA.A8.A08Z	76	Post (prior bilateral ovariectomy OR >12 mo since LMP with no prior hysterectomy)	Infiltrating Ductal Carcinoma	T4b	N3a	M0	Stage IIIB	6th	Positive	Positive	Negative	[Not Available]	Negative	TUMOR FREE	Alive	1217	NO	YES	No	[Not Applicable]	76	Other	Surgical Resection	Negative	[Not Available]	[Not Applicable]	[Not Available]	[Not Available]	[Not Available]	[Not Available]	[Not Available]	[Not Available]	[Not Available]	[Not Available]	[Not Available]	[Not Available]	[Not Applicable]	[Not Applicable]	[Not Available]	[Not Applicable]	0	[Not Available]	[Not Applicable]	C50.9	8500/3	C50.9	[Not Available]	A08Z	[Not Available]
TCGA.A8.A090	74	Post (prior bilateral ovariectomy OR >12 mo since LMP with no prior hysterectomy)	Infiltrating Ductal Carcinoma	T2	N0	M0	Stage IIA	6th	Positive	Positive	Positive	[Not Available]	Positive	TUMOR FREE	Alive	0	NO	YES	No	[Not Applicable]	74	Other	Surgical Resection	Negative	[Not Available]	[Not Applicable]	[Not Available]	[Not Available]	[Not Available]	[Not Available]	[Not Available]	[Not Available]	[Not Available]	[Not Available]	[Not Available]	[Not Available]	[Not Applicable]	[Not Applicable]	[Not Available]	[Not Applicable]	0	[Not Available]	[Not Applicable]	C50.9	8500/3	C50.9	[Not Available]	A090	[Not Available]
TCGA.A8.A091	61	Post (prior bilateral ovariectomy OR >12 mo since LMP with no prior hysterectomy)	Infiltrating Ductal Carcinoma	T2	N0	M0	Stage IIA	6th	Positive	Negative	Negative	[Not Available]	Negative	TUMOR FREE	Alive	580	NO	YES	No	[Not Applicable]	61	Other	Surgical Resection	Negative	[Not Available]	[Not Applicable]	[Not Available]	[Not Available]	[Not Available]	[Not Available]	[Not Available]	[Not Available]	[Not Available]	[Not Available]	[Not Available]	[Not Available]	[Not Applicable]	[Not Applicable]	[Not Available]	[Not Applicable]	0	[Not Available]	[Not Applicable]	C50.9	8500/3	C50.9	[Not Available]	A091	[Not Available]
TCGA.A8.A092	48	Pre (<6 months since LMP AND no prior bilateral ovariectomy AND not on estrogen replacement)	Infiltrating Ductal Carcinoma	T2	N2a	M0	Stage IIIA	6th	Positive	Positive	Negative	NA	NA	TUMOR FREE	Alive	942	NO	YES	No	[Not Applicable]	48	Other	Surgical Resection	Negative	[Not Available]	[Not Applicable]	[Not Available]	[Not Available]	[Not Available]	[Not Available]	[Not Available]	[Not Available]	[Not Available]	[Not Available]	[Not Available]	[Not Available]	[Not Applicable]	[Not Applicable]	[Not Available]	[Not Applicable]	0	[Not Available]	[Not Applicable]	C50.9	8500/3	C50.9	[Not Available]	A092	[Not Available]
TCGA.A8.A093	61	Post (prior bilateral ovariectomy OR >12 mo since LMP with no prior hysterectomy)	Infiltrating Ductal Carcinoma	T2	N0	M0	Stage IIA	6th	Positive	Positive	Negative	[Not Available]	Negative	TUMOR FREE	Alive	546	NO	YES	No	[Not Applicable]	61	Other	Surgical resection	Negative	[Not Available]	[Not Applicable]	[Not Available]	[Not Available]	[Not Available]	[Not Available]	[Not Available]	[Not Available]	[Not Available]	[Not Available]	[Not Available]	[Not Available]	[Not Applicable]	[Not Applicable]	[Not Available]	[Not Applicable]	0	[Not Available]	[Not Applicable]	C50.9	8500/3	C50.9	[Not Available]	A093	[Not Available]
TCGA.A8.A094	75	Post (prior bilateral ovariectomy OR >12 mo since LMP with no prior hysterectomy)	Infiltrating Ductal Carcinoma	T2	N0	M0	Stage IIA	6th	Positive	Negative	Negative	[Not Available]	Negative	TUMOR FREE	Alive	0	NO	YES	No	[Not Applicable]	75	Other	Surgical Resection	Negative	[Not Available]	[Not Applicable]	[Not Available]	[Not Available]	[Not Available]	[Not Available]	[Not Available]	[Not Available]	[Not Available]	[Not Available]	[Not Available]	[Not Available]	[Not Applicable]	[Not Applicable]	[Not Available]	[Not Applicable]	0	[Not Available]	[Not Applicable]	C50.9	8500/3	C50.9	[Not Available]	A094	[Not Available]
TCGA.A8.A095	45	Pre (<6 months since LMP AND no prior bilateral ovariectomy AND not on estrogen replacement)	Infiltrating Ductal Carcinoma	T1c	N0	M0	Stage I	6th	Positive	Positive	Negative	[Not Available]	Negative	TUMOR FREE	Alive	1277	NO	YES	No	[Not Applicable]	45	Other	Surgical Resection	Negative	[Not Available]	[Not Applicable]	[Not Available]	[Not Available]	[Not Available]	[Not Available]	[Not Available]	[Not Available]	[Not Available]	[Not Available]	[Not Available]	[Not Available]	[Not Applicable]	[Not Applicable]	[Not Available]	[Not Applicable]	0	[Not Available]	[Not Applicable]	C50.9	8500/3	C50.9	[Not Available]	A095	[Not Available]
TCGA.A8.A096	73	Post (prior bilateral ovariectomy OR >12 mo since LMP with no prior hysterectomy)	Infiltrating Ductal Carcinoma	T2	N0	M0	Stage IIA	6th	Positive	Positive	Negative	[Not Available]	Negative	TUMOR FREE	Alive	0	NO	YES	No	[Not Applicable]	73	Other	Surgical Resection	Negative	[Not Available]	[Not Applicable]	[Not Available]	[Not Available]	[Not Available]	[Not Available]	[Not Available]	[Not Available]	[Not Available]	[Not Available]	[Not Available]	[Not Available]	[Not Applicable]	[Not Applicable]	[Not Available]	[Not Applicable]	0	[Not Available]	[Not Applicable]	C50.9	8500/3	C50.9	[Not Available]	A096	[Not Available]
TCGA.A8.A097	65	Post (prior bilateral ovariectomy OR >12 mo since LMP with no prior hysterectomy)	Infiltrating Ductal Carcinoma	T2	N1	M0	Stage IIB	6th	Positive	Positive	Positive	[Not Available]	Positive	TUMOR FREE	Alive	365	NO	YES	No	[Not Applicable]	65	Other	Surgical Resection	Negative	[Not Available]	[Not Applicable]	[Not Available]	[Not Available]	[Not Available]	[Not Available]	[Not Available]	[Not Available]	[Not Available]	[Not Available]	[Not Available]	[Not Available]	[Not Applicable]	[Not Applicable]	[Not Available]	[Not Applicable]	0	[Not Available]	[Not Applicable]	C50.9	8500/3	C50.9	[Not Available]	A097	[Not Available]
TCGA.A8.A099	76	Post (prior bilateral ovariectomy OR >12 mo since LMP with no prior hysterectomy)	Infiltrating Ductal Carcinoma	T4b	N3a	MX	Stage X	6th	Positive	Positive	Positive	[Not Available]	Positive	[Not Available]	Alive	304	NO	YES	No	[Not Applicable]	76	Other	Surgical Resection	[Not Available]	[Not Available]	[Not Applicable]	[Not Available]	[Not Available]	[Not Available]	[Not Available]	[Not Available]	[Not Available]	[Not Available]	[Not Available]	[Not Available]	[Not Available]	[Not Applicable]	[Not Applicable]	[Not Available]	[Not Applicable]	0	[Not Available]	[Not Applicable]	C50.9	8500/3	C50.9	[Not Available]	A099	[Not Available]
TCGA.A8.A09A	40	Pre (<6 months since LMP AND no prior bilateral ovariectomy AND not on estrogen replacement)	Infiltrating Ductal Carcinoma	T2	NX	M0	Stage X	6th	Positive	Positive	Negative	[Not Available]	Negative	WITH TUMOR	Alive	304	NO	YES	No	[Not Applicable]	40	Other	Surgical Resection	Positive	[Not Available]	[Not Applicable]	[Not Available]	[Not Available]	[Not Available]	[Not Available]	[Not Available]	[Not Available]	[Not Available]	[Not Available]	[Not Available]	[Not Available]	[Not Applicable]	[Not Applicable]	[Not Available]	[Not Applicable]	0	[Not Available]	[Not Applicable]	C50.9	8500/3	C50.9	[Not Available]	A09A	[Not Available]
TCGA.A8.A09B	58	Post (prior bilateral ovariectomy OR >12 mo since LMP with no prior hysterectomy)	Infiltrating Ductal Carcinoma	T4b	N1a	M0	Stage IIIB	6th	Positive	Positive	Negative	[Not Available]	Negative	TUMOR FREE	Alive	365	NO	YES	No	[Not Applicable]	58	Other	Surgical Resection	Negative	[Not Available]	[Not Applicable]	[Not Available]	[Not Available]	[Not Available]	[Not Available]	[Not Available]	[Not Available]	[Not Available]	[Not Available]	[Not Available]	[Not Available]	[Not Applicable]	[Not Applicable]	[Not Available]	[Not Applicable]	0	[Not Available]	[Not Applicable]	C50.9	8500/3	C50.9	[Not Available]	A09B	[Not Available]
TCGA.A8.A09C	69	Post (prior bilateral ovariectomy OR >12 mo since LMP with no prior hysterectomy)	Infiltrating Ductal Carcinoma	T2	N0	MX	Stage X	6th	Positive	Positive	Negative	[Not Available]	Negative	[Not Available]	Alive	31	NO	YES	No	[Not Applicable]	69	Other	Surgical resection	[Not Available]	[Not Available]	[Not Applicable]	[Not Available]	[Not Available]	[Not Available]	[Not Available]	[Not Available]	[Not Available]	[Not Available]	[Not Available]	[Not Available]	[Not Available]	[Not Applicable]	[Not Applicable]	[Not Available]	[Not Applicable]	0	[Not Available]	[Not Applicable]	C50.9	8500/3	C50.9	[Not Available]	A09C	[Not Available]
TCGA.A8.A09D	47	Post (prior bilateral ovariectomy OR >12 mo since LMP with no prior hysterectomy)	Infiltrating Ductal Carcinoma	T2	N1	M0	Stage IIB	5th	Positive	Positive	Negative	[Not Available]	Negative	TUMOR FREE	Alive	396	NO	YES	No	[Not Applicable]	47	Other	Surgical Resection	Negative	[Not Available]	[Not Applicable]	[Not Available]	[Not Available]	[Not Available]	[Not Available]	[Not Available]	[Not Available]	[Not Available]	[Not Available]	[Not Available]	[Not Available]	[Not Applicable]	[Not Applicable]	[Not Available]	[Not Applicable]	0	[Not Available]	[Not Applicable]	C50.9	8500/3	C50.9	[Not Available]	A09D	[Not Available]
TCGA.A8.A09E	73	Post (prior bilateral ovariectomy OR >12 mo since LMP with no prior hysterectomy)	Infiltrating Ductal Carcinoma	T4b	N1a	M0	Stage IIIB	6th	Positive	Positive	Positive	[Not Available]	Positive	WITH TUMOR	Alive	943	NO	YES	Yes	[Not Applicable]	73	Other	Surgical resection	Positive	[Not Available]	[Not Applicable]	[Not Available]	[Not Available]	[Not Available]	[Not Available]	[Not Available]	[Not Available]	[Not Available]	[Not Available]	[Not Available]	[Not Available]	[Not Applicable]	[Not Applicable]	[Not Available]	[Not Applicable]	0	[Not Available]	[Not Applicable]	C50.9	8500/3	C50.9	[Not Available]	A09E	[Not Available]
TCGA.A8.A09G	79	Post (prior bilateral ovariectomy OR >12 mo since LMP with no prior hysterectomy)	Infiltrating Ductal Carcinoma	T3	N3a	M0	Stage IIIC	6th	Positive	Negative	Positive	[Not Available]	Positive	TUMOR FREE	Alive	0	NO	YES	No	[Not Applicable]	79	Other	Surgical Resection	Negative	[Not Available]	[Not Applicable]	[Not Available]	[Not Available]	[Not Available]	[Not Available]	[Not Available]	[Not Available]	[Not Available]	[Not Available]	[Not Available]	[Not Available]	[Not Applicable]	[Not Applicable]	[Not Available]	[Not Applicable]	0	[Not Available]	[Not Applicable]	C50.9	8500/3	C50.9	[Not Available]	A09G	[Not Available]
TCGA.A8.A09I	84	Post (prior bilateral ovariectomy OR >12 mo since LMP with no prior hysterectomy)	Infiltrating Ductal Carcinoma	T2	N0	M0	Stage IIA	6th	Positive	Positive	Positive	NA	NA	TUMOR FREE	Alive	1371	NO	YES	No	[Not Applicable]	84	Other	Surgical Resection	Negative	[Not Available]	[Not Applicable]	[Not Available]	[Not Available]	[Not Available]	[Not Available]	[Not Available]	[Not Available]	[Not Available]	[Not Available]	[Not Available]	[Not Available]	[Not Applicable]	[Not Applicable]	[Not Available]	[Not Applicable]	0	[Not Available]	[Not Applicable]	C50.9	8500/3	C50.9	[Not Available]	A09I	[Not Available]
TCGA.A8.A09K	68	Post (prior bilateral ovariectomy OR >12 mo since LMP with no prior hysterectomy)	Infiltrating Ductal Carcinoma	T1c	N1	M0	Stage IIA	6th	Positive	Positive	Negative	[Not Available]	Negative	TUMOR FREE	Alive	912	NO	YES	Yes	[Not Applicable]	68	Other	Surgical resection	Negative	[Not Available]	[Not Applicable]	[Not Available]	[Not Available]	[Not Available]	[Not Available]	[Not Available]	[Not Available]	[Not Available]	[Not Available]	[Not Available]	[Not Available]	[Not Applicable]	[Not Applicable]	[Not Available]	[Not Applicable]	0	[Not Available]	[Not Applicable]	C50.9	8500/3	C50.9	[Not Available]	A09K	[Not Available]
TCGA.A8.A09M	75	Post (prior bilateral ovariectomy OR >12 mo since LMP with no prior hysterectomy)	Infiltrating Ductal Carcinoma	T2	N3a	M0	Stage IIIC	6th	Positive	Positive	Negative	[Not Available]	Negative	TUMOR FREE	Alive	457	NO	YES	No	[Not Applicable]	75	Other	Surgical Resection	Negative	[Not Available]	[Not Applicable]	[Not Available]	[Not Available]	[Not Available]	[Not Available]	[Not Available]	[Not Available]	[Not Available]	[Not Available]	[Not Available]	[Not Available]	[Not Applicable]	[Not Applicable]	[Not Available]	[Not Applicable]	0	[Not Available]	[Not Applicable]	C50.9	8500/3	C50.9	[Not Available]	A09M	[Not Available]
TCGA.A8.A09N	57	Post (prior bilateral ovariectomy OR >12 mo since LMP with no prior hysterectomy)	Infiltrating Ductal Carcinoma	T2	N3a	M0	Stage IIIC	6th	Positive	Positive	Positive	[Not Available]	Positive	TUMOR FREE	Alive	31	NO	YES	No	[Not Applicable]	57	Other	Surgical Resection	Negative	[Not Available]	[Not Applicable]	[Not Available]	[Not Available]	[Not Available]	[Not Available]	[Not Available]	[Not Available]	[Not Available]	[Not Available]	[Not Available]	[Not Available]	[Not Applicable]	[Not Applicable]	[Not Available]	[Not Applicable]	0	[Not Available]	[Not Applicable]	C50.9	8500/3	C50.9	[Not Available]	A09N	[Not Available]
TCGA.A8.A09Q	83	Post (prior bilateral ovariectomy OR >12 mo since LMP with no prior hysterectomy)	Infiltrating Ductal Carcinoma	T4b	N2a	M0	Stage IIIB	6th	Positive	Positive	Negative	[Not Available]	Negative	WITH TUMOR	Alive	761	NO	YES	No	[Not Applicable]	83	Other	Surgical Resection	Positive	[Not Available]	[Not Applicable]	[Not Available]	[Not Available]	[Not Available]	[Not Available]	[Not Available]	[Not Available]	[Not Available]	[Not Available]	[Not Available]	[Not Available]	[Not Applicable]	[Not Applicable]	[Not Available]	[Not Applicable]	0	[Not Available]	[Not Applicable]	C50.9	8500/3	C50.9	[Not Available]	A09Q	[Not Available]
TCGA.A8.A09R	82	Post (prior bilateral ovariectomy OR >12 mo since LMP with no prior hysterectomy)	Infiltrating Ductal Carcinoma	T2	N1	M0	Stage IIB	6th	Positive	Positive	Negative	[Not Available]	Negative	TUMOR FREE	Alive	273	NO	YES	No	[Not Applicable]	82	Other	Surgical Resection	Negative	[Not Available]	[Not Applicable]	[Not Available]	[Not Available]	[Not Available]	[Not Available]	[Not Available]	[Not Available]	[Not Available]	[Not Available]	[Not Available]	[Not Available]	[Not Applicable]	[Not Applicable]	[Not Available]	[Not Applicable]	0	[Not Available]	[Not Applicable]	C50.9	8500/3	C50.9	[Not Available]	A09R	[Not Available]
TCGA.A8.A09T	68	Post (prior bilateral ovariectomy OR >12 mo since LMP with no prior hysterectomy)	Infiltrating Lobular Carcinoma	T1c	N0	MX	Stage X	6th	Positive	Positive	Negative	[Not Available]	Negative	TUMOR FREE	Alive	579	NO	YES	No	[Not Applicable]	68	Other	Surgical Resection	Negative	[Not Available]	[Not Applicable]	[Not Available]	[Not Available]	[Not Available]	[Not Available]	[Not Available]	[Not Available]	[Not Available]	[Not Available]	[Not Available]	[Not Available]	[Not Applicable]	[Not Applicable]	[Not Available]	[Not Applicable]	0	[Not Available]	[Not Applicable]	C50.9	8520/3	C50.9	[Not Available]	A09T	[Not Available]
TCGA.A8.A09V	51	Pre (<6 months since LMP AND no prior bilateral ovariectomy AND not on estrogen replacement)	Infiltrating Lobular Carcinoma	T2	N0	M0	Stage IIA	6th	Positive	Positive	Negative	[Not Available]	Negative	TUMOR FREE	Alive	457	NO	YES	No	[Not Applicable]	51	Other	Surgical Resection	Negative	[Not Available]	[Not Applicable]	[Not Available]	[Not Available]	[Not Available]	[Not Available]	[Not Available]	[Not Available]	[Not Available]	[Not Available]	[Not Available]	[Not Available]	[Not Applicable]	[Not Applicable]	[Not Available]	[Not Applicable]	0	[Not Available]	[Not Applicable]	C50.9	8520/3	C50.9	[Not Available]	A09V	[Not Available]
TCGA.A8.A09W	70	Post (prior bilateral ovariectomy OR >12 mo since LMP with no prior hysterectomy)	Infiltrating Lobular Carcinoma	T2	N3	M0	Stage IIIB	5th	Positive	Positive	Negative	[Not Available]	Negative	[Not Available]	Alive	30	NO	YES	No	[Not Applicable]	70	Other	Surgical Resection	[Not Available]	[Not Available]	[Not Applicable]	[Not Available]	[Not Available]	[Not Available]	[Not Available]	[Not Available]	[Not Available]	[Not Available]	[Not Available]	[Not Available]	[Not Available]	[Not Applicable]	[Not Applicable]	[Not Available]	[Not Applicable]	0	[Not Available]	[Not Applicable]	C50.9	8520/3	C50.9	[Not Available]	A09W	[Not Available]
TCGA.A8.A09X	62	Post (prior bilateral ovariectomy OR >12 mo since LMP with no prior hysterectomy)	Infiltrating Lobular Carcinoma	T2	N3a	M0	Stage IIIC	6th	Negative	Negative	Negative	[Not Available]	Negative	[Not Available]	Dead	426	NO	YES	No	[Not Applicable]	62	Other	Surgical Resection	[Not Available]	[Not Available]	[Not Applicable]	[Not Available]	[Not Available]	[Not Available]	[Not Available]	[Not Available]	[Not Available]	[Not Available]	[Not Available]	[Not Available]	[Not Available]	[Not Applicable]	[Not Applicable]	[Not Available]	[Not Applicable]	0	[Not Available]	[Not Applicable]	C50.9	8520/3	C50.9	[Not Available]	A09X	[Not Available]
TCGA.A8.A09Z	83	Post (prior bilateral ovariectomy OR >12 mo since LMP with no prior hysterectomy)	Infiltrating Lobular Carcinoma	T3	N0	M0	Stage IIB	6th	Positive	Negative	Negative	[Not Available]	Negative	WITH TUMOR	Alive	0	NO	YES	No	[Not Applicable]	83	Other	Surgical Resection	Positive	[Not Available]	[Not Applicable]	[Not Available]	[Not Available]	[Not Available]	[Not Available]	[Not Available]	[Not Available]	[Not Available]	[Not Available]	[Not Available]	[Not Available]	[Not Applicable]	[Not Applicable]	[Not Available]	[Not Applicable]	0	[Not Available]	[Not Applicable]	C50.9	8520/3	C50.9	[Not Available]	A09Z	[Not Available]
TCGA.A8.A0A1	84	Post (prior bilateral ovariectomy OR >12 mo since LMP with no prior hysterectomy)	Infiltrating Lobular Carcinoma	T2	N0	M0	Stage IIA	6th	Positive	Positive	Negative	[Not Available]	Negative	TUMOR FREE	Alive	365	NO	YES	No	[Not Applicable]	84	Other	Surgical Resection	Negative	[Not Available]	[Not Applicable]	[Not Available]	[Not Available]	[Not Available]	[Not Available]	[Not Available]	[Not Available]	[Not Available]	[Not Available]	[Not Available]	[Not Available]	[Not Applicable]	[Not Applicable]	[Not Available]	[Not Applicable]	0	[Not Available]	[Not Applicable]	C50.9	8520/3	C50.9	[Not Available]	A0A1	[Not Available]
TCGA.A8.A0A2	66	Post (prior bilateral ovariectomy OR >12 mo since LMP with no prior hysterectomy)	Infiltrating Lobular Carcinoma	T2	N0	M0	Stage IIA	6th	Positive	Positive	Negative	[Not Available]	Negative	TUMOR FREE	Alive	579	NO	YES	No	[Not Applicable]	66	Other	Surgical Resection	Negative	[Not Available]	[Not Applicable]	[Not Available]	[Not Available]	[Not Available]	[Not Available]	[Not Available]	[Not Available]	[Not Available]	[Not Available]	[Not Available]	[Not Available]	[Not Applicable]	[Not Applicable]	[Not Available]	[Not Applicable]	0	[Not Available]	[Not Applicable]	C50.9	8520/3	C50.9	[Not Available]	A0A2	[Not Available]
TCGA.A8.A0A4	73	Post (prior bilateral ovariectomy OR >12 mo since LMP with no prior hysterectomy)	Infiltrating Lobular Carcinoma	T2	N0	M0	Stage IIA	6th	Positive	Positive	Negative	[Not Available]	Negative	TUMOR FREE	Alive	396	NO	YES	No	[Not Applicable]	73	Other	Surgical Resection	Negative	[Not Available]	[Not Applicable]	[Not Available]	[Not Available]	[Not Available]	[Not Available]	[Not Available]	[Not Available]	[Not Available]	[Not Available]	[Not Available]	[Not Available]	[Not Applicable]	[Not Applicable]	[Not Available]	[Not Applicable]	0	[Not Available]	[Not Applicable]	C50.9	8520/3	C50.9	[Not Available]	A0A4	[Not Available]
TCGA.A8.A0A6	64	Post (prior bilateral ovariectomy OR >12 mo since LMP with no prior hysterectomy)	Infiltrating Lobular Carcinoma	T2	N3a	M0	Stage IIIC	6th	Positive	Positive	Negative	[Not Available]	Negative	TUMOR FREE	Alive	640	NO	YES	No	[Not Applicable]	64	Other	surgical resection	Negative	[Not Available]	[Not Applicable]	[Not Available]	[Not Available]	[Not Available]	[Not Available]	[Not Available]	[Not Available]	[Not Available]	[Not Available]	[Not Available]	[Not Available]	[Not Applicable]	[Not Applicable]	[Not Available]	[Not Applicable]	0	[Not Available]	[Not Applicable]	C50.9	8520/3	C50.9	[Not Available]	A0A6	[Not Available]
TCGA.A8.A0A7	57	Post (prior bilateral ovariectomy OR >12 mo since LMP with no prior hysterectomy)	Infiltrating Lobular Carcinoma	T2	N1a	M0	Stage IIB	6th	Negative	Negative	Positive	[Not Available]	Positive	TUMOR FREE	Alive	30	NO	YES	No	[Not Applicable]	57	Other	Surgical Resection	Negative	[Not Available]	[Not Applicable]	[Not Available]	[Not Available]	[Not Available]	[Not Available]	[Not Available]	[Not Available]	[Not Available]	[Not Available]	[Not Available]	[Not Available]	[Not Applicable]	[Not Applicable]	[Not Available]	[Not Applicable]	0	[Not Available]	[Not Applicable]	C50.9	8520/3	C50.9	[Not Available]	A0A7	[Not Available]
TCGA.A8.A0A9	80	Post (prior bilateral ovariectomy OR >12 mo since LMP with no prior hysterectomy)	Infiltrating Ductal Carcinoma	T2	N0	M0	Stage IIA	6th	Positive	Positive	Negative	NA	NA	TUMOR FREE	Alive	822	NO	YES	No	[Not Applicable]	80	Other	Surgical Resection	Negative	[Not Available]	[Not Applicable]	[Not Available]	[Not Available]	[Not Available]	[Not Available]	[Not Available]	[Not Available]	[Not Available]	[Not Available]	[Not Available]	[Not Available]	[Not Applicable]	[Not Applicable]	[Not Available]	[Not Applicable]	0	[Not Available]	[Not Applicable]	C50.9	8500/3	C50.9	[Not Available]	A0A9	[Not Available]
TCGA.A8.A0AB	54	Post (prior bilateral ovariectomy OR >12 mo since LMP with no prior hysterectomy)	Infiltrating Lobular Carcinoma	T2	N0	M0	Stage IIA	6th	Positive	Positive	Positive	[Not Available]	Positive	TUMOR FREE	Alive	518	NO	YES	No	[Not Applicable]	54	Other	Surgical Resection	Negative	[Not Available]	[Not Applicable]	[Not Available]	[Not Available]	[Not Available]	[Not Available]	[Not Available]	[Not Available]	[Not Available]	[Not Available]	[Not Available]	[Not Available]	[Not Applicable]	[Not Applicable]	[Not Available]	[Not Applicable]	0	[Not Available]	[Not Applicable]	C50.9	8520/3	C50.9	[Not Available]	A0AB	[Not Available]
TCGA.A8.A0AD	83	Post (prior bilateral ovariectomy OR >12 mo since LMP with no prior hysterectomy)	Mixed Histology (please specify)	T1c	N0	M0	Stage I	6th	Positive	Positive	Negative	[Not Available]	Negative	TUMOR FREE	Alive	1157	NO	YES	No	lobular/ductal	83	Other	Surgical Resection	Negative	[Not Available]	[Not Applicable]	[Not Available]	[Not Available]	[Not Available]	[Not Available]	[Not Available]	[Not Available]	[Not Available]	[Not Available]	[Not Available]	[Not Available]	[Not Applicable]	[Not Applicable]	[Not Available]	[Not Applicable]	0	[Not Available]	[Not Applicable]	C50.9	8522/3	C50.9	[Not Available]	A0AD	[Not Available]
TCGA.AC.A23C	62	Post (prior bilateral ovariectomy OR >12 mo since LMP with no prior hysterectomy)	Infiltrating Ductal Carcinoma	T2	N1	MX	Stage IIB	7th	Positive	Positive	Positive	[Not Available]	Positive	[Not Available]	Alive	29	NO	YES	No	[Not Applicable]	62	Modified Radical Mastectomy	[Not Available]	Negative	[Not Available]	[Not Applicable]	[Not Available]	[Not Available]	[Not Available]	[Not Available]	YES	1	1	[Not Available]	[Not Available]	[Not Available]	[Not Applicable]	[Not Applicable]	[Not Available]	[Not Applicable]	0	[Not Available]	[Not Applicable]	C50.9	8500/3	C50.9	NO	A23C	[Not Available]
TCGA.AC.A23E	50	[Not Available]	Infiltrating Ductal Carcinoma	T2	N1	MX	Stage IIB	7th	Positive	Positive	[Not Evaluated]	[Not Available]	[Not Evaluated]	TUMOR FREE	Alive	72	[Not Available]	[Not Available]	No	[Not Applicable]	50	Modified Radical Mastectomy	[Not Available]	Negative	[Not Available]	[Not Applicable]	[Not Available]	Sentinel node biopsy alone	[Not Available]	[Not Available]	YES	2	1	[Not Available]	[Not Available]	[Not Available]	[Not Applicable]	[Not Applicable]	[Not Available]	[Not Applicable]	0	[Not Available]	[Not Applicable]	C50.9	8500/3	C50.9	NO	A23E	[Not Available]
TCGA.AC.A23G	76	Post (prior bilateral ovariectomy OR >12 mo since LMP with no prior hysterectomy)	Infiltrating Lobular Carcinoma	T1c	N1	MX	Stage IIA	6th	Positive	Positive	Positive	[Not Available]	Positive	TUMOR FREE	Alive	330	NO	YES	No	[Not Applicable]	76	Other	Right Total Mastectomy and Sentinel Node Biopsy	Negative	[Not Available]	[Not Applicable]	[Not Available]	[Not Available]	[Not Available]	[Not Available]	YES	8	2	[Not Available]	[Not Available]	[Not Available]	[Not Applicable]	[Not Applicable]	[Not Available]	[Not Applicable]	0	[Not Available]	[Not Applicable]	C50.9	8520/3	C50.9	NO	A23G	[Not Available]
TCGA.AC.A23H	90	Post (prior bilateral ovariectomy OR >12 mo since LMP with no prior hysterectomy)	Infiltrating Ductal Carcinoma	T2	NX	M0	Stage IIA	7th	Positive	Negative	Positive	[Not Available]	Positive	TUMOR FREE	Alive	81	NO	YES	No	[Not Applicable]	90	Simple Mastectomy	[Not Available]	Negative	[Not Available]	[Not Applicable]	[Not Available]	[Not Available]	[Not Available]	[Not Available]	NO	[Not Available]	[Not Available]	[Not Available]	[Not Available]	[Not Available]	[Not Applicable]	[Not Applicable]	[Not Available]	[Not Applicable]	0	[Not Available]	[Not Applicable]	C50.9	8500/3	C50.9	NO	A23H	[Not Available]
TCGA.AC.A2B8	84	Post (prior bilateral ovariectomy OR >12 mo since LMP with no prior hysterectomy)	Infiltrating Lobular Carcinoma	T3	N0 (i-)	M0	Stage IIB	7th	Positive	Positive	Negative	[Not Available]	Negative	[Not Available]	Alive	45	YES	NO	No	[Not Applicable]	84	Simple Mastectomy	[Not Available]	Negative	[Not Available]	[Not Applicable]	[Not Available]	Axillary lymph node dissection alone	[Not Available]	[Not Available]	YES	1	0	0	[Not Available]	[Not Available]	[Not Applicable]	[Not Applicable]	[Not Available]	[Not Applicable]	0	[Not Available]	[Not Applicable]	C50.9	8520/3	C50.9	NO	A2B8	[Not Available]
TCGA.AC.A2BK	78	Post (prior bilateral ovariectomy OR >12 mo since LMP with no prior hysterectomy)	Infiltrating Ductal Carcinoma	T2	N2a	MX	Stage IIIA	6th	Negative	Negative	Negative	[Not Available]	[Not Evaluated]	TUMOR FREE	Alive	1172	NO	YES	No	[Not Applicable]	78	Modified Radical Mastectomy	[Not Available]	Negative	[Not Available]	[Not Applicable]	[Not Available]	Axillary lymph node dissection alone	[Not Available]	NO	YES	23	6	[Not Available]	[Not Available]	[Not Available]	[Not Applicable]	[Not Applicable]	[Not Available]	[Not Applicable]	0	[Not Available]	[Not Applicable]	C50.9	8500/3	C50.9	NO	A2BK	[Not Available]
TCGA.AC.A2BM	41	[Not Available]	Infiltrating Ductal Carcinoma	T2	N1a	MX	Stage IIB	6th	Positive	Positive	[Not Evaluated]	NA	NA	TUMOR FREE	Alive	3022	NO	YES	No	[Not Applicable]	41	Modified Radical Mastectomy	[Not Available]	Negative	[Not Available]	[Not Applicable]	[Not Available]	Sentinel lymph node biopsy plus axillary dissection	[Not Available]	YES	YES	13	1	1	[Not Available]	[Not Available]	[Not Applicable]	[Not Applicable]	[Not Available]	[Not Applicable]	0	[Not Available]	[Not Applicable]	C50.9	8500/3	C50.9	NO	A2BM	[Not Available]
TCGA.AC.A2FB	65	[Not Available]	Infiltrating Lobular Carcinoma	T2	N0	MX	Stage IIA	6th	Positive	Positive	Positive	[Not Available]	[Not Evaluated]	TUMOR FREE	Alive	44	NO	YES	No	[Not Applicable]	65	Simple Mastectomy	[Not Available]	Negative	[Not Available]	[Not Applicable]	[Not Available]	Sentinel node biopsy alone	[Not Available]	NO	YES	1	0	[Not Available]	[Not Available]	[Not Available]	[Not Applicable]	[Not Applicable]	[Not Available]	[Not Applicable]	0	[Not Available]	[Not Applicable]	C50.9	8520/3	C50.9	NO	A2FB	[Not Available]
TCGA.AC.A2FF	40	[Not Available]	Infiltrating Lobular Carcinoma	T2	N1	MX	Stage IIB	6th	Positive	Positive	[Not Evaluated]	[Not Available]	Negative	TUMOR FREE	Alive	1686	NO	YES	No	[Not Applicable]	40	Lumpectomy	[Not Available]	Negative	[Not Available]	[Not Applicable]	[Not Available]	Sentinel lymph node biopsy plus axillary dissection	[Not Available]	YES	YES	7	3	0	[Not Available]	[Not Available]	[Not Applicable]	[Not Applicable]	[Not Available]	[Not Applicable]	0	[Not Available]	[Not Applicable]	C50.9	8520/3	C50.9	NO	A2FF	[Not Available]
TCGA.AC.A2FG	79	Post (prior bilateral ovariectomy OR >12 mo since LMP with no prior hysterectomy)	Infiltrating Lobular Carcinoma	T2	N1a	MX	Stage IIB	6th	Positive	Negative	[Not Evaluated]	[Not Available]	Negative	TUMOR FREE	Alive	1125	NO	YES	No	[Not Applicable]	79	Modified Radical Mastectomy	[Not Available]	Negative	[Not Available]	[Not Applicable]	[Not Available]	Sentinel lymph node biopsy plus axillary dissection	[Not Available]	YES	YES	11	1	1	[Not Available]	[Not Available]	[Not Applicable]	[Not Applicable]	[Not Available]	[Not Applicable]	0	[Not Available]	[Not Applicable]	C50.9	8520/3	C50.9	NO	A2FG	[Not Available]
TCGA.AC.A2FK	45	[Not Available]	Infiltrating Lobular Carcinoma	T2	N3a	M0	Stage IIIC	6th	Positive	Positive	[Not Evaluated]	[Not Available]	Negative	TUMOR FREE	Alive	1180	NO	YES	No	[Not Applicable]	45	Simple Mastectomy	[Not Available]	Negative	[Not Available]	[Not Applicable]	[Not Available]	[Not Available]	[Not Available]	[Not Available]	YES	3	3	[Not Available]	[Not Available]	[Not Available]	[Not Applicable]	[Not Applicable]	[Not Available]	[Not Applicable]	0	[Not Available]	[Not Applicable]	C50.9	8520/3	C50.9	NO	A2FK	[Not Available]
TCGA.AC.A2FM	87	Post (prior bilateral ovariectomy OR >12 mo since LMP with no prior hysterectomy)	Infiltrating Lobular Carcinoma	T2	N1mi	M0	Stage IIB	6th	[Not Evaluated]	[Not Evaluated]	[Not Evaluated]	[Not Available]	[Not Evaluated]	WITH TUMOR	Dead	792	NO	YES	No	[Not Applicable]	87	Modified Radical Mastectomy	[Not Available]	Negative	[Not Available]	[Not Applicable]	[Not Available]	Sentinel node biopsy alone	[Not Available]	YES	YES	2	0	0	Other, specify	perinodal connective tissue	[Not Applicable]	[Not Applicable]	[Not Available]	[Not Applicable]	0	[Not Available]	[Not Applicable]	C50.9	8520/3	C50.9	YES	A2FM	[Not Available]
TCGA.AC.A2FO	65	Post (prior bilateral ovariectomy OR >12 mo since LMP with no prior hysterectomy)	Infiltrating Lobular Carcinoma	T2	N1	MX	Stage IIB	6th	Positive	Negative	Negative	[Not Available]	Indeterminate	TUMOR FREE	Alive	1542	NO	YES	No	[Not Applicable]	65	Simple Mastectomy	[Not Available]	Negative	[Not Available]	[Not Applicable]	[Not Available]	Other (specify)	Sentinel lymph node plus Level I and Level II lymph nodes	NO	YES	10	2	[Not Available]	[Not Available]	[Not Available]	[Not Applicable]	[Not Applicable]	[Not Available]	[Not Applicable]	0	[Not Available]	[Not Applicable]	C50.9	8520/3	C50.9	NO	A2FO	[Not Available]
TCGA.AC.A2QH	58	Post (prior bilateral ovariectomy OR >12 mo since LMP with no prior hysterectomy)	Other specify	T3	N0	MX	Stage IIB	7th	Negative	Negative	Negative	[Not Available]	[Not Evaluated]	[Not Available]	Alive	31	YES	NO	No	Invasive high-grade sarcomatoid (metaplastic) carcinoma with areas of matrix-producing carcinoma.	58	Modified Radical Mastectomy	[Not Available]	Negative	[Not Available]	[Not Applicable]	[Not Available]	Axillary lymph node dissection alone	[Not Available]	YES	YES	22	0	0	[Not Available]	[Not Available]	[Not Applicable]	[Not Applicable]	[Not Available]	[Not Applicable]	0	[Not Available]	[Not Applicable]	C50.9	8575/3	C50.9	NO	A2QH	[Not Available]
TCGA.AC.A2QI	76	Post (prior bilateral ovariectomy OR >12 mo since LMP with no prior hysterectomy)	Infiltrating Lobular Carcinoma	T3	N1a	MX	Stage IIIA	7th	Positive	Negative	Negative	[Not Available]	[Not Evaluated]	[Not Available]	Alive	28	YES	NO	No	[Not Applicable]	76	Other	Total Mastectomy	Negative	[Not Available]	[Not Applicable]	[Not Available]	Sentinel node biopsy alone	[Not Available]	[Not Available]	YES	2	2	[Not Available]	[Not Available]	[Not Available]	[Not Applicable]	[Not Applicable]	[Not Available]	[Not Applicable]	0	[Not Available]	[Not Applicable]	C50.9	8520/3	C50.9	NO	A2QI	[Not Available]
TCGA.AC.A2QJ	48	Peri (6-12 months since last menstrual period)	Other specify	T4b	N0	M0	Stage IIIB	7th	Negative	Negative	Negative	[Not Available]	[Not Evaluated]	TUMOR FREE	Alive	69	YES	NO	No	Invasive Metaplastic Carcinoma	48	Other	Mastectomy	Negative	[Not Available]	[Not Applicable]	[Not Available]	Other (specify)	Sentinel lymph node and axillary lymph node biopsy	NO	YES	2	0	[Not Available]	[Not Available]	[Not Available]	[Not Applicable]	[Not Applicable]	[Not Available]	[Not Applicable]	0	[Not Available]	[Not Applicable]	C50.9	8575/3	C50.9	NO	A2QJ	[Not Available]
TCGA.AC.A3BB	46	[Not Available]	Infiltrating Lobular Carcinoma	T3	N2a	MX	Stage IIIA	7th	Positive	Positive	Negative	NA	NA	TUMOR FREE	Alive	987	YES	NO	No	[Not Applicable]	46	Modified Radical Mastectomy	[Not Available]	Negative	[Not Available]	[Not Applicable]	[Not Available]	Axillary lymph node dissection alone	[Not Available]	[Not Available]	NO	14	5	[Not Available]	[Not Available]	[Not Available]	[Not Applicable]	[Not Applicable]	[Not Available]	[Not Applicable]	0	[Not Available]	[Not Applicable]	C50.9	8520/3	C50.9	NO	A3BB	[Not Available]
TCGA.AC.A3HN	87	Post (prior bilateral ovariectomy OR >12 mo since LMP with no prior hysterectomy)	Infiltrating Lobular Carcinoma	T2	N1a	MX	Stage IIB	7th	Positive	Positive	Negative	NA	NA	TUMOR FREE	Alive	496	YES	NO	No	[Not Applicable]	87	Simple Mastectomy	[Not Available]	Negative	[Not Available]	[Not Applicable]	[Not Available]	Sentinel node biopsy alone	[Not Available]	YES	YES	3	2	0	[Not Available]	[Not Available]	[Not Applicable]	[Not Applicable]	[Not Available]	[Not Applicable]	0	[Not Available]	[Not Applicable]	C50.9	8520/3	C50.9	NO	A3HN	[Not Available]
TCGA.AC.A3OD	68	Post (prior bilateral ovariectomy OR >12 mo since LMP with no prior hysterectomy)	Infiltrating Lobular Carcinoma	T2	N1mi	MX	Stage IIB	7th	Positive	Positive	Negative	NA	NA	TUMOR FREE	Alive	451	YES	NO	No	[Not Applicable]	68	Modified Radical Mastectomy	[Not Available]	Negative	[Not Available]	[Not Applicable]	[Not Available]	Sentinel lymph node biopsy plus axillary dissection	[Not Available]	YES	YES	3	1	[Not Available]	[Not Available]	[Not Available]	[Not Applicable]	[Not Applicable]	[Not Available]	[Not Applicable]	0	[Not Available]	[Not Applicable]	C50.9	8520/3	C50.9	NO	A3OD	[Not Available]
TCGA.AC.A3QP	79	Post (prior bilateral ovariectomy OR >12 mo since LMP with no prior hysterectomy)	Infiltrating Lobular Carcinoma	T2	N1mi	MX	Stage IIB	7th	Positive	Positive	Equivocal	NA	NA	TUMOR FREE	Alive	675	YES	NO	No	[Not Applicable]	79	Lumpectomy	[Not Available]	Negative	[Not Available]	[Not Applicable]	[Not Available]	Sentinel node biopsy alone	[Not Available]	[Not Available]	YES	2	1	1	[Not Available]	[Not Available]	[Not Applicable]	[Not Applicable]	[Not Available]	[Not Applicable]	0	[Not Available]	[Not Applicable]	C50.9	8520/3	C50.9	NO	A3QP	[Not Available]
TCGA.AC.A3TN	75	Post (prior bilateral ovariectomy OR >12 mo since LMP with no prior hysterectomy)	Infiltrating Lobular Carcinoma	T3	N0	MX	Stage IIB	7th	Positive	Positive	Positive	NA	NA	TUMOR FREE	Alive	456	YES	NO	No	[Not Applicable]	75	Simple Mastectomy	[Not Available]	Negative	[Not Available]	[Not Applicable]	[Not Available]	Sentinel lymph node biopsy plus axillary dissection	[Not Available]	[Not Available]	YES	2	0	[Not Available]	[Not Available]	[Not Available]	[Not Applicable]	[Not Applicable]	[Not Available]	[Not Applicable]	0	[Not Available]	[Not Applicable]	C50.9	8520/3	C50.9	NO	A3TN	[Not Available]
TCGA.AC.A3W5	65	[Not Evaluated]	Infiltrating Lobular Carcinoma	T2	N0	MX	Stage IIA	7th	Positive	Positive	[Not Evaluated]	[Not Available]	Positive	TUMOR FREE	Alive	55	YES	NO	No	[Not Applicable]	65	Lumpectomy	[Not Available]	Close	[Not Available]	[Not Applicable]	[Not Available]	Sentinel node biopsy alone	[Not Available]	YES	YES	3	0	0	[Not Available]	[Not Available]	[Not Applicable]	[Not Applicable]	[Not Available]	[Not Applicable]	0	[Not Available]	[Not Applicable]	C50.9	8520/3	C50.9	[Not Available]	A3W5	[Not Available]
TCGA.AC.A3W6	90	Post (prior bilateral ovariectomy OR >12 mo since LMP with no prior hysterectomy)	Infiltrating Lobular Carcinoma	T3	N1	MX	Stage IIIA	7th	Positive	Positive	Negative	NA	NA	TUMOR FREE	Alive	602	YES	NO	No	[Not Applicable]	90	Modified Radical Mastectomy	[Not Available]	Negative	[Not Available]	[Not Applicable]	[Not Available]	Sentinel node biopsy alone	[Not Available]	YES	YES	3	3	3	[Not Available]	[Not Available]	[Not Applicable]	[Not Applicable]	[Not Available]	[Not Applicable]	0	[Not Available]	[Not Applicable]	C50.9	8520/3	C50.9	[Not Available]	A3W6	[Not Available]
TCGA.AC.A3YI	74	Post (prior bilateral ovariectomy OR >12 mo since LMP with no prior hysterectomy)	Infiltrating Lobular Carcinoma	T1c	N3a	MX	Stage IIIC	7th	Positive	Positive	Positive	NA	NA	TUMOR FREE	Alive	707	YES	NO	No	[Not Applicable]	74	Lumpectomy	[Not Available]	Negative	[Not Available]	[Not Applicable]	[Not Available]	Sentinel lymph node biopsy plus axillary dissection	[Not Available]	NO	YES	13	12	[Not Available]	[Not Available]	[Not Available]	[Not Applicable]	[Not Applicable]	[Not Available]	[Not Applicable]	0	[Not Available]	[Not Applicable]	C50.9	8520/3	C50.9	[Not Available]	A3YI	[Not Available]
TCGA.AC.A3YJ	66	Post (prior bilateral ovariectomy OR >12 mo since LMP with no prior hysterectomy)	Other specify	T2	N0 (i-)	MX	Stage IIA	7th	Positive	Positive	[Not Available]	NA	NA	TUMOR FREE	Alive	754	YES	NO	No	Invasive Papillary Carcinoma	66	Modified Radical Mastectomy	[Not Available]	Negative	[Not Available]	[Not Applicable]	[Not Available]	Sentinel node biopsy alone	[Not Available]	YES	YES	1	0	0	[Not Available]	[Not Available]	[Not Applicable]	[Not Applicable]	[Not Available]	[Not Applicable]	0	[Not Available]	[Not Applicable]	C50.9	8050/3	C50.9	[Not Available]	A3YJ	[Not Available]
TCGA.AC.A5XS	74	[Not Available]	Infiltrating Lobular Carcinoma	T2	N0	MX	Stage IIA	7th	Positive	Positive	Negative	[Not Available]	[Not Evaluated]	TUMOR FREE	Alive	47	YES	NO	No	[Not Applicable]	74	Simple Mastectomy	[Not Available]	Negative	[Not Available]	[Not Applicable]	[Not Available]	Sentinel node biopsy alone	[Not Available]	NO	YES	8	0	[Not Available]	[Not Available]	[Not Available]	[Not Applicable]	[Not Applicable]	[Not Available]	[Not Applicable]	0	[Not Available]	[Not Applicable]	C50.9	8520/3	C50.9	[Not Available]	A5XS	[Not Available]
TCGA.AC.A62X	72	Post (prior bilateral ovariectomy OR >12 mo since LMP with no prior hysterectomy)	Infiltrating Ductal Carcinoma	T2	N0	MX	Stage IIA	7th	Positive	Negative	[Not Evaluated]	NA	NA	TUMOR FREE	Alive	417	YES	NO	No	[Not Applicable]	72	Modified Radical Mastectomy	[Not Available]	Negative	[Not Available]	[Not Applicable]	[Not Available]	Axillary lymph node dissection alone	[Not Available]	NO	YES	10	0	[Not Available]	[Not Available]	[Not Available]	[Not Applicable]	[Not Applicable]	[Not Available]	[Not Applicable]	0	[Not Available]	[Not Applicable]	C50.9	8500/3	C50.9	[Not Available]	A62X	[Not Available]
TCGA.AC.A62Y	79	Post (prior bilateral ovariectomy OR >12 mo since LMP with no prior hysterectomy)	Infiltrating Lobular Carcinoma	T2	N1	MX	Stage IIB	7th	Positive	Positive	Negative	[Not Available]	[Not Evaluated]	TUMOR FREE	Alive	55	YES	NO	No	[Not Applicable]	79	Modified Radical Mastectomy	[Not Available]	Positive	[Not Evaluated]	[Not Applicable]	[Not Available]	Sentinel node biopsy alone	[Not Available]	NO	YES	1	1	[Not Available]	[Not Available]	[Not Available]	[Not Applicable]	[Not Applicable]	[Not Available]	[Not Applicable]	0	[Not Available]	[Not Applicable]	C50.9	8520/3	C50.9	[Not Available]	A62Y	[Not Available]
TCGA.AC.A6IV	47	[Not Available]	Infiltrating Lobular Carcinoma	T2	N1	MX	Stage IIB	7th	Positive	Positive	Equivocal	NA	NA	TUMOR FREE	Alive	568	YES	NO	No	[Not Applicable]	47	Modified Radical Mastectomy	[Not Available]	Negative	[Not Available]	[Not Applicable]	[Not Available]	Sentinel node biopsy alone	[Not Available]	YES	YES	1	1	1	[Not Available]	[Not Available]	[Not Applicable]	[Not Applicable]	[Not Available]	[Not Applicable]	0	[Not Available]	[Not Applicable]	C50.9	8524/3	C50.9	[Not Available]	A6IV	[Not Available]
TCGA.AC.A6IW	73	Post (prior bilateral ovariectomy OR >12 mo since LMP with no prior hysterectomy)	Infiltrating Ductal Carcinoma	T2	N0 (i-)	MX	Stage IIA	7th	Negative	Negative	Negative	NA	NA	TUMOR FREE	Alive	413	YES	NO	No	[Not Applicable]	73	Simple Mastectomy	[Not Available]	Negative	[Not Available]	[Not Applicable]	[Not Available]	Sentinel node biopsy alone	[Not Available]	YES	YES	2	0	0	[Not Available]	[Not Available]	[Not Applicable]	[Not Applicable]	[Not Available]	[Not Applicable]	0	[Not Available]	[Not Applicable]	C50.9	8500/3	C50.9	[Not Available]	A6IW	[Not Available]
TCGA.AC.A6IX	49	Peri (6-12 months since last menstrual period)	Infiltrating Lobular Carcinoma	T2	N3a	MX	Stage IIIC	7th	Positive	Positive	[Not Evaluated]	NA	NA	TUMOR FREE	Alive	373	YES	NO	No	[Not Applicable]	49	Modified Radical Mastectomy	[Not Available]	Negative	[Not Available]	[Not Applicable]	[Not Available]	Axillary lymph node dissection alone	[Not Available]	NO	YES	21	19	[Not Available]	[Not Available]	[Not Available]	[Not Applicable]	[Not Applicable]	[Not Available]	[Not Applicable]	0	[Not Available]	[Not Applicable]	C50.9	8520/3	C50.9	[Not Available]	A6IX	[Not Available]
TCGA.AC.A6NO	43	[Unknown]	Infiltrating Ductal Carcinoma	T2	N1a	MX	Stage IIB	7th	Positive	Positive	Negative	[Not Available]	[Not Evaluated]	TUMOR FREE	Alive	51	YES	NO	No	[Not Applicable]	43	Modified Radical Mastectomy	[Not Available]	Negative	[Not Available]	[Not Applicable]	[Not Available]	Axillary lymph node dissection alone	[Not Available]	NO	YES	16	2	[Not Available]	[Not Available]	[Not Available]	[Not Applicable]	[Not Applicable]	[Not Available]	[Not Applicable]	0	[Not Available]	[Not Applicable]	C50.9	8500/3	C50.9	[Not Available]	A6NO	[Not Available]
TCGA.AC.A7VB	51	[Unknown]	Infiltrating Ductal Carcinoma	T1c	N1a	MX	Stage IIA	7th	Positive	Negative	[Not Evaluated]	[Not Available]	[Not Evaluated]	TUMOR FREE	Alive	74	YES	NO	No	[Not Applicable]	51	Modified Radical Mastectomy	[Not Available]	Negative	[Not Available]	[Not Applicable]	[Not Available]	Sentinel lymph node biopsy plus axillary dissection	[Not Available]	NO	YES	15	3	[Not Available]	[Not Available]	[Not Available]	[Not Applicable]	[Not Applicable]	[Not Available]	[Not Applicable]	0	[Not Available]	[Not Applicable]	C50.9	8500/3	C50.9	[Not Available]	A7VB	[Not Available]
TCGA.AC.A7VC	56	Post (prior bilateral ovariectomy OR >12 mo since LMP with no prior hysterectomy)	Metaplastic Carcinoma	T3	N0	MX	Stage IIB	7th	Negative	Negative	Negative	[Not Available]	[Not Evaluated]	TUMOR FREE	Alive	1	YES	NO	No	[Not Applicable]	56	Simple Mastectomy	[Not Available]	Negative	[Not Available]	[Not Applicable]	[Not Available]	Sentinel node biopsy alone	[Not Available]	YES	YES	1	0	0	[Not Available]	[Not Available]	[Not Applicable]	[Not Applicable]	[Not Available]	[Not Applicable]	0	[Not Available]	[Not Applicable]	C50.9	8575/3	C50.9	[Not Available]	A7VC	[Not Available]
TCGA.AC.A8OP	72	Post (prior bilateral ovariectomy OR >12 mo since LMP with no prior hysterectomy)	Infiltrating Ductal Carcinoma	T1c	N0 (i-)	MX	Stage IA	7th	Positive	Positive	Indeterminate	NA	NA	TUMOR FREE	Alive	614	YES	NO	No	[Not Applicable]	72	Simple Mastectomy	[Not Available]	Negative	[Not Available]	[Not Applicable]	[Not Available]	Sentinel node biopsy alone	[Not Available]	YES	YES	6	0	0	[Not Available]	[Not Available]	[Not Applicable]	[Not Applicable]	[Not Available]	[Not Applicable]	0	[Not Available]	[Not Applicable]	C50.9	8500/3	C50.9	[Not Available]	A8OP	[Not Available]
TCGA.AC.A8OQ	72	Post (prior bilateral ovariectomy OR >12 mo since LMP with no prior hysterectomy)	Infiltrating Ductal Carcinoma	T2	N1a	MX	Stage IIB	7th	Negative	Negative	Indeterminate	[Not Available]	[Not Evaluated]	TUMOR FREE	Alive	34	YES	NO	No	[Not Applicable]	72	Lumpectomy	[Not Available]	Negative	[Not Available]	[Not Applicable]	[Not Available]	Sentinel node biopsy alone	[Not Available]	NO	YES	2	1	[Not Available]	[Not Available]	[Not Available]	[Not Applicable]	[Not Applicable]	[Not Available]	[Not Applicable]	0	[Not Available]	[Not Applicable]	C50.9	8500/3	C50.9	[Not Available]	A8OQ	[Not Available]
TCGA.AC.A8OR	75	Post (prior bilateral ovariectomy OR >12 mo since LMP with no prior hysterectomy)	Mucinous Carcinoma	T1c	N0 (i-)	MX	Stage IA	7th	Positive	Positive	Negative	[Not Available]	[Not Evaluated]	TUMOR FREE	Alive	40	YES	NO	No	[Not Applicable]	75	Simple Mastectomy	[Not Available]	Negative	[Not Available]	[Not Applicable]	[Not Available]	Sentinel node biopsy alone	[Not Available]	YES	YES	2	0	0	[Not Available]	[Not Available]	[Not Applicable]	[Not Applicable]	[Not Available]	[Not Applicable]	0	[Not Available]	[Not Applicable]	C50.9	8480/3	C50.9	[Not Available]	A8OR	[Not Available]
TCGA.AC.A8OS	71	Post (prior bilateral ovariectomy OR >12 mo since LMP with no prior hysterectomy)	Infiltrating Lobular Carcinoma	T2	N0 (i-)	MX	Stage IIA	7th	Positive	Positive	Positive	[Not Available]	[Not Evaluated]	TUMOR FREE	Alive	70	YES	NO	No	[Not Applicable]	71	Simple Mastectomy	[Not Available]	Negative	[Not Available]	[Not Applicable]	[Not Available]	Sentinel node biopsy alone	[Not Available]	YES	YES	2	0	0	[Not Available]	[Not Available]	[Not Applicable]	[Not Applicable]	[Not Available]	[Not Applicable]	0	[Not Available]	[Not Applicable]	C50.9	8520/3	C50.9	[Not Available]	A8OS	[Not Available]
TCGA.AN.A03X	74	Post (prior bilateral ovariectomy OR >12 mo since LMP with no prior hysterectomy)	Infiltrating Ductal Carcinoma	T2	N0	M0	Stage IIA	[Not Available]	Positive	Positive	Positive	[Not Available]	[Not Evaluated]	TUMOR FREE	Alive	10	NO	YES	No	[Not Applicable]	74	Modified Radical Mastectomy	[Not Available]	Negative	[Not Available]	[Not Applicable]	[Not Available]	No axillary staging	[Not Available]	NO	[Not Available]	19	0	0	[Not Available]	[Not Available]	[Not Applicable]	[Not Applicable]	[Not Available]	[Not Applicable]	0	[Not Available]	[Not Applicable]	C50.9	8500/3	C50.9	[Not Available]	A03X	[Not Available]
TCGA.AN.A03Y	66	Post (prior bilateral ovariectomy OR >12 mo since LMP with no prior hysterectomy)	Infiltrating Ductal Carcinoma	T2	N0	M0	Stage IIA	[Not Available]	Positive	Positive	Negative	[Not Available]	[Not Evaluated]	TUMOR FREE	Alive	10	NO	YES	No	[Not Applicable]	66	Modified Radical Mastectomy	[Not Available]	Negative	[Not Available]	[Not Applicable]	[Not Available]	No axillary staging	[Not Available]	NO	[Not Available]	9	0	0	[Not Available]	[Not Available]	[Not Applicable]	[Not Applicable]	[Not Available]	[Not Applicable]	0	[Not Available]	[Not Applicable]	C50.9	8500/3	C50.9	[Not Available]	A03Y	[Not Available]
TCGA.AN.A041	29	Pre (<6 months since LMP AND no prior bilateral ovariectomy AND not on estrogen replacement)	Infiltrating Ductal Carcinoma	T2	N1a	M0	Stage IIB	7th	Positive	Negative	Positive	[Not Available]	[Not Evaluated]	[Not Available]	Alive	7	NO	YES	No	[Not Applicable]	29	[Not Available]	[Not Available]	Negative	[Not Available]	[Not Applicable]	[Not Available]	[Not Available]	[Not Available]	[Not Available]	YES	18	1	[Not Available]	[Not Available]	[Not Available]	[Not Applicable]	[Not Applicable]	[Not Available]	[Not Applicable]	0	[Not Available]	[Not Applicable]	C50.9	8500/3	C50.9	NO	A041	[Not Available]
TCGA.AN.A046	68	Post (prior bilateral ovariectomy OR >12 mo since LMP with no prior hysterectomy)	Infiltrating Ductal Carcinoma	T2	N0	M0	Stage IIA	[Not Available]	Positive	Positive	Negative	[Not Available]	[Not Evaluated]	TUMOR FREE	Alive	10	NO	YES	No	[Not Applicable]	68	Modified Radical Mastectomy	[Not Available]	Negative	[Not Available]	[Not Applicable]	[Not Available]	No axillary staging	[Not Available]	NO	[Not Available]	19	0	0	[Not Available]	[Not Available]	[Not Applicable]	[Not Applicable]	[Not Available]	[Not Applicable]	0	[Not Available]	[Not Applicable]	C50.9	8500/3	C50.9	[Not Available]	A046	[Not Available]
TCGA.AN.A049	62	Post (prior bilateral ovariectomy OR >12 mo since LMP with no prior hysterectomy)	Infiltrating Ductal Carcinoma	T2	N0	M0	Stage IIA	[Not Available]	Positive	Positive	Negative	[Not Available]	[Not Evaluated]	TUMOR FREE	Alive	19	NO	YES	No	[Not Applicable]	62	Simple Mastectomy	[Not Available]	Positive	Modified radical mastectomy	[Not Applicable]	[Not Available]	No axillary staging	[Not Available]	NO	[Not Available]	9	0	0	[Not Available]	[Not Available]	[Not Applicable]	[Not Applicable]	[Not Available]	[Not Applicable]	0	[Not Available]	[Not Applicable]	C50.9	8500/3	C50.9	[Not Available]	A049	[Not Available]
TCGA.AN.A04A	36	Peri (6-12 months since last menstrual period)	Infiltrating Ductal Carcinoma	T2	N2	M0	Stage IIIA	[Not Available]	Positive	Positive	Negative	[Not Available]	[Not Evaluated]	TUMOR FREE	Alive	90	NO	YES	No	[Not Applicable]	36	Simple Mastectomy	[Not Available]	Positive	Modified radical mastectomy	[Not Applicable]	[Not Available]	No axillary staging	[Not Available]	NO	[Not Available]	7	4	0	[Not Available]	[Not Available]	[Not Applicable]	[Not Applicable]	[Not Available]	[Not Applicable]	0	[Not Available]	[Not Applicable]	C50.9	8500/3	C50.9	[Not Available]	A04A	[Not Available]
TCGA.AN.A04C	51	Post (prior bilateral ovariectomy OR >12 mo since LMP with no prior hysterectomy)	Infiltrating Ductal Carcinoma	T2	N1	M0	Stage IIB	[Not Available]	Negative	Negative	Positive	[Not Available]	[Not Evaluated]	TUMOR FREE	Alive	54	NO	YES	No	[Not Applicable]	51	Simple Mastectomy	[Not Available]	Positive	Modified radical mastectomy	[Not Applicable]	[Not Available]	Axillary lymph node dissection alone	[Not Available]	NO	[Not Available]	15	2	0	[Not Available]	[Not Available]	[Not Applicable]	[Not Applicable]	[Not Available]	[Not Applicable]	0	[Not Available]	[Not Applicable]	C50.9	8500/3	C50.9	[Not Available]	A04C	[Not Available]
TCGA.AN.A04D	58	Post (prior bilateral ovariectomy OR >12 mo since LMP with no prior hysterectomy)	Infiltrating Ductal Carcinoma	T2	N1	M0	Stage IIB	[Not Available]	Negative	Negative	Negative	[Not Available]	[Not Evaluated]	TUMOR FREE	Alive	52	NO	YES	No	[Not Applicable]	58	Simple Mastectomy	[Not Available]	Positive	Modified radical mastectomy	[Not Applicable]	[Not Available]	No axillary staging	[Not Available]	NO	[Not Available]	15	2	0	[Not Available]	[Not Available]	[Not Applicable]	[Not Applicable]	[Not Available]	[Not Applicable]	0	[Not Available]	[Not Applicable]	C50.9	8500/3	C50.9	[Not Available]	A04D	[Not Available]
TCGA.AN.A0AJ	79	Post (prior bilateral ovariectomy OR >12 mo since LMP with no prior hysterectomy)	Infiltrating Ductal Carcinoma	T3	N0	M0	Stage IIB	[Not Available]	Positive	Positive	Positive	NA	NA	TUMOR FREE	Alive	303	NO	YES	No	[Not Applicable]	79	Modified Radical Mastectomy	[Not Available]	Negative	[Not Available]	[Not Applicable]	[Not Available]	Axillary lymph node dissection alone	[Not Available]	NO	[Not Available]	9	0	0	[Not Available]	[Not Available]	[Not Applicable]	[Not Applicable]	[Not Available]	[Not Applicable]	0	[Not Available]	[Not Applicable]	C50.9	8522/3	C50.9	[Not Available]	A0AJ	[Not Available]
TCGA.AN.A0AK	76	Post (prior bilateral ovariectomy OR >12 mo since LMP with no prior hysterectomy)	Infiltrating Ductal Carcinoma	T2	N0	M0	Stage IIA	[Not Available]	Positive	Negative	Positive	[Not Available]	[Not Evaluated]	TUMOR FREE	Alive	224	NO	YES	No	[Not Applicable]	76	Modified Radical Mastectomy	[Not Available]	Negative	[Not Available]	[Not Applicable]	[Not Available]	Axillary lymph node dissection alone	[Not Available]	NO	[Not Available]	11	0	0	[Not Available]	[Not Available]	[Not Applicable]	[Not Applicable]	[Not Available]	[Not Applicable]	0	[Not Available]	[Not Applicable]	C50.9	8500/3	C50.9	[Not Available]	A0AK	[Not Available]
TCGA.AN.A0AL	41	Pre (<6 months since LMP AND no prior bilateral ovariectomy AND not on estrogen replacement)	Infiltrating Ductal Carcinoma	T4	N0	M0	Stage IIIB	[Not Available]	Negative	Negative	Negative	[Not Available]	[Not Evaluated]	TUMOR FREE	Alive	198	NO	YES	No	[Not Applicable]	41	Modified Radical Mastectomy	[Not Available]	Negative	[Not Available]	[Not Applicable]	[Not Available]	Axillary lymph node dissection alone	[Not Available]	NO	[Not Available]	5	0	0	[Not Available]	[Not Available]	[Not Applicable]	[Not Applicable]	[Not Available]	[Not Applicable]	0	[Not Available]	[Not Applicable]	C50.9	8500/3	C50.9	[Not Available]	A0AL	[Not Available]
TCGA.AN.A0AM	56	Post (prior bilateral ovariectomy OR >12 mo since LMP with no prior hysterectomy)	Infiltrating Ductal Carcinoma	T2	N0	M0	Stage IIA	[Not Available]	Positive	Negative	Negative	[Not Available]	[Not Evaluated]	TUMOR FREE	Alive	5	NO	YES	No	[Not Applicable]	56	Modified Radical Mastectomy	[Not Available]	Negative	[Not Available]	[Not Applicable]	[Not Available]	No axillary staging	[Not Available]	NO	[Not Available]	20	0	0	[Not Available]	[Not Available]	[Not Applicable]	[Not Applicable]	[Not Available]	[Not Applicable]	0	[Not Available]	[Not Applicable]	C50.9	8500/3	C50.9	[Not Available]	A0AM	[Not Available]
TCGA.AN.A0AR	55	Pre (<6 months since LMP AND no prior bilateral ovariectomy AND not on estrogen replacement)	Infiltrating Ductal Carcinoma	T2	N0	M0	Stage IIA	[Not Available]	Negative	Negative	Negative	[Not Available]	[Not Evaluated]	TUMOR FREE	Alive	10	NO	YES	No	[Not Applicable]	55	Modified Radical Mastectomy	[Not Available]	Negative	[Not Available]	[Not Applicable]	[Not Available]	No axillary staging	[Not Available]	NO	[Not Available]	17	0	0	[Not Available]	[Not Available]	[Not Applicable]	[Not Applicable]	[Not Available]	[Not Applicable]	0	[Not Available]	[Not Applicable]	C50.9	8500/3	C50.9	[Not Available]	A0AR	[Not Available]
TCGA.AN.A0AS	70	Post (prior bilateral ovariectomy OR >12 mo since LMP with no prior hysterectomy)	Infiltrating Ductal Carcinoma	T2	N2	M0	Stage IIIA	[Not Available]	Positive	Negative	Negative	[Not Available]	[Not Evaluated]	TUMOR FREE	Alive	10	NO	YES	No	[Not Applicable]	70	Modified Radical Mastectomy	[Not Available]	Negative	[Not Available]	[Not Applicable]	[Not Available]	No axillary staging	[Not Available]	NO	[Not Available]	9	4	0	[Not Available]	[Not Available]	[Not Applicable]	[Not Applicable]	[Not Available]	[Not Applicable]	0	[Not Available]	[Not Applicable]	C50.9	8500/3	C50.9	[Not Available]	A0AS	[Not Available]
TCGA.AN.A0AT	62	Post (prior bilateral ovariectomy OR >12 mo since LMP with no prior hysterectomy)	Infiltrating Ductal Carcinoma	T2	N0	M0	Stage IIA	[Not Available]	Negative	Negative	Negative	[Not Available]	[Not Evaluated]	TUMOR FREE	Alive	10	NO	YES	No	[Not Applicable]	62	Modified Radical Mastectomy	[Not Available]	Negative	[Not Available]	[Not Applicable]	[Not Available]	No axillary staging	[Not Available]	NO	[Not Available]	10	0	0	[Not Available]	[Not Available]	[Not Applicable]	[Not Applicable]	[Not Available]	[Not Applicable]	0	[Not Available]	[Not Applicable]	C50.9	8500/3	C50.9	[Not Available]	A0AT	[Not Available]
TCGA.AN.A0FD	71	Post (prior bilateral ovariectomy OR >12 mo since LMP with no prior hysterectomy)	Infiltrating Ductal Carcinoma	T2	N0	M0	Stage IIA	[Not Available]	Positive	Positive	Positive	[Not Available]	Positive	TUMOR FREE	Alive	196	NO	YES	No	[Not Applicable]	71	Modified Radical Mastectomy	[Not Available]	Negative	[Not Available]	[Not Applicable]	[Not Available]	Axillary lymph node dissection alone	[Not Available]	NO	[Not Available]	14	0	0	[Not Available]	[Not Available]	[Not Applicable]	[Not Applicable]	[Not Available]	[Not Applicable]	0	[Not Available]	[Not Applicable]	C50.9	8500/3	C50.9	[Not Available]	A0FD	[Not Available]
TCGA.AN.A0FF	32	Pre (<6 months since LMP AND no prior bilateral ovariectomy AND not on estrogen replacement)	Infiltrating Ductal Carcinoma	T1b	N0	M0	Stage IA	[Not Available]	Positive	Positive	Negative	[Not Available]	[Not Evaluated]	TUMOR FREE	Alive	172	NO	YES	No	[Not Applicable]	32	Modified Radical Mastectomy	[Not Available]	Negative	[Not Available]	[Not Applicable]	[Not Available]	Axillary lymph node dissection alone	[Not Available]	NO	[Not Available]	14	0	0	[Not Available]	[Not Available]	[Not Applicable]	[Not Applicable]	[Not Available]	[Not Applicable]	0	[Not Available]	[Not Applicable]	C50.9	8500/3	C50.9	[Not Available]	A0FF	[Not Available]
TCGA.AN.A0FJ	59	Peri (6-12 months since last menstrual period)	Infiltrating Ductal Carcinoma	T2	N2	M1	Stage IV	[Not Available]	Positive	Negative	Positive	[Not Available]	[Not Evaluated]	TUMOR FREE	Alive	242	NO	YES	No	[Not Applicable]	59	Modified Radical Mastectomy	[Not Available]	Negative	[Not Available]	[Not Applicable]	[Not Available]	Axillary lymph node dissection alone	[Not Available]	NO	[Not Available]	14	8	0	[Not Available]	[Not Available]	[Not Applicable]	[Not Applicable]	[Not Available]	[Not Applicable]	0	[Not Available]	[Not Applicable]	C50.9	8500/3	C50.9	[Not Available]	A0FJ	[Not Available]
TCGA.AN.A0FK	88	Post (prior bilateral ovariectomy OR >12 mo since LMP with no prior hysterectomy)	Infiltrating Ductal Carcinoma	T4	N0	M0	Stage IIIB	[Not Available]	Positive	Positive	Positive	[Not Available]	[Not Evaluated]	TUMOR FREE	Alive	213	NO	YES	No	[Not Applicable]	88	Modified Radical Mastectomy	[Not Available]	Negative	[Not Available]	[Not Applicable]	[Not Available]	Axillary lymph node dissection alone	[Not Available]	NO	[Not Available]	7	0	0	[Not Available]	[Not Available]	[Not Applicable]	[Not Applicable]	[Not Available]	[Not Applicable]	0	[Not Available]	[Not Applicable]	C50.9	8500/3	C50.9	[Not Available]	A0FK	[Not Available]
TCGA.AN.A0FL	62	Post (prior bilateral ovariectomy OR >12 mo since LMP with no prior hysterectomy)	Infiltrating Ductal Carcinoma	T2	N0	M0	Stage IIA	[Not Available]	Negative	Negative	Positive	[Not Available]	[Not Evaluated]	TUMOR FREE	Alive	231	NO	YES	No	[Not Applicable]	62	Modified Radical Mastectomy	[Not Available]	Negative	[Not Available]	[Not Applicable]	[Not Available]	Axillary lymph node dissection alone	[Not Available]	NO	[Not Available]	8	0	0	[Not Available]	[Not Available]	[Not Applicable]	[Not Applicable]	[Not Available]	[Not Applicable]	0	[Not Available]	[Not Applicable]	C50.9	8500/3	C50.9	[Not Available]	A0FL	[Not Available]
TCGA.AN.A0FN	61	Post (prior bilateral ovariectomy OR >12 mo since LMP with no prior hysterectomy)	Infiltrating Ductal Carcinoma	T1c	N0	M0	Stage IB	[Not Available]	Positive	Positive	Positive	[Not Available]	[Not Evaluated]	TUMOR FREE	Alive	218	NO	YES	No	[Not Applicable]	61	Modified Radical Mastectomy	[Not Available]	Negative	[Not Available]	[Not Applicable]	[Not Available]	Axillary lymph node dissection alone	[Not Available]	NO	[Not Available]	10	0	0	[Not Available]	[Not Available]	[Not Applicable]	[Not Applicable]	[Not Available]	[Not Applicable]	0	[Not Available]	[Not Applicable]	C50.9	8520/3	C50.9	[Not Available]	A0FN	[Not Available]
TCGA.AN.A0FS	55	Peri (6-12 months since last menstrual period)	Infiltrating Ductal Carcinoma	T1c	N0	M0	Stage IB	[Not Available]	Positive	Negative	Positive	[Not Available]	[Not Evaluated]	TUMOR FREE	Alive	191	NO	YES	No	[Not Applicable]	55	Modified Radical Mastectomy	[Not Available]	Negative	[Not Available]	[Not Applicable]	[Not Available]	Axillary lymph node dissection alone	[Not Available]	NO	[Not Available]	14	0	0	[Not Available]	[Not Available]	[Not Applicable]	[Not Applicable]	[Not Available]	[Not Applicable]	0	[Not Available]	[Not Applicable]	C50.9	8520/3	C50.9	[Not Available]	A0FS	[Not Available]
TCGA.AN.A0FT	63	Post (prior bilateral ovariectomy OR >12 mo since LMP with no prior hysterectomy)	Infiltrating Ductal Carcinoma	T2	N1	M0	Stage IIB	[Not Available]	Positive	Positive	Positive	NA	NA	TUMOR FREE	Alive	214	NO	YES	No	[Not Applicable]	63	Modified Radical Mastectomy	[Not Available]	Negative	[Not Available]	[Not Applicable]	[Not Available]	Axillary lymph node dissection alone	[Not Available]	NO	[Not Available]	7	1	0	[Not Available]	[Not Available]	[Not Applicable]	[Not Applicable]	[Not Available]	[Not Applicable]	0	[Not Available]	[Not Applicable]	C50.9	8500/3	C50.9	[Not Available]	A0FT	[Not Available]
TCGA.AN.A0FV	58	Post (prior bilateral ovariectomy OR >12 mo since LMP with no prior hysterectomy)	Infiltrating Ductal Carcinoma	T2	N0	M0	Stage IIA	[Not Available]	Negative	Negative	Positive	[Not Available]	[Not Evaluated]	TUMOR FREE	Alive	10	NO	YES	No	[Not Applicable]	58	Modified Radical Mastectomy	[Not Available]	Negative	[Not Available]	[Not Applicable]	[Not Available]	No axillary staging	[Not Available]	NO	[Not Available]	12	0	0	[Not Available]	[Not Available]	[Not Applicable]	[Not Applicable]	[Not Available]	[Not Applicable]	0	[Not Available]	[Not Applicable]	C50.9	8500/3	C50.9	[Not Available]	A0FV	[Not Available]
TCGA.AN.A0FW	67	Post (prior bilateral ovariectomy OR >12 mo since LMP with no prior hysterectomy)	Infiltrating Ductal Carcinoma	T2	N2	M0	Stage IIIA	[Not Available]	Positive	Indeterminate	Negative	[Not Available]	[Not Evaluated]	TUMOR FREE	Alive	11	NO	YES	No	[Not Applicable]	67	Modified Radical Mastectomy	[Not Available]	Negative	[Not Available]	[Not Applicable]	[Not Available]	No axillary staging	[Not Available]	NO	[Not Available]	14	2	0	[Not Available]	[Not Available]	[Not Applicable]	[Not Applicable]	[Not Available]	[Not Applicable]	0	[Not Available]	[Not Applicable]	C50.9	8500/3	C50.9	[Not Available]	A0FW	[Not Available]
TCGA.AN.A0FX	52	Post (prior bilateral ovariectomy OR >12 mo since LMP with no prior hysterectomy)	Infiltrating Ductal Carcinoma	T2	N0	M0	Stage IIA	[Not Available]	Negative	Negative	Positive	[Not Available]	[Not Evaluated]	TUMOR FREE	Alive	10	NO	YES	No	[Not Applicable]	52	Modified Radical Mastectomy	[Not Available]	Negative	[Not Available]	[Not Applicable]	[Not Available]	No axillary staging	[Not Available]	NO	[Not Available]	12	0	0	[Not Available]	[Not Available]	[Not Applicable]	[Not Applicable]	[Not Available]	[Not Applicable]	0	[Not Available]	[Not Applicable]	C50.9	8500/3	C50.9	[Not Available]	A0FX	[Not Available]
TCGA.AN.A0FY	55	Post (prior bilateral ovariectomy OR >12 mo since LMP with no prior hysterectomy)	Infiltrating Ductal Carcinoma	T1c	N0	M0	Stage IB	[Not Available]	Positive	Positive	Negative	[Not Available]	[Not Evaluated]	TUMOR FREE	Alive	10	NO	YES	No	[Not Applicable]	55	Modified Radical Mastectomy	[Not Available]	Negative	[Not Available]	[Not Applicable]	[Not Available]	No axillary staging	[Not Available]	NO	[Not Available]	11	0	0	[Not Available]	[Not Available]	[Not Applicable]	[Not Applicable]	[Not Available]	[Not Applicable]	0	[Not Available]	[Not Applicable]	C50.9	8500/3	C50.9	[Not Available]	A0FY	[Not Available]
TCGA.AN.A0FZ	45	Pre (<6 months since LMP AND no prior bilateral ovariectomy AND not on estrogen replacement)	Infiltrating Ductal Carcinoma	T2	N2	M0	Stage IIIA	[Not Available]	Positive	Negative	Positive	[Not Available]	[Not Evaluated]	TUMOR FREE	Alive	10	NO	YES	No	[Not Applicable]	45	Modified Radical Mastectomy	[Not Available]	Negative	[Not Available]	[Not Applicable]	[Not Available]	No axillary staging	[Not Available]	NO	[Not Available]	14	1	0	[Not Available]	[Not Available]	[Not Applicable]	[Not Applicable]	[Not Available]	[Not Applicable]	0	[Not Available]	[Not Applicable]	C50.9	8500/3	C50.9	[Not Available]	A0FZ	[Not Available]
TCGA.AN.A0G0	56	Post (prior bilateral ovariectomy OR >12 mo since LMP with no prior hysterectomy)	Infiltrating Ductal Carcinoma	T2	N0	M0	Stage IIA	[Not Available]	Negative	Negative	Negative	[Not Available]	[Not Evaluated]	TUMOR FREE	Alive	16	NO	YES	No	[Not Applicable]	56	Modified Radical Mastectomy	[Not Available]	Negative	[Not Available]	[Not Applicable]	[Not Available]	No axillary staging	[Not Available]	NO	[Not Available]	23	0	0	[Not Available]	[Not Available]	[Not Applicable]	[Not Applicable]	[Not Available]	[Not Applicable]	0	[Not Available]	[Not Applicable]	C50.9	8500/3	C50.9	[Not Available]	A0G0	[Not Available]
TCGA.AN.A0XL	61	Post (prior bilateral ovariectomy OR >12 mo since LMP with no prior hysterectomy)	Infiltrating Ductal Carcinoma	T2	N0	M0	Stage IIA	7th	Positive	Positive	Negative	[Not Available]	[Not Evaluated]	[Not Available]	Alive	10	NO	YES	No	[Not Applicable]	61	[Not Available]	[Not Available]	Negative	[Not Available]	[Not Applicable]	[Not Available]	[Not Available]	[Not Available]	[Not Available]	YES	14	0	[Not Available]	[Not Available]	[Not Available]	[Not Applicable]	[Not Applicable]	[Not Available]	[Not Applicable]	0	[Not Available]	[Not Applicable]	C50.9	8500/3	C50.9	NO	A0XL	[Not Available]
TCGA.AN.A0XN	68	Post (prior bilateral ovariectomy OR >12 mo since LMP with no prior hysterectomy)	Infiltrating Ductal Carcinoma	T2	N2	M0	Stage IIIA	7th	Negative	Positive	Negative	[Not Available]	[Not Evaluated]	[Not Available]	Alive	10	NO	YES	No	[Not Applicable]	68	[Not Available]	[Not Available]	Negative	[Not Available]	[Not Applicable]	[Not Available]	[Not Available]	[Not Available]	[Not Available]	YES	15	1	[Not Available]	[Not Available]	[Not Available]	[Not Applicable]	[Not Applicable]	[Not Available]	[Not Applicable]	0	[Not Available]	[Not Applicable]	C50.9	8500/3	C50.9	NO	A0XN	[Not Available]
TCGA.AN.A0XO	59	Post (prior bilateral ovariectomy OR >12 mo since LMP with no prior hysterectomy)	Infiltrating Ductal Carcinoma	T2	N2	M0	Stage IIIA	7th	Positive	Negative	Negative	[Not Available]	[Not Evaluated]	[Not Available]	Alive	375	NO	YES	No	[Not Applicable]	59	[Not Available]	[Not Available]	Negative	[Not Available]	[Not Applicable]	[Not Available]	[Not Available]	[Not Available]	[Not Available]	YES	12	2	[Not Available]	[Not Available]	[Not Available]	[Not Applicable]	[Not Applicable]	[Not Available]	[Not Applicable]	0	[Not Available]	[Not Applicable]	C50.9	8500/3	C50.9	NO	A0XO	[Not Available]
TCGA.AN.A0XP	69	Post (prior bilateral ovariectomy OR >12 mo since LMP with no prior hysterectomy)	Infiltrating Ductal Carcinoma	T2	N2	M0	Stage IIIA	7th	Positive	Positive	Positive	[Not Available]	[Not Evaluated]	[Not Available]	Alive	9	NO	YES	No	[Not Applicable]	69	[Not Available]	[Not Available]	Negative	[Not Available]	[Not Applicable]	[Not Available]	[Not Available]	[Not Available]	[Not Available]	YES	19	1	[Not Available]	[Not Available]	[Not Available]	[Not Applicable]	[Not Applicable]	[Not Available]	[Not Applicable]	0	[Not Available]	[Not Applicable]	C50.9	8500/3	C50.9	NO	A0XP	[Not Available]
TCGA.AN.A0XR	55	Post (prior bilateral ovariectomy OR >12 mo since LMP with no prior hysterectomy)	Infiltrating Ductal Carcinoma	T2	N2	M0	Stage IIIA	7th	Positive	Negative	Negative	[Not Available]	[Not Evaluated]	[Not Available]	Alive	10	NO	YES	No	[Not Applicable]	55	[Not Available]	[Not Available]	Negative	[Not Available]	[Not Applicable]	[Not Available]	[Not Available]	[Not Available]	[Not Available]	YES	14	7	[Not Available]	[Not Available]	[Not Available]	[Not Applicable]	[Not Applicable]	[Not Available]	[Not Applicable]	0	[Not Available]	[Not Applicable]	C50.9	8500/3	C50.9	NO	A0XR	[Not Available]
TCGA.AN.A0XS	63	Post (prior bilateral ovariectomy OR >12 mo since LMP with no prior hysterectomy)	Infiltrating Ductal Carcinoma	T2	N2	M0	Stage IIIA	7th	Negative	Positive	Negative	[Not Available]	[Not Evaluated]	[Not Available]	Alive	10	NO	YES	No	[Not Applicable]	63	[Not Available]	[Not Available]	Negative	[Not Available]	[Not Applicable]	[Not Available]	[Not Available]	[Not Available]	[Not Available]	YES	11	1	[Not Available]	[Not Available]	[Not Available]	[Not Applicable]	[Not Applicable]	[Not Available]	[Not Applicable]	0	[Not Available]	[Not Applicable]	C50.9	8500/3	C50.9	NO	A0XS	[Not Available]
TCGA.AN.A0XT	54	Post (prior bilateral ovariectomy OR >12 mo since LMP with no prior hysterectomy)	Infiltrating Ductal Carcinoma	T2	N2	M0	Stage IIIA	7th	Positive	Negative	Negative	[Not Available]	[Not Evaluated]	[Not Available]	Alive	10	NO	YES	No	[Not Applicable]	54	[Not Available]	[Not Available]	Negative	[Not Available]	[Not Applicable]	[Not Available]	[Not Available]	[Not Available]	[Not Available]	YES	17	1	[Not Available]	[Not Available]	[Not Available]	[Not Applicable]	[Not Applicable]	[Not Available]	[Not Applicable]	0	[Not Available]	[Not Applicable]	C50.9	8500/3	C50.9	NO	A0XT	[Not Available]
TCGA.AN.A0XU	54	Post (prior bilateral ovariectomy OR >12 mo since LMP with no prior hysterectomy)	Infiltrating Ductal Carcinoma	T2	N0	M0	Stage IIA	7th	Negative	Negative	Negative	[Not Available]	[Not Evaluated]	[Not Available]	Alive	10	NO	YES	No	[Not Applicable]	54	[Not Available]	[Not Available]	Negative	[Not Available]	[Not Applicable]	[Not Available]	[Not Available]	[Not Available]	[Not Available]	YES	16	0	[Not Available]	[Not Available]	[Not Available]	[Not Applicable]	[Not Applicable]	[Not Available]	[Not Applicable]	0	[Not Available]	[Not Applicable]	C50.9	8500/3	C50.9	NO	A0XU	[Not Available]
TCGA.AN.A0XV	67	Post (prior bilateral ovariectomy OR >12 mo since LMP with no prior hysterectomy)	Infiltrating Ductal Carcinoma	T2	N2	M0	Stage IIIA	7th	Positive	Positive	Positive	[Not Available]	Negative	[Not Available]	Alive	162	NO	YES	No	[Not Applicable]	67	[Not Available]	[Not Available]	Negative	[Not Available]	[Not Applicable]	[Not Available]	Axillary lymph node dissection alone	[Not Available]	NO	YES	16	7	[Not Available]	[Not Available]	[Not Available]	[Not Applicable]	[Not Applicable]	[Not Available]	[Not Applicable]	0	[Not Available]	[Not Applicable]	C50.9	8500/3	C50.9	NO	A0XV	[Not Available]
TCGA.AN.A0XW	36	Pre (<6 months since LMP AND no prior bilateral ovariectomy AND not on estrogen replacement)	Infiltrating Ductal Carcinoma	T2	N2	M0	Stage IIIA	7th	Positive	Positive	Positive	[Not Available]	Negative	[Not Available]	Alive	170	NO	YES	No	[Not Applicable]	36	[Not Available]	[Not Available]	Negative	[Not Available]	[Not Applicable]	[Not Available]	Sentinel node biopsy alone	[Not Available]	NO	YES	14	1	[Not Available]	[Not Available]	[Not Available]	[Not Applicable]	[Not Applicable]	[Not Available]	[Not Applicable]	0	[Not Available]	[Not Applicable]	C50.9	8500/3	C50.9	NO	A0XW	[Not Available]
TCGA.AO.A03L	34	Pre (<6 months since LMP AND no prior bilateral ovariectomy AND not on estrogen replacement)	Infiltrating Ductal Carcinoma	T3	N2	M0	Stage IIIA	6th	Positive	Positive	Positive	[Not Available]	[Not Available]	TUMOR FREE	Alive	2442	NO	YES	No	[Not Applicable]	34	Modified Radical Mastectomy	[Not Available]	Negative	[Not Available]	[Not Applicable]	[Not Available]	Sentinel lymph node biopsy plus axillary dissection	[Not Available]	NO	[Not Available]	17	4	[Not Available]	[Not Available]	[Not Available]	[Not Applicable]	[Not Applicable]	[Not Available]	[Not Applicable]	0	[Not Available]	[Not Applicable]	C50.9	8500/3	C50.9	[Not Available]	A03L	[Not Available]
TCGA.AO.A03M	29	Pre (<6 months since LMP AND no prior bilateral ovariectomy AND not on estrogen replacement)	Infiltrating Ductal Carcinoma	T1c	N0 (i-)	M0	Stage I	6th	Positive	Positive	Negative	NA	NA	[Not Available]	Alive	1866	NO	YES	No	[Not Applicable]	29	Simple Mastectomy	[Not Available]	Negative	[Not Available]	[Not Applicable]	[Not Available]	Sentinel node biopsy alone	[Not Available]	YES	[Not Available]	2	0	0	[Not Available]	[Not Available]	[Not Applicable]	[Not Applicable]	[Not Available]	[Not Applicable]	0	[Not Available]	[Not Applicable]	C50.9	8500/3	C50.9	[Not Available]	A03M	[Not Available]
TCGA.AO.A03N	59	Post (prior bilateral ovariectomy OR >12 mo since LMP with no prior hysterectomy)	Infiltrating Ductal Carcinoma	T2	N1a	M0	Stage IIB	6th	Positive	Positive	Negative	NA	NA	[Not Available]	Alive	2031	NO	YES	No	[Not Applicable]	59	Modified Radical Mastectomy	[Not Available]	Negative	[Not Available]	[Not Applicable]	[Not Available]	Sentinel lymph node biopsy plus axillary dissection	[Not Available]	NO	[Not Available]	19	2	[Not Available]	[Not Available]	[Not Available]	[Not Applicable]	[Not Applicable]	[Not Available]	[Not Applicable]	0	[Not Available]	[Not Applicable]	C50.9	8500/3	C50.9	[Not Available]	A03N	[Not Available]
TCGA.AO.A03O	69	Post (prior bilateral ovariectomy OR >12 mo since LMP with no prior hysterectomy)	Infiltrating Ductal Carcinoma	T2	N0 (i-)	M0	Stage IIA	[Not Available]	Positive	Positive	Negative	[Not Available]	[Not Available]	TUMOR FREE	Dead	2483	NO	YES	No	[Not Applicable]	69	Modified Radical Mastectomy	[Not Available]	Negative	[Not Available]	[Not Applicable]	[Not Available]	Sentinel lymph node biopsy plus axillary dissection	[Not Available]	YES	[Not Available]	17	0	0	[Not Available]	[Not Available]	[Not Applicable]	[Not Applicable]	[Not Available]	[Not Applicable]	0	[Not Available]	[Not Applicable]	C50.9	8500/3	C50.9	[Not Available]	A03O	[Not Available]
TCGA.AO.A03P	54	Post (prior bilateral ovariectomy OR >12 mo since LMP with no prior hysterectomy)	Infiltrating Ductal Carcinoma	T2	N1	M0	Stage IIB	6th	Positive	Positive	Negative	[Not Available]	[Not Evaluated]	WITH TUMOR	Alive	2576	NO	YES	No	[Not Applicable]	54	Lumpectomy	[Not Available]	Close	[Not Available]	[Not Applicable]	[Not Available]	Sentinel lymph node biopsy plus axillary dissection	[Not Available]	YES	[Not Available]	26	0	2	[Not Available]	[Not Available]	[Not Applicable]	[Not Applicable]	[Not Available]	[Not Applicable]	0	[Not Available]	[Not Applicable]	C50.9	8500/3	C50.9	[Not Available]	A03P	[Not Available]
TCGA.AO.A03R	57	Post (prior bilateral ovariectomy OR >12 mo since LMP with no prior hysterectomy)	Infiltrating Ductal Carcinoma	T2	N1a	M0	Stage IIB	[Not Available]	Positive	Positive	Negative	NA	NA	TUMOR FREE	Alive	2091	NO	YES	No	[Not Applicable]	57	Modified Radical Mastectomy	[Not Available]	Negative	[Not Available]	[Not Applicable]	[Not Available]	Sentinel lymph node biopsy plus axillary dissection	[Not Available]	NO	[Not Available]	26	3	0	[Not Available]	[Not Available]	[Not Applicable]	[Not Applicable]	[Not Available]	[Not Applicable]	0	[Not Available]	[Not Applicable]	C50.9	8500/3	C50.9	[Not Available]	A03R	[Not Available]
TCGA.AO.A03T	42	Pre (<6 months since LMP AND no prior bilateral ovariectomy AND not on estrogen replacement)	Infiltrating Ductal Carcinoma	T2	N1a	M0	Stage IIB	6th	Positive	Positive	Negative	NA	NA	[Not Available]	Alive	1456	NO	YES	No	[Not Applicable]	42	Modified Radical Mastectomy	[Not Available]	Negative	[Not Available]	[Not Applicable]	[Not Available]	Sentinel lymph node biopsy plus axillary dissection	[Not Available]	NO	[Not Available]	12	2	[Not Available]	[Not Available]	[Not Available]	[Not Applicable]	[Not Applicable]	[Not Available]	[Not Applicable]	0	[Not Available]	[Not Applicable]	C50.9	8500/3	C50.9	[Not Available]	A03T	[Not Available]
TCGA.AO.A03U	31	Pre (<6 months since LMP AND no prior bilateral ovariectomy AND not on estrogen replacement)	Other specify	T1c	N0 (i-)	M0	Stage I	6th	Negative	Negative	Negative	[Not Available]	[Not Available]	TUMOR FREE	Dead	1793	NO	YES	No	secretory	31	Simple Mastectomy	[Not Available]	Negative	[Not Available]	[Not Applicable]	[Not Available]	Sentinel node biopsy alone	[Not Available]	YES	[Not Available]	8	0	0	[Not Available]	[Not Available]	[Not Applicable]	[Not Applicable]	[Not Available]	[Not Applicable]	0	[Not Available]	[Not Applicable]	C50.9	8502/3	C50.9	[Not Available]	A03U	[Not Available]
TCGA.AO.A03V	41	Peri (6-12 months since last menstrual period)	Infiltrating Ductal Carcinoma	T1c	N0 (i-)	M0	Stage I	6th	Positive	Positive	Negative	[Not Available]	[Not Available]	TUMOR FREE	Alive	886	NO	YES	No	[Not Applicable]	41	Simple Mastectomy	[Not Available]	Negative	[Not Available]	[Not Applicable]	[Not Available]	Sentinel node biopsy alone	[Not Available]	YES	[Not Available]	2	0	0	[Not Available]	[Not Available]	[Not Applicable]	[Not Applicable]	[Not Available]	[Not Applicable]	0	[Not Available]	[Not Applicable]	C50.9	8500/3	C50.9	[Not Available]	A03V	[Not Available]
TCGA.AO.A0J2	41	Pre (<6 months since LMP AND no prior bilateral ovariectomy AND not on estrogen replacement)	Infiltrating Ductal Carcinoma	T1c	N0 (i-)	M0	Stage IA	[Not Available]	Negative	Negative	Equivocal	NA	NA	TUMOR FREE	Alive	997	NO	YES	No	[Not Applicable]	41	Simple Mastectomy	[Not Available]	Negative	[Not Available]	[Not Applicable]	[Not Available]	Sentinel node biopsy alone	[Not Available]	YES	[Not Available]	5	0	0	[Not Available]	[Not Available]	[Not Applicable]	[Not Applicable]	[Not Available]	[Not Applicable]	0	[Not Available]	[Not Applicable]	C50.9	8500/3	C50.9	[Not Available]	A0J2	[Not Available]
TCGA.AO.A0J3	67	Post (prior bilateral ovariectomy OR >12 mo since LMP with no prior hysterectomy)	Other specify	T2	N1b	M0	Stage IIB	[Not Available]	Positive	Positive	Equivocal	NA	NA	TUMOR FREE	Alive	651	NO	YES	No	neuroendocrine and ductal	67	Modified Radical Mastectomy	[Not Available]	Negative	[Not Available]	[Not Applicable]	[Not Available]	Axillary lymph node dissection alone	[Not Available]	YES	[Not Available]	36	1	0	[Not Available]	[Not Available]	[Not Applicable]	[Not Applicable]	[Not Available]	[Not Applicable]	0	[Not Available]	[Not Applicable]	C50.9	8523/3	C50.9	[Not Available]	A0J3	[Not Available]
TCGA.AO.A0J4	41	Pre (<6 months since LMP AND no prior bilateral ovariectomy AND not on estrogen replacement)	Infiltrating Ductal Carcinoma	T1c	N0 (i-)	M0	Stage IA	[Not Available]	Negative	Negative	Negative	[Not Available]	[Not Available]	TUMOR FREE	Alive	294	NO	YES	No	[Not Applicable]	41	Lumpectomy	[Not Available]	Negative	[Not Available]	[Not Applicable]	[Not Available]	Sentinel node biopsy alone	[Not Available]	YES	[Not Available]	4	0	0	[Not Available]	[Not Available]	[Not Applicable]	[Not Applicable]	[Not Available]	[Not Applicable]	0	[Not Available]	[Not Applicable]	C50.9	8500/3	C50.9	[Not Available]	A0J4	[Not Available]
TCGA.AO.A0J5	48	Pre (<6 months since LMP AND no prior bilateral ovariectomy AND not on estrogen replacement)	Other specify	T4	N1a	M1	Stage IV	[Not Available]	Positive	Negative	Equivocal	71	Negative	WITH TUMOR	Alive	735	NO	YES	Yes	Ductal/micropapillary	48	Modified Radical Mastectomy	[Not Available]	Close	[Not Available]	[Not Applicable]	[Not Available]	Axillary lymph node dissection alone	[Not Available]	NO	[Not Available]	2	2	[Not Available]	Lung|Bone|Liver	[Not Available]	[Not Applicable]	[Not Applicable]	[Not Available]	[Not Applicable]	0	[Not Available]	[Not Applicable]	C50.9	8523/3	C50.9	[Not Available]	A0J5	[Not Available]
TCGA.AO.A0J6	61	Post (prior bilateral ovariectomy OR >12 mo since LMP with no prior hysterectomy)	Infiltrating Ductal Carcinoma	T2	N0 (i-)	M0	Stage IIA	[Not Available]	Negative	Negative	Negative	[Not Available]	[Not Available]	TUMOR FREE	Alive	775	NO	YES	No	[Not Applicable]	61	Lumpectomy	[Not Available]	Negative	[Not Available]	[Not Applicable]	[Not Available]	Sentinel node biopsy alone	[Not Available]	YES	[Not Available]	4	0	0	[Not Available]	[Not Available]	[Not Applicable]	[Not Applicable]	[Not Available]	[Not Applicable]	0	[Not Available]	[Not Applicable]	C50.9	8500/3	C50.9	[Not Available]	A0J6	[Not Available]
TCGA.AO.A0J7	71	Post (prior bilateral ovariectomy OR >12 mo since LMP with no prior hysterectomy)	Other specify	T2	N1	M0	Stage IIB	[Not Available]	Positive	Positive	Negative	NA	NA	TUMOR FREE	Alive	618	NO	YES	No	Ductal & Mucinous	71	Modified Radical Mastectomy	[Not Available]	Negative	[Not Available]	[Not Applicable]	[Not Available]	Sentinel lymph node biopsy plus axillary dissection	[Not Available]	NO	[Not Available]	11	3	0	[Not Available]	[Not Available]	[Not Applicable]	[Not Applicable]	[Not Available]	[Not Applicable]	0	[Not Available]	[Not Applicable]	C50.9	8523/3	C50.9	[Not Available]	A0J7	[Not Available]
TCGA.AO.A0J8	61	Post (prior bilateral ovariectomy OR >12 mo since LMP with no prior hysterectomy)	Infiltrating Lobular Carcinoma	T2	N0 (i+)	M0	Stage IIA	[Not Available]	Positive	Positive	Negative	NA	NA	TUMOR FREE	Alive	680	NO	YES	No	[Not Applicable]	61	Lumpectomy	[Not Available]	Negative	[Not Available]	[Not Applicable]	[Not Available]	Sentinel node biopsy alone	[Not Available]	YES	[Not Available]	2	0	1	[Not Available]	[Not Available]	[Not Applicable]	[Not Applicable]	[Not Available]	[Not Applicable]	0	[Not Available]	[Not Applicable]	C50.9	8520/3	C50.9	[Not Available]	A0J8	[Not Available]
TCGA.AO.A0J9	61	Post (prior bilateral ovariectomy OR >12 mo since LMP with no prior hysterectomy)	Infiltrating Lobular Carcinoma	T2	N3	M0	Stage IIIC	[Not Available]	Positive	Positive	[Not Evaluated]	NA	NA	WITH TUMOR	Alive	1613	NO	YES	No	[Not Applicable]	61	Lumpectomy	[Not Available]	Positive	Mastectomy NOS	[Not Applicable]	Negative	Sentinel lymph node biopsy plus axillary dissection	[Not Available]	NO	[Not Available]	32	15	0	[Not Available]	[Not Available]	[Not Applicable]	[Not Applicable]	[Not Available]	[Not Applicable]	0	[Not Available]	[Not Applicable]	C50.9	8520/3	C50.9	[Not Available]	A0J9	[Not Available]
TCGA.AO.A0JA	36	Pre (<6 months since LMP AND no prior bilateral ovariectomy AND not on estrogen replacement)	Infiltrating Ductal Carcinoma	T2	N3	M0	Stage IIIC	[Not Available]	Positive	Positive	Negative	NA	NA	WITH TUMOR	Alive	655	NO	YES	No	[Not Applicable]	36	Modified Radical Mastectomy	[Not Available]	Negative	[Not Available]	[Not Applicable]	[Not Available]	Sentinel lymph node biopsy plus axillary dissection	[Not Available]	NO	[Not Available]	11	11	[Not Available]	[Not Available]	[Not Available]	[Not Applicable]	[Not Applicable]	[Not Available]	[Not Applicable]	0	[Not Available]	[Not Applicable]	C50.9	8500/3	C50.9	[Not Available]	A0JA	[Not Available]
TCGA.AO.A0JB	50	Pre (<6 months since LMP AND no prior bilateral ovariectomy AND not on estrogen replacement)	Infiltrating Ductal Carcinoma	T3	N1a	M0	Stage IIIA	[Not Available]	Positive	Positive	Negative	NA	NA	TUMOR FREE	Alive	1542	NO	YES	No	[Not Applicable]	50	Modified Radical Mastectomy	[Not Available]	Negative	[Not Available]	[Not Applicable]	[Not Available]	Axillary lymph node dissection alone	[Not Available]	NO	[Not Available]	14	1	0	[Not Available]	[Not Available]	[Not Applicable]	[Not Applicable]	[Not Available]	[Not Applicable]	0	[Not Available]	[Not Applicable]	C50.9	8500/3	C50.9	[Not Available]	A0JB	[Not Available]
TCGA.AO.A0JC	64	Post (prior bilateral ovariectomy OR >12 mo since LMP with no prior hysterectomy)	Infiltrating Ductal Carcinoma	T2	N0 (i-)	M0	Stage IIA	[Not Available]	Positive	Positive	Negative	[Not Available]	[Not Available]	TUMOR FREE	Alive	1547	NO	YES	No	[Not Applicable]	64	Modified Radical Mastectomy	[Not Available]	Negative	[Not Available]	[Not Applicable]	[Not Available]	Sentinel lymph node biopsy plus axillary dissection	[Not Available]	YES	[Not Available]	12	0	0	[Not Available]	[Not Available]	[Not Applicable]	[Not Applicable]	[Not Available]	[Not Applicable]	0	[Not Available]	[Not Applicable]	C50.9	8500/3	C50.9	[Not Available]	A0JC	[Not Available]
TCGA.AO.A0JD	59	Post (prior bilateral ovariectomy OR >12 mo since LMP with no prior hysterectomy)	Infiltrating Ductal Carcinoma	T3	N1a	M0	Stage IIIA	[Not Available]	Positive	Positive	Negative	NA	NA	TUMOR FREE	Alive	2190	NO	YES	No	[Not Applicable]	59	Modified Radical Mastectomy	[Not Available]	Negative	[Not Available]	[Not Applicable]	[Not Available]	Sentinel lymph node biopsy plus axillary dissection	[Not Available]	NO	[Not Available]	27	3	0	[Not Available]	[Not Available]	[Not Applicable]	[Not Applicable]	[Not Available]	[Not Applicable]	0	[Not Available]	[Not Applicable]	C50.9	8500/3	C50.9	[Not Available]	A0JD	[Not Available]
TCGA.AO.A0JE	53	Post (prior bilateral ovariectomy OR >12 mo since LMP with no prior hysterectomy)	Infiltrating Ductal Carcinoma	T2	N2a	M0	Stage IIIA	[Not Available]	Negative	Negative	Positive	NA	NA	TUMOR FREE	Alive	2335	NO	YES	No	[Not Applicable]	53	Lumpectomy	[Not Available]	Positive	[Not Evaluated]	[Not Applicable]	[Not Available]	Sentinel lymph node biopsy plus axillary dissection	[Not Available]	NO	[Not Available]	29	8	0	[Not Available]	[Not Available]	[Not Applicable]	[Not Applicable]	[Not Available]	[Not Applicable]	0	[Not Available]	[Not Applicable]	C50.9	8500/3	C50.9	[Not Available]	A0JE	[Not Available]
TCGA.AO.A0JF	68	Post (prior bilateral ovariectomy OR >12 mo since LMP with no prior hysterectomy)	Infiltrating Ductal Carcinoma	T1c	N1a	M0	Stage IIA	[Not Available]	Positive	Positive	Negative	NA	NA	TUMOR FREE	Alive	650	NO	YES	No	[Not Applicable]	68	Lumpectomy	[Not Available]	Negative	[Not Available]	[Not Applicable]	[Not Available]	Sentinel lymph node biopsy plus axillary dissection	[Not Available]	NO	[Not Available]	14	2	0	[Not Available]	[Not Available]	[Not Applicable]	[Not Applicable]	[Not Available]	[Not Applicable]	0	[Not Available]	[Not Applicable]	C50.9	8500/3	C50.9	[Not Available]	A0JF	[Not Available]
TCGA.AO.A0JG	49	Post (prior bilateral ovariectomy OR >12 mo since LMP with no prior hysterectomy)	Other specify	T2	N2a	M0	Stage IIIA	[Not Available]	Positive	Positive	Negative	NA	NA	TUMOR FREE	Alive	798	NO	YES	No	Ductal & Mucinous	49	Modified Radical Mastectomy	[Not Available]	Close	[Not Available]	[Not Applicable]	[Not Available]	Axillary lymph node dissection alone	[Not Available]	NO	[Not Available]	19	4	0	[Not Available]	[Not Available]	[Not Applicable]	[Not Applicable]	[Not Available]	[Not Applicable]	0	[Not Available]	[Not Applicable]	C50.9	8523/3	C50.9	[Not Available]	A0JG	[Not Available]
TCGA.AO.A0JI	56	Post (prior bilateral ovariectomy OR >12 mo since LMP with no prior hysterectomy)	Infiltrating Ductal Carcinoma	T1c	N1	M0	Stage IIA	[Not Available]	Positive	Negative	Negative	NA	NA	TUMOR FREE	Alive	1528	NO	YES	No	[Not Applicable]	56	Modified Radical Mastectomy	[Not Available]	Negative	[Not Available]	[Not Applicable]	[Not Available]	Sentinel lymph node biopsy plus axillary dissection	[Not Available]	YES	[Not Available]	10	0	1	[Not Available]	[Not Available]	[Not Applicable]	[Not Applicable]	[Not Available]	[Not Applicable]	0	[Not Available]	[Not Applicable]	C50.9	8500/3	C50.9	[Not Available]	A0JI	[Not Available]
TCGA.AO.A0JJ	54	Post (prior bilateral ovariectomy OR >12 mo since LMP with no prior hysterectomy)	Infiltrating Lobular Carcinoma	T2	N1a	M0	Stage IIB	[Not Available]	Positive	Positive	Negative	NA	NA	TUMOR FREE	Alive	1887	NO	YES	No	[Not Applicable]	54	Modified Radical Mastectomy	[Not Available]	Negative	[Not Available]	[Not Applicable]	[Not Available]	Sentinel lymph node biopsy plus axillary dissection	[Not Available]	NO	[Not Available]	44	2	[Not Available]	[Not Available]	[Not Available]	[Not Applicable]	[Not Applicable]	[Not Available]	[Not Applicable]	0	[Not Available]	[Not Applicable]	C50.9	8520/3	C50.9	[Not Available]	A0JJ	[Not Available]
TCGA.AO.A0JL	59	Post (prior bilateral ovariectomy OR >12 mo since LMP with no prior hysterectomy)	Infiltrating Ductal Carcinoma	T2	N2a	M0	Stage IIIA	[Not Available]	Negative	Negative	Negative	NA	NA	TUMOR FREE	Alive	1683	NO	YES	No	[Not Applicable]	59	Modified Radical Mastectomy	[Not Available]	Negative	[Not Available]	[Not Applicable]	[Not Available]	Axillary lymph node dissection alone	[Not Available]	NO	[Not Available]	26	7	[Not Available]	[Not Available]	[Not Available]	[Not Applicable]	[Not Applicable]	[Not Available]	[Not Applicable]	0	[Not Available]	[Not Applicable]	C50.9	8500/3	C50.9	[Not Available]	A0JL	[Not Available]
TCGA.AO.A0JM	40	Pre (<6 months since LMP AND no prior bilateral ovariectomy AND not on estrogen replacement)	Infiltrating Ductal Carcinoma	T2	N1	M0	Stage IIB	[Not Available]	Positive	Positive	Positive	NA	NA	TUMOR FREE	Alive	2184	NO	YES	No	[Not Applicable]	40	Modified Radical Mastectomy	[Not Available]	Negative	[Not Available]	[Not Applicable]	[Not Available]	Sentinel lymph node biopsy plus axillary dissection	[Not Available]	NO	[Not Available]	23	2	[Not Available]	[Not Available]	[Not Available]	[Not Applicable]	[Not Applicable]	[Not Available]	[Not Applicable]	0	[Not Available]	[Not Applicable]	C50.9	8500/3	C50.9	[Not Available]	A0JM	[Not Available]
TCGA.AO.A124	38	Pre (<6 months since LMP AND no prior bilateral ovariectomy AND not on estrogen replacement)	Other specify	T2	N0 (i-)	M0	Stage IIA	5th	Negative	Negative	Negative	[Not Available]	[Not Available]	TUMOR FREE	Alive	3120	NO	YES	No	mucinous & NOS	38	Modified Radical Mastectomy	[Not Available]	Negative	[Not Available]	[Not Applicable]	[Not Available]	Sentinel lymph node biopsy plus axillary dissection	[Not Available]	YES	[Not Available]	18	0	0	[Not Available]	[Not Available]	[Not Applicable]	[Not Applicable]	[Not Available]	[Not Applicable]	0	[Not Available]	[Not Applicable]	C50.9	8523/3	C50.9	[Not Available]	A124	[Not Available]
TCGA.AO.A125	72	Post (prior bilateral ovariectomy OR >12 mo since LMP with no prior hysterectomy)	Other specify	T2	N0 (i-)	M0	Stage IIA	5th	Positive	Positive	Negative	[Not Available]	[Not Available]	TUMOR FREE	Alive	3019	NO	YES	No	Papillary Carcinoma	72	Simple Mastectomy	[Not Available]	Negative	[Not Available]	[Not Applicable]	[Not Available]	Sentinel node biopsy alone	[Not Available]	YES	[Not Available]	5	0	0	[Not Available]	[Not Available]	[Not Applicable]	[Not Applicable]	[Not Available]	[Not Applicable]	0	[Not Available]	[Not Applicable]	C50.9	8050/3	C50.9	[Not Available]	A125	[Not Available]
TCGA.AO.A126	39	Pre (<6 months since LMP AND no prior bilateral ovariectomy AND not on estrogen replacement)	Infiltrating Ductal Carcinoma	T2	N0 (i-)	M0	Stage IIA	[Not Available]	Positive	Positive	Negative	NA	NA	TUMOR FREE	Alive	3307	NO	YES	No	[Not Applicable]	39	Simple Mastectomy	[Not Available]	Negative	[Not Available]	[Not Applicable]	[Not Available]	Sentinel node biopsy alone	[Not Available]	YES	[Not Available]	5	0	0	[Not Available]	[Not Available]	[Not Applicable]	[Not Applicable]	[Not Available]	[Not Applicable]	0	[Not Available]	[Not Applicable]	C50.9	8500/3	C50.9	[Not Available]	A126	[Not Available]
TCGA.AO.A128	61	Post (prior bilateral ovariectomy OR >12 mo since LMP with no prior hysterectomy)	Infiltrating Ductal Carcinoma	T2	N0 (i-)	M0	Stage IIA	[Not Available]	Negative	Negative	Negative	NA	NA	TUMOR FREE	Alive	3248	NO	YES	No	[Not Applicable]	61	Lumpectomy	[Not Available]	Negative	[Not Available]	[Not Applicable]	[Not Available]	Sentinel node biopsy alone	[Not Available]	YES	[Not Available]	15	0	0	[Not Available]	[Not Available]	[Not Applicable]	[Not Applicable]	[Not Available]	[Not Applicable]	0	[Not Available]	[Not Applicable]	C50.9	8500/3	C50.9	[Not Available]	A128	[Not Available]
TCGA.AO.A129	29	Pre (<6 months since LMP AND no prior bilateral ovariectomy AND not on estrogen replacement)	Infiltrating Ductal Carcinoma	T2	N1a	M0	Stage IIB	5th	Negative	Negative	Negative	NA	NA	TUMOR FREE	Alive	3286	NO	YES	No	[Not Applicable]	29	Modified Radical Mastectomy	[Not Available]	Negative	[Not Available]	[Not Applicable]	[Not Available]	Axillary lymph node dissection alone	[Not Available]	NO	[Not Available]	21	2	[Not Available]	[Not Available]	[Not Available]	[Not Applicable]	[Not Applicable]	[Not Available]	[Not Applicable]	0	[Not Available]	[Not Applicable]	C50.9	8500/3	C50.9	[Not Available]	A129	[Not Available]
TCGA.AO.A12A	47	Pre (<6 months since LMP AND no prior bilateral ovariectomy AND not on estrogen replacement)	Infiltrating Ductal Carcinoma	T2	N0 (i+)	M0	Stage IIA	6th	Positive	Positive	Negative	[Not Available]	[Not Available]	TUMOR FREE	Alive	2755	NO	YES	No	[Not Applicable]	47	Modified Radical Mastectomy	[Not Available]	Close	[Not Available]	[Not Applicable]	[Not Available]	Sentinel lymph node biopsy plus axillary dissection	[Not Available]	YES	[Not Available]	27	0	1	[Not Available]	[Not Available]	[Not Applicable]	[Not Applicable]	[Not Available]	[Not Applicable]	0	[Not Available]	[Not Applicable]	C50.9	8500/3	C50.9	[Not Available]	A12A	[Not Available]
TCGA.AO.A12B	63	Post (prior bilateral ovariectomy OR >12 mo since LMP with no prior hysterectomy)	Infiltrating Ductal Carcinoma	T2	N0 (i-)	M0	Stage IIA	6th	Positive	Positive	Negative	NA	NA	TUMOR FREE	Alive	2989	NO	YES	No	[Not Applicable]	63	Simple Mastectomy	[Not Available]	Negative	[Not Available]	[Not Applicable]	[Not Available]	Sentinel node biopsy alone	[Not Available]	YES	[Not Available]	2	0	0	[Not Available]	[Not Available]	[Not Applicable]	[Not Applicable]	[Not Available]	[Not Applicable]	0	[Not Available]	[Not Applicable]	C50.9	8500/3	C50.9	[Not Available]	A12B	[Not Available]
TCGA.AO.A12C	42	Pre (<6 months since LMP AND no prior bilateral ovariectomy AND not on estrogen replacement)	Infiltrating Ductal Carcinoma	T2	N1a	M0	Stage IIB	6th	Positive	Positive	Positive	[Not Available]	[Not Available]	TUMOR FREE	Alive	1994	NO	YES	No	[Not Applicable]	42	Lumpectomy	[Not Available]	Positive	Modified radical mastectomy	[Not Applicable]	Negative	Sentinel lymph node biopsy plus axillary dissection	[Not Available]	NO	[Not Available]	31	2	[Not Available]	[Not Available]	[Not Available]	[Not Applicable]	[Not Applicable]	[Not Available]	[Not Applicable]	0	[Not Available]	[Not Applicable]	C50.9	8500/3	C50.9	[Not Available]	A12C	[Not Available]
TCGA.AO.A12D	43	Pre (<6 months since LMP AND no prior bilateral ovariectomy AND not on estrogen replacement)	Infiltrating Ductal Carcinoma	T1c	N1a	M0	Stage IIA	6th	Negative	Negative	Positive	[Not Available]	[Not Available]	TUMOR FREE	Alive	1948	NO	YES	No	[Not Applicable]	43	Modified Radical Mastectomy	[Not Available]	Negative	[Not Available]	[Not Applicable]	[Not Available]	Sentinel lymph node biopsy plus axillary dissection	[Not Available]	YES	[Not Available]	16	1	0	[Not Available]	[Not Available]	[Not Applicable]	[Not Applicable]	[Not Available]	[Not Applicable]	0	[Not Available]	[Not Applicable]	C50.9	8500/3	C50.9	[Not Available]	A12D	[Not Available]
TCGA.AO.A12E	51	Pre (<6 months since LMP AND no prior bilateral ovariectomy AND not on estrogen replacement)	Infiltrating Lobular Carcinoma	T3	N0 (i+)	M0	Stage IIB	6th	Positive	Positive	Negative	[Not Available]	[Not Available]	TUMOR FREE	Alive	1743	NO	YES	No	[Not Applicable]	51	Modified Radical Mastectomy	[Not Available]	Negative	[Not Available]	[Not Applicable]	[Not Available]	Axillary lymph node dissection alone	[Not Available]	YES	[Not Available]	13	0	1	[Not Available]	[Not Available]	[Not Applicable]	[Not Applicable]	[Not Available]	[Not Applicable]	0	[Not Available]	[Not Applicable]	C50.9	8520/3	C50.9	[Not Available]	A12E	[Not Available]
TCGA.AO.A12F	36	Pre (<6 months since LMP AND no prior bilateral ovariectomy AND not on estrogen replacement)	Infiltrating Ductal Carcinoma	T2	N0 (i-)	M0	Stage IIA	6th	Negative	Negative	Negative	[Not Available]	[Not Available]	TUMOR FREE	Alive	1471	NO	YES	No	[Not Applicable]	36	Simple Mastectomy	[Not Available]	Negative	[Not Available]	[Not Applicable]	[Not Available]	Sentinel node biopsy alone	[Not Available]	YES	[Not Available]	17	0	0	[Not Available]	[Not Available]	[Not Applicable]	[Not Applicable]	[Not Available]	[Not Applicable]	0	[Not Available]	[Not Applicable]	C50.9	8500/3	C50.9	[Not Available]	A12F	[Not Available]
TCGA.AO.A12G	75	Post (prior bilateral ovariectomy OR >12 mo since LMP with no prior hysterectomy)	Other specify	T2	N0 (i+)	M0	Stage IIA	6th	Positive	Positive	Positive	[Not Available]	[Not Available]	TUMOR FREE	Alive	1266	NO	YES	No	pleomorphic infiltrating lobular carcinoma	75	Simple Mastectomy	[Not Available]	Negative	[Not Available]	[Not Applicable]	[Not Available]	Sentinel node biopsy alone	[Not Available]	YES	[Not Available]	4	0	1	[Not Available]	[Not Available]	[Not Applicable]	[Not Applicable]	[Not Available]	[Not Applicable]	0	[Not Available]	[Not Applicable]	C50.9	8022/3	C50.9	[Not Available]	A12G	[Not Available]
TCGA.AO.A12H	69	Pre (<6 months since LMP AND no prior bilateral ovariectomy AND not on estrogen replacement)	Mixed Histology (please specify)	T2	N0 (i-)	M0	Stage IIA	6th	Positive	Positive	Negative	[Not Available]	[Not Available]	TUMOR FREE	Alive	863	NO	YES	No	MUCINOUS & PAPILLARY	69	Simple Mastectomy	[Not Available]	Negative	[Not Available]	[Not Applicable]	[Not Available]	Sentinel node biopsy alone	[Not Available]	YES	[Not Available]	10	0	0	[Not Available]	[Not Available]	[Not Applicable]	[Not Applicable]	[Not Available]	[Not Applicable]	0	[Not Available]	[Not Applicable]	C50.9	8523/3	C50.9	[Not Available]	A12H	[Not Available]
TCGA.AO.A1KO	46	Pre (<6 months since LMP AND no prior bilateral ovariectomy AND not on estrogen replacement)	Infiltrating Lobular Carcinoma	T3	N0 (i+)	M0	Stage IIB	6th	Positive	Positive	Negative	[Not Available]	[Not Available]	TUMOR FREE	Alive	448	NO	YES	No	[Not Applicable]	46	Simple Mastectomy	[Not Available]	Negative	[Not Available]	[Not Applicable]	[Not Available]	Sentinel lymph node biopsy plus axillary dissection	[Not Available]	YES	YES	19	0	1	[Not Available]	[Not Available]	[Not Applicable]	[Not Applicable]	[Not Available]	[Not Applicable]	0	[Not Available]	[Not Applicable]	C50.9	8520/3	C50.9	NO	A1KO	[Not Available]
TCGA.AO.A1KP	77	Post (prior bilateral ovariectomy OR >12 mo since LMP with no prior hysterectomy)	Infiltrating Ductal Carcinoma	T1	N1	M0	Stage IIA	6th	Positive	Positive	Negative	[Not Available]	[Not Available]	TUMOR FREE	Alive	2513	NO	YES	No	[Not Applicable]	77	Simple Mastectomy	[Not Available]	Negative	[Not Available]	[Not Applicable]	[Not Available]	Sentinel lymph node biopsy plus axillary dissection	[Not Available]	YES	YES	9	0	1	[Not Available]	[Not Available]	[Not Applicable]	[Not Applicable]	[Not Available]	[Not Applicable]	0	[Not Available]	[Not Applicable]	C50.9	8500/3	C50.9	NO	A1KP	[Not Available]
TCGA.AO.A1KR	51	Pre (<6 months since LMP AND no prior bilateral ovariectomy AND not on estrogen replacement)	Infiltrating Ductal Carcinoma	T2	N0	M0	Stage IIA	6th	Negative	Negative	Negative	1	Negative	TUMOR FREE	Alive	2141	NO	YES	No	[Not Applicable]	51	Simple Mastectomy	[Not Available]	Negative	[Not Available]	[Not Applicable]	[Not Available]	Sentinel node biopsy alone	[Not Available]	YES	YES	4	0	0	[Not Available]	[Not Available]	[Not Applicable]	[Not Applicable]	[Not Available]	[Not Applicable]	0	[Not Available]	[Not Applicable]	C50.9	8500/3	C50.9	NO	A1KR	[Not Available]
TCGA.AO.A1KS	69	Post (prior bilateral ovariectomy OR >12 mo since LMP with no prior hysterectomy)	Infiltrating Lobular Carcinoma	T2	N0 (i-)	M0	Stage IIA	7th	Positive	Positive	Equivocal	[Not Available]	[Not Available]	TUMOR FREE	Alive	16	NO	YES	No	[Not Applicable]	69	Lumpectomy	[Not Available]	Negative	[Not Available]	[Not Applicable]	[Not Available]	Sentinel node biopsy alone	[Not Available]	YES	YES	5	0	0	[Not Available]	[Not Available]	[Not Applicable]	[Not Applicable]	[Not Available]	[Not Applicable]	0	[Not Available]	[Not Applicable]	C50.9	8520/3	C50.9	NO	A1KS	[Not Available]
TCGA.AO.A1KT	78	Post (prior bilateral ovariectomy OR >12 mo since LMP with no prior hysterectomy)	Infiltrating Ductal Carcinoma	T1	N1	M0	Stage IIA	6th	Positive	Positive	Equivocal	[Not Available]	[Not Available]	TUMOR FREE	Alive	541	NO	YES	No	[Not Applicable]	78	Lumpectomy	[Not Available]	Negative	[Not Available]	[Not Applicable]	[Not Available]	Sentinel node biopsy alone	[Not Available]	YES	YES	5	1	1	[Not Available]	[Not Available]	[Not Applicable]	[Not Applicable]	[Not Available]	[Not Applicable]	0	[Not Available]	[Not Applicable]	C50.9	8500/3	C50.9	NO	A1KT	[Not Available]
TCGA.AQ.A04H	61	Post (prior bilateral ovariectomy OR >12 mo since LMP with no prior hysterectomy)	Infiltrating Ductal Carcinoma	T2	N2a	MX	Stage IIIA	6th	Positive	Positive	Indeterminate	NA	NA	TUMOR FREE	Alive	754	NO	YES	No	[Not Applicable]	61	Modified Radical Mastectomy	[Not Available]	Negative	[Not Available]	[Not Applicable]	[Not Available]	Axillary lymph node dissection alone	[Not Available]	NO	[Not Available]	15	4	[Not Available]	[Not Available]	[Not Available]	[Not Applicable]	[Not Applicable]	[Not Available]	[Not Applicable]	0	[Not Available]	[Not Applicable]	C50.9	8500/3	C50.9	[Not Available]	A04H	[Not Available]
TCGA.AQ.A04J	45	Pre (<6 months since LMP AND no prior bilateral ovariectomy AND not on estrogen replacement)	Infiltrating Ductal Carcinoma	T2	N0 (i+)	M0	Stage IIA	[Not Available]	Negative	Negative	Negative	NA	NA	TUMOR FREE	Alive	819	NO	YES	No	[Not Applicable]	45	Simple Mastectomy	[Not Available]	Negative	[Not Available]	[Not Applicable]	[Not Available]	Axillary lymph node dissection alone	[Not Available]	NO	[Not Available]	20	0	0	[Not Available]	[Not Available]	[Not Applicable]	[Not Applicable]	[Not Available]	[Not Applicable]	0	[Not Available]	[Not Applicable]	C50.9	8500/3	C50.9	[Not Available]	A04J	[Not Available]
TCGA.AQ.A04L	48	Peri (6-12 months since last menstrual period)	Infiltrating Ductal Carcinoma	T2	N0 (i-)	MX	Stage IIA	5th	Positive	Negative	Positive	NA	NA	TUMOR FREE	Alive	3650	NO	YES	No	[Not Applicable]	48	Modified Radical Mastectomy	[Not Available]	Negative	[Not Available]	[Not Applicable]	[Not Available]	Sentinel node biopsy alone	[Not Available]	NO	[Not Available]	2	0	[Not Available]	[Not Available]	[Not Available]	[Not Applicable]	[Not Applicable]	[Not Available]	[Not Applicable]	0	[Not Available]	[Not Applicable]	C50.9	8500/3	C50.9	[Not Available]	A04L	[Not Available]
TCGA.AQ.A0Y5	70	Post (prior bilateral ovariectomy OR >12 mo since LMP with no prior hysterectomy)	Infiltrating Ductal Carcinoma	T2	N2a	MX	Stage IIIA	7th	Positive	Positive	Positive	[Not Available]	[Not Available]	TUMOR FREE	Dead	172	YES	NO	Yes	[Not Applicable]	70	Modified Radical Mastectomy	[Not Available]	Negative	[Not Available]	[Not Applicable]	[Not Available]	Sentinel lymph node biopsy plus axillary dissection	[Not Available]	NO	YES	17	5	[Not Available]	[Not Available]	[Not Available]	[Not Applicable]	[Not Applicable]	[Not Available]	[Not Applicable]	0	[Not Available]	[Not Applicable]	C50.9	8500/3	C50.9	NO	A0Y5	[Not Available]
TCGA.AQ.A1H2	84	Post (prior bilateral ovariectomy OR >12 mo since LMP with no prior hysterectomy)	Infiltrating Ductal Carcinoma	T2	N2a	MX	Stage IIIA	7th	Positive	Positive	Indeterminate	NA	NA	TUMOR FREE	Alive	475	YES	NO	No	[Not Applicable]	84	Modified Radical Mastectomy	[Not Available]	Negative	[Not Available]	[Not Applicable]	[Not Available]	Axillary lymph node dissection alone	[Not Available]	NO	YES	19	13	[Not Available]	[Not Available]	[Not Available]	[Not Applicable]	[Not Applicable]	[Not Available]	[Not Applicable]	0	[Not Available]	[Not Applicable]	C50.9	8500/3	C50.9	NO	A1H2	[Not Available]
TCGA.AQ.A1H3	49	Pre (<6 months since LMP AND no prior bilateral ovariectomy AND not on estrogen replacement)	Infiltrating Ductal Carcinoma	T2	N3a	MX	Stage IIIC	7th	Positive	Positive	Negative	NA	NA	TUMOR FREE	Alive	989	YES	NO	No	[Not Applicable]	49	Modified Radical Mastectomy	[Not Available]	Negative	[Not Available]	[Not Applicable]	[Not Available]	Sentinel lymph node biopsy plus axillary dissection	[Not Available]	NO	YES	23	14	[Not Available]	[Not Available]	[Not Available]	[Not Applicable]	[Not Applicable]	[Not Available]	[Not Applicable]	0	[Not Available]	[Not Applicable]	C50.9	8500/3	C50.9	NO	A1H3	[Not Available]
TCGA.AQ.A54N	51	Post (prior bilateral ovariectomy OR >12 mo since LMP with no prior hysterectomy)	Infiltrating Ductal Carcinoma	T2	N0	M0	Stage IIA	7th	Negative	Negative	Equivocal	[Not Available]	Negative	TUMOR FREE	Alive	78	YES	NO	No	[Not Applicable]	51	Lumpectomy	[Not Available]	Negative	[Not Available]	[Not Applicable]	[Not Available]	Sentinel node biopsy alone	[Not Available]	YES	YES	1	0	0	[Not Available]	[Not Available]	[Not Applicable]	[Not Applicable]	[Not Available]	[Not Applicable]	0	[Not Available]	[Not Applicable]	C50.9	8500/3	C50.9	[Not Available]	A54N	[Not Available]
TCGA.AQ.A7U7	55	Post (prior bilateral ovariectomy OR >12 mo since LMP with no prior hysterectomy)	Infiltrating Lobular Carcinoma	T2	N2a	M0	Stage IIIA	7th	Positive	Positive	Negative	[Not Available]	[Not Evaluated]	TUMOR FREE	Alive	304	YES	NO	No	[Not Applicable]	55	Other	L Total Mastectomy	Negative	[Not Available]	[Not Applicable]	[Not Available]	Sentinel lymph node biopsy plus axillary dissection	[Not Available]	YES	YES	14	4	0	[Not Available]	[Not Available]	[Not Applicable]	[Not Applicable]	[Not Available]	[Not Applicable]	0	[Not Available]	[Not Applicable]	C50.9	8520/3	C50.9	[Not Available]	A7U7	[Not Available]
TCGA.AR.A0TP	43	Pre (<6 months since LMP AND no prior bilateral ovariectomy AND not on estrogen replacement)	Infiltrating Ductal Carcinoma	T2	N0	M0	Stage IIA	[Not Available]	Positive	Negative	Negative	NA	NA	TUMOR FREE	Alive	3386	NO	YES	No	[Not Applicable]	43	Other	Wide local excision	Negative	[Not Available]	[Not Applicable]	[Not Available]	Sentinel lymph node biopsy plus axillary dissection	[Not Available]	YES	[Not Available]	5	0	0	[Not Available]	[Not Available]	[Not Applicable]	[Not Applicable]	[Not Available]	[Not Applicable]	0	[Not Available]	[Not Applicable]	C50.9	8500/3	C50.9	[Not Available]	A0TP	[Not Available]
TCGA.AR.A0TQ	27	Pre (<6 months since LMP AND no prior bilateral ovariectomy AND not on estrogen replacement)	Infiltrating Ductal Carcinoma	T3	N1	M0	Stage IIIA	[Not Available]	Positive	Negative	Equivocal	NA	NA	TUMOR FREE	Alive	2240	NO	YES	No	[Not Applicable]	27	Simple Mastectomy	[Not Available]	Negative	[Not Available]	[Not Applicable]	[Not Available]	Axillary lymph node dissection alone	[Not Available]	NO	[Not Available]	15	2	[Not Available]	[Not Available]	[Not Available]	[Not Applicable]	[Not Applicable]	[Not Available]	[Not Applicable]	0	[Not Available]	[Not Applicable]	C50.9	8500/3	C50.9	[Not Available]	A0TQ	[Not Available]
TCGA.AR.A0TR	68	Post (prior bilateral ovariectomy OR >12 mo since LMP with no prior hysterectomy)	Infiltrating Ductal Carcinoma	T2	N1	M0	Stage IIB	[Not Available]	Positive	Positive	Equivocal	[Not Available]	Negative	[Not Available]	Dead	160	NO	YES	No	[Not Applicable]	68	Modified Radical Mastectomy	[Not Available]	Negative	[Not Available]	[Not Applicable]	[Not Available]	Sentinel lymph node biopsy plus axillary dissection	[Not Available]	NO	[Not Available]	27	1	[Not Available]	[Not Available]	[Not Available]	[Not Applicable]	[Not Applicable]	[Not Available]	[Not Applicable]	0	[Not Available]	[Not Applicable]	C50.9	8500/3	C50.9	[Not Available]	A0TR	[Not Available]
TCGA.AR.A0TS	46	Pre (<6 months since LMP AND no prior bilateral ovariectomy AND not on estrogen replacement)	Infiltrating Ductal Carcinoma	T2	N1	M0	Stage IIB	[Not Available]	Negative	Negative	Negative	NA	NA	TUMOR FREE	Alive	2275	NO	YES	No	[Not Applicable]	46	Lumpectomy	[Not Available]	Negative	[Not Available]	[Not Applicable]	[Not Available]	Sentinel lymph node biopsy plus axillary dissection	[Not Available]	YES	[Not Available]	16	2	[Not Available]	[Not Available]	[Not Available]	[Not Applicable]	[Not Applicable]	[Not Available]	[Not Applicable]	0	[Not Available]	[Not Applicable]	C50.9	8500/3	C50.9	[Not Available]	A0TS	[Not Available]
TCGA.AR.A0TT	53	Pre (<6 months since LMP AND no prior bilateral ovariectomy AND not on estrogen replacement)	Infiltrating Ductal Carcinoma	T2	N2	M0	Stage IIIA	[Not Available]	Positive	Negative	Negative	NA	NA	TUMOR FREE	Alive	2636	NO	YES	No	[Not Applicable]	53	Other	Wide local excision	Negative	[Not Available]	[Not Applicable]	[Not Available]	Sentinel lymph node biopsy plus axillary dissection	[Not Available]	[Not Available]	[Not Available]	19	5	[Not Available]	[Not Available]	[Not Available]	[Not Applicable]	[Not Applicable]	[Not Available]	[Not Applicable]	0	[Not Available]	[Not Applicable]	C50.9	8500/3	C50.9	[Not Available]	A0TT	[Not Available]
TCGA.AR.A0TU	35	Pre (<6 months since LMP AND no prior bilateral ovariectomy AND not on estrogen replacement)	Infiltrating Ductal Carcinoma	T2	N0	M0	Stage IIA	[Not Available]	Negative	Negative	Negative	NA	NA	[Not Available]	Alive	417	NO	YES	No	[Not Applicable]	35	Simple Mastectomy	[Not Available]	Negative	[Not Available]	[Not Applicable]	[Not Available]	Sentinel lymph node biopsy plus axillary dissection	[Not Available]	YES	[Not Available]	4	0	[Not Available]	[Not Available]	[Not Available]	[Not Applicable]	[Not Applicable]	[Not Available]	[Not Applicable]	0	[Not Available]	[Not Applicable]	C50.9	8500/3	C50.9	[Not Available]	A0TU	[Not Available]
TCGA.AR.A0TV	66	Post (prior bilateral ovariectomy OR >12 mo since LMP with no prior hysterectomy)	Infiltrating Ductal Carcinoma	T2	N0	M0	Stage IIA	[Not Available]	Positive	Positive	Equivocal	[Not Available]	Negative	[Not Available]	Alive	905	NO	YES	No	[Not Applicable]	66	Simple Mastectomy	[Not Available]	Negative	[Not Available]	[Not Applicable]	[Not Available]	Sentinel lymph node biopsy plus axillary dissection	[Not Available]	YES	[Not Available]	3	0	[Not Available]	[Not Available]	[Not Available]	[Not Applicable]	[Not Applicable]	[Not Available]	[Not Applicable]	0	[Not Available]	[Not Applicable]	C50.9	8500/3	C50.9	[Not Available]	A0TV	[Not Available]
TCGA.AR.A0TW	50	Pre (<6 months since LMP AND no prior bilateral ovariectomy AND not on estrogen replacement)	Infiltrating Ductal Carcinoma	T3	N1	M0	Stage IIIA	[Not Available]	Positive	Positive	Equivocal	[Not Available]	Negative	[Not Available]	Alive	739	NO	YES	No	[Not Applicable]	50	Modified Radical Mastectomy	[Not Available]	Negative	[Not Available]	[Not Applicable]	[Not Available]	[Not Available]	[Not Available]	[Not Available]	[Not Available]	27	3	[Not Available]	[Not Available]	[Not Available]	[Not Applicable]	[Not Applicable]	[Not Available]	[Not Applicable]	0	[Not Available]	[Not Applicable]	C50.9	8500/3	C50.9	[Not Available]	A0TW	[Not Available]
TCGA.AR.A0TX	64	Post (prior bilateral ovariectomy OR >12 mo since LMP with no prior hysterectomy)	Infiltrating Ductal Carcinoma	T1	N1	M0	Stage IIA	[Not Available]	Positive	Positive	Positive	NA	NA	[Not Available]	Alive	1972	NO	YES	No	[Not Applicable]	64	Other	Wide local excision	Negative	[Not Available]	[Not Applicable]	[Not Available]	Axillary lymph node dissection alone	[Not Available]	NO	[Not Available]	25	3	[Not Available]	[Not Available]	[Not Available]	[Not Applicable]	[Not Applicable]	[Not Available]	[Not Applicable]	0	[Not Available]	[Not Applicable]	C50.9	8500/3	C50.9	[Not Available]	A0TX	[Not Available]
TCGA.AR.A0TY	54	Post (prior bilateral ovariectomy OR >12 mo since LMP with no prior hysterectomy)	Infiltrating Ductal Carcinoma	T2	N0	M0	Stage IIA	[Not Available]	Positive	Negative	Negative	[Not Available]	[Not Evaluated]	[Not Available]	Dead	1699	NO	YES	No	[Not Applicable]	54	Simple Mastectomy	[Not Available]	Negative	[Not Available]	[Not Applicable]	[Not Available]	Sentinel lymph node biopsy plus axillary dissection	[Not Available]	YES	[Not Available]	15	0	[Not Available]	[Not Available]	[Not Available]	[Not Applicable]	[Not Applicable]	[Not Available]	[Not Applicable]	0	[Not Available]	[Not Applicable]	C50.9	8500/3	C50.9	[Not Available]	A0TY	[Not Available]
TCGA.AR.A0TZ	43	Pre (<6 months since LMP AND no prior bilateral ovariectomy AND not on estrogen replacement)	Infiltrating Ductal Carcinoma	T2	N2	M1	Stage IIIA	[Not Available]	Positive	Positive	Equivocal	[Not Available]	Negative	[Not Available]	Alive	2316	NO	YES	No	[Not Applicable]	43	Modified Radical Mastectomy	[Not Available]	Negative	[Not Available]	[Not Applicable]	[Not Available]	[Not Available]	[Not Available]	[Not Available]	[Not Available]	30	6	[Not Available]	Bone	[Not Available]	[Not Applicable]	[Not Applicable]	[Not Available]	[Not Applicable]	0	[Not Available]	[Not Applicable]	C50.9	8500/3	C50.9	[Not Available]	A0TZ	[Not Available]
TCGA.AR.A0U0	73	Post (prior bilateral ovariectomy OR >12 mo since LMP with no prior hysterectomy)	Infiltrating Ductal Carcinoma	T2	N1	M0	Stage IIB	[Not Available]	Negative	Negative	[Not Evaluated]	[Not Available]	[Not Evaluated]	[Not Available]	Alive	8	NO	YES	No	[Not Applicable]	73	Simple Mastectomy	[Not Available]	Negative	[Not Available]	[Not Applicable]	[Not Available]	Sentinel lymph node biopsy plus axillary dissection	[Not Available]	YES	[Not Available]	4	0	2	[Not Available]	[Not Available]	[Not Applicable]	[Not Applicable]	[Not Available]	[Not Applicable]	0	[Not Available]	[Not Applicable]	C50.9	8500/3	C50.9	[Not Available]	A0U0	[Not Available]
TCGA.AR.A0U1	36	Pre (<6 months since LMP AND no prior bilateral ovariectomy AND not on estrogen replacement)	Infiltrating Ductal Carcinoma	T2	N1	M0	Stage IIB	[Not Available]	Negative	Negative	Negative	NA	NA	TUMOR FREE	Alive	3101	NO	YES	No	[Not Applicable]	36	Other	wide local excision	Negative	[Not Available]	[Not Applicable]	[Not Available]	Sentinel lymph node biopsy plus axillary dissection	[Not Available]	NO	[Not Available]	31	1	[Not Available]	[Not Available]	[Not Available]	[Not Applicable]	[Not Applicable]	[Not Available]	[Not Applicable]	0	[Not Available]	[Not Applicable]	C50.9	8500/3	C50.9	[Not Available]	A0U1	[Not Available]
TCGA.AR.A0U2	47	Pre (<6 months since LMP AND no prior bilateral ovariectomy AND not on estrogen replacement)	Infiltrating Ductal Carcinoma	T2	N2	M0	Stage IIIA	[Not Available]	Positive	Positive	Negative	[Not Available]	[Not Evaluated]	WITH TUMOR	Dead	2551	NO	YES	No	[Not Applicable]	47	Modified Radical Mastectomy	[Not Available]	Negative	[Not Available]	[Not Applicable]	Negative	Axillary lymph node dissection alone	[Not Available]	NO	[Not Available]	16	4	0	Bone|Liver	[Not Available]	[Not Applicable]	[Not Applicable]	[Not Available]	[Not Applicable]	0	[Not Available]	[Not Applicable]	C50.9	8500/3	C50.9	[Not Available]	A0U2	[Not Available]
TCGA.AR.A0U3	59	Post (prior bilateral ovariectomy OR >12 mo since LMP with no prior hysterectomy)	Infiltrating Ductal Carcinoma	T2	N1	M0	Stage IIB	[Not Available]	Positive	Positive	Negative	NA	NA	TUMOR FREE	Alive	3468	NO	YES	No	[Not Applicable]	59	Other	Wide local excision	Negative	[Not Available]	[Not Applicable]	[Not Available]	Sentinel lymph node biopsy plus axillary dissection	[Not Available]	NO	[Not Available]	4	1	[Not Available]	[Not Available]	[Not Available]	[Not Applicable]	[Not Applicable]	[Not Available]	[Not Applicable]	0	[Not Available]	[Not Applicable]	C50.9	8500/3	C50.9	[Not Available]	A0U3	[Not Available]
TCGA.AR.A0U4	54	Pre (<6 months since LMP AND no prior bilateral ovariectomy AND not on estrogen replacement)	Infiltrating Ductal Carcinoma	T2	N0	M0	Stage IIA	[Not Available]	Negative	Negative	Negative	NA	NA	TUMOR FREE	Alive	2615	NO	YES	No	[Not Applicable]	54	Simple Mastectomy	[Not Available]	Negative	[Not Available]	[Not Applicable]	[Not Available]	Sentinel lymph node biopsy plus axillary dissection	[Not Available]	NO	[Not Available]	10	0	[Not Available]	[Not Available]	[Not Available]	[Not Applicable]	[Not Applicable]	[Not Available]	[Not Applicable]	0	[Not Available]	[Not Applicable]	C50.9	8500/3	C50.9	[Not Available]	A0U4	[Not Available]
TCGA.AR.A1AH	51	Post (prior bilateral ovariectomy OR >12 mo since LMP with no prior hysterectomy)	Infiltrating Ductal Carcinoma	T2	N1	M0	Stage IIB	6th	Positive	Negative	Negative	[Not Available]	[Not Evaluated]	TUMOR FREE	Alive	2298	NO	YES	No	[Not Applicable]	51	Other	Total Mastectomy	Negative	[Not Available]	[Not Applicable]	[Not Available]	Axillary lymph node dissection alone	[Not Available]	[Not Available]	YES	9	1	[Not Available]	[Not Available]	[Not Available]	[Not Applicable]	[Not Applicable]	[Not Available]	[Not Applicable]	0	[Not Available]	[Not Applicable]	C50.9	8500/3	C50.9	[Not Available]	A1AH	[Not Available]
TCGA.AR.A1AI	47	Post (prior bilateral ovariectomy OR >12 mo since LMP with no prior hysterectomy)	Medullary Carcinoma	T2	N0	M0	Stage IIA	6th	Negative	Negative	Equivocal	[Not Available]	Negative	TUMOR FREE	Alive	1881	NO	YES	No	[Not Applicable]	47	Simple Mastectomy	[Not Available]	Negative	[Not Available]	[Not Applicable]	[Not Available]	Sentinel lymph node biopsy plus axillary dissection	[Not Available]	YES	YES	5	0	[Not Available]	[Not Available]	[Not Available]	[Not Applicable]	[Not Applicable]	[Not Available]	[Not Applicable]	0	[Not Available]	[Not Applicable]	C50.9	8510/3	C50.9	[Not Available]	A1AI	[Not Available]
TCGA.AR.A1AJ	83	Post (prior bilateral ovariectomy OR >12 mo since LMP with no prior hysterectomy)	Infiltrating Ductal Carcinoma	T1	N0	M0	Stage I	6th	Positive	Negative	Negative	[Not Available]	[Not Evaluated]	TUMOR FREE	Alive	1605	NO	YES	No	[Not Applicable]	83	Other	Wide local excision	Negative	[Not Available]	[Not Applicable]	[Not Available]	Sentinel lymph node biopsy plus axillary dissection	[Not Available]	YES	YES	8	0	[Not Available]	[Not Available]	[Not Available]	[Not Applicable]	[Not Applicable]	[Not Available]	[Not Applicable]	0	[Not Available]	[Not Applicable]	C50.9	8500/3	C50.9	[Not Available]	A1AJ	[Not Available]
TCGA.AR.A1AK	70	Post (prior bilateral ovariectomy OR >12 mo since LMP with no prior hysterectomy)	Infiltrating Lobular Carcinoma	T1	N0	M0	Stage I	6th	Positive	Positive	Negative	[Not Available]	[Not Evaluated]	TUMOR FREE	Alive	1559	NO	YES	No	[Not Applicable]	70	Simple Mastectomy	[Not Available]	Negative	[Not Available]	[Not Applicable]	[Not Available]	Sentinel lymph node biopsy plus axillary dissection	[Not Available]	YES	YES	5	0	[Not Available]	[Not Available]	[Not Available]	[Not Applicable]	[Not Applicable]	[Not Available]	[Not Applicable]	0	[Not Available]	[Not Applicable]	C50.9	8520/3	C50.9	[Not Available]	A1AK	[Not Available]
TCGA.AR.A1AL	60	Post (prior bilateral ovariectomy OR >12 mo since LMP with no prior hysterectomy)	Infiltrating Lobular Carcinoma	T3	N1	M0	Stage IIIA	6th	Positive	Positive	Negative	[Not Available]	[Not Evaluated]	TUMOR FREE	Alive	1485	NO	YES	No	[Not Applicable]	60	Simple Mastectomy	[Not Available]	Negative	[Not Available]	[Not Applicable]	[Not Available]	Sentinel lymph node biopsy plus axillary dissection	[Not Available]	YES	YES	15	3	[Not Available]	[Not Available]	[Not Available]	[Not Applicable]	[Not Applicable]	[Not Available]	[Not Applicable]	0	[Not Available]	[Not Applicable]	C50.9	8520/3	C50.9	[Not Available]	A1AL	[Not Available]
TCGA.AR.A1AM	52	Post (prior bilateral ovariectomy OR >12 mo since LMP with no prior hysterectomy)	Infiltrating Lobular Carcinoma	T3	N1	M0	Stage IIIA	6th	Positive	Positive	Equivocal	NA	NA	TUMOR FREE	Alive	2315	NO	YES	No	[Not Applicable]	52	Simple Mastectomy	[Not Available]	Negative	[Not Available]	[Not Applicable]	[Not Available]	[Not Available]	[Not Available]	[Not Available]	YES	12	1	[Not Available]	[Not Available]	[Not Available]	[Not Applicable]	[Not Applicable]	[Not Available]	[Not Applicable]	0	[Not Available]	[Not Applicable]	C50.9	8520/3	C50.9	[Not Available]	A1AM	[Not Available]
TCGA.AR.A1AN	46	Pre (<6 months since LMP AND no prior bilateral ovariectomy AND not on estrogen replacement)	Infiltrating Ductal Carcinoma	T2	N0	M0	Stage IIA	6th	Positive	Positive	Negative	[Not Available]	[Not Evaluated]	TUMOR FREE	Alive	1330	NO	YES	No	[Not Applicable]	46	Other	Wide Local Excision	Negative	[Not Available]	[Not Applicable]	[Not Available]	Sentinel lymph node biopsy plus axillary dissection	[Not Available]	YES	YES	5	0	[Not Available]	[Not Available]	[Not Available]	[Not Applicable]	[Not Applicable]	[Not Available]	[Not Applicable]	0	[Not Available]	[Not Applicable]	C50.9	8500/3	C50.9	[Not Available]	A1AN	[Not Available]
TCGA.AR.A1AO	47	Pre (<6 months since LMP AND no prior bilateral ovariectomy AND not on estrogen replacement)	Infiltrating Ductal Carcinoma	T1	N1	M0	Stage IIA	6th	Positive	Negative	Negative	[Not Available]	[Not Evaluated]	TUMOR FREE	Alive	1325	NO	YES	No	[Not Applicable]	47	Other	Wide local excision	Negative	[Not Available]	[Not Applicable]	[Not Available]	Sentinel lymph node biopsy plus axillary dissection	[Not Available]	YES	YES	39	2	[Not Available]	[Not Available]	[Not Available]	[Not Applicable]	[Not Applicable]	[Not Available]	[Not Applicable]	0	[Not Available]	[Not Applicable]	C50.9	8500/3	C50.9	[Not Available]	A1AO	[Not Available]
TCGA.AR.A1AP	80	Post (prior bilateral ovariectomy OR >12 mo since LMP with no prior hysterectomy)	Infiltrating Ductal Carcinoma	T1	N0	M0	Stage I	6th	Positive	Positive	Equivocal	[Not Available]	Negative	TUMOR FREE	Alive	1216	NO	YES	No	[Not Applicable]	80	Other	Wide local excision	Positive	Mastectomy NOS	[Not Applicable]	Negative	Sentinel lymph node biopsy plus axillary dissection	[Not Available]	YES	YES	1	0	[Not Available]	[Not Available]	[Not Available]	[Not Applicable]	[Not Applicable]	[Not Available]	[Not Applicable]	0	[Not Available]	[Not Applicable]	C50.9	8500/3	C50.9	[Not Available]	A1AP	[Not Available]
TCGA.AR.A1AQ	49	Post (prior bilateral ovariectomy OR >12 mo since LMP with no prior hysterectomy)	Infiltrating Ductal Carcinoma	T2	N0	M0	Stage IIA	6th	Negative	Negative	Equivocal	[Not Available]	Negative	TUMOR FREE	Alive	1310	NO	YES	No	[Not Applicable]	49	Other	Wide local excision	Negative	[Not Available]	[Not Applicable]	[Not Available]	Sentinel lymph node biopsy plus axillary dissection	[Not Available]	YES	YES	6	0	[Not Available]	[Not Available]	[Not Available]	[Not Applicable]	[Not Applicable]	[Not Available]	[Not Applicable]	0	[Not Available]	[Not Applicable]	C50.9	8500/3	C50.9	[Not Available]	A1AQ	[Not Available]
TCGA.AR.A1AR	50	Post (prior bilateral ovariectomy OR >12 mo since LMP with no prior hysterectomy)	Infiltrating Ductal Carcinoma	T1	N2	M0	Stage IIIA	6th	Negative	Negative	Negative	[Not Available]	[Not Evaluated]	TUMOR FREE	Dead	524	NO	YES	No	[Not Applicable]	50	Lumpectomy	[Not Available]	Negative	[Not Available]	[Not Applicable]	[Not Available]	Axillary lymph node dissection alone	[Not Available]	[Not Available]	[Not Available]	14	5	[Not Available]	[Not Available]	[Not Available]	[Not Applicable]	[Not Applicable]	[Not Available]	[Not Applicable]	0	[Not Available]	[Not Applicable]	C50.9	8500/3	C50.9	[Not Available]	A1AR	[Not Available]
TCGA.AR.A1AS	54	Post (prior bilateral ovariectomy OR >12 mo since LMP with no prior hysterectomy)	Infiltrating Ductal Carcinoma	T2	N1	M0	Stage IIB	6th	Positive	Positive	Negative	[Not Available]	[Not Evaluated]	[Not Available]	Alive	1150	NO	YES	No	[Not Applicable]	54	Other	Wide local excision	Negative	[Not Available]	[Not Applicable]	[Not Available]	Axillary lymph node dissection alone	[Not Available]	[Not Available]	YES	17	1	[Not Available]	[Not Available]	[Not Available]	[Not Applicable]	[Not Applicable]	[Not Available]	[Not Applicable]	0	[Not Available]	[Not Applicable]	C50.9	8500/3	C50.9	[Not Available]	A1AS	[Not Available]
TCGA.AR.A1AT	62	Post (prior bilateral ovariectomy OR >12 mo since LMP with no prior hysterectomy)	Infiltrating Lobular Carcinoma	T2	N0	M0	Stage IIA	6th	Positive	Positive	Positive	[Not Available]	[Not Evaluated]	[Not Available]	Dead	1272	NO	YES	No	[Not Applicable]	62	Other	Wide local excision	Negative	[Not Available]	[Not Applicable]	[Not Available]	Sentinel lymph node biopsy plus axillary dissection	[Not Available]	YES	YES	3	1	[Not Available]	[Not Available]	[Not Available]	[Not Applicable]	[Not Applicable]	[Not Available]	[Not Applicable]	0	[Not Available]	[Not Applicable]	C50.9	8520/3	C50.9	[Not Available]	A1AT	[Not Available]
TCGA.AR.A1AU	39	Pre (<6 months since LMP AND no prior bilateral ovariectomy AND not on estrogen replacement)	Infiltrating Ductal Carcinoma	T2	N2	M0	Stage IIIA	6th	Positive	Positive	Equivocal	NA	NA	TUMOR FREE	Alive	2318	NO	YES	No	[Not Applicable]	39	Other	Total Mastectomy	Negative	[Not Available]	[Not Applicable]	[Not Available]	Sentinel lymph node biopsy plus axillary dissection	[Not Available]	[Not Available]	YES	37	4	[Not Available]	[Not Available]	[Not Available]	[Not Applicable]	[Not Applicable]	[Not Available]	[Not Applicable]	0	[Not Available]	[Not Applicable]	C50.9	8500/3	C50.9	[Not Available]	A1AU	[Not Available]
TCGA.AR.A1AW	65	Post (prior bilateral ovariectomy OR >12 mo since LMP with no prior hysterectomy)	Infiltrating Ductal Carcinoma	T2	N0	M0	Stage IIA	6th	Positive	Positive	Equivocal	NA	NA	TUMOR FREE	Alive	1935	NO	YES	No	[Not Applicable]	65	Lumpectomy	[Not Available]	Negative	[Not Available]	[Not Applicable]	[Not Available]	Sentinel lymph node biopsy plus axillary dissection	[Not Available]	YES	YES	1	0	[Not Available]	[Not Available]	[Not Available]	[Not Applicable]	[Not Applicable]	[Not Available]	[Not Applicable]	0	[Not Available]	[Not Applicable]	C50.9	8500/3	C50.9	[Not Available]	A1AW	[Not Available]
TCGA.AR.A1AX	64	Post (prior bilateral ovariectomy OR >12 mo since LMP with no prior hysterectomy)	Infiltrating Ductal Carcinoma	T1	N0	M0	Stage I	6th	Positive	Positive	Positive	NA	NA	TUMOR FREE	Alive	1890	NO	YES	No	[Not Applicable]	64	Other	Wide local excision	Negative	[Not Available]	[Not Applicable]	[Not Available]	Sentinel lymph node biopsy plus axillary dissection	[Not Available]	YES	YES	8	0	[Not Available]	[Not Available]	[Not Available]	[Not Applicable]	[Not Applicable]	[Not Available]	[Not Applicable]	0	[Not Available]	[Not Applicable]	C50.9	8500/3	C50.9	[Not Available]	A1AX	[Not Available]
TCGA.AR.A1AY	65	Post (prior bilateral ovariectomy OR >12 mo since LMP with no prior hysterectomy)	Infiltrating Ductal Carcinoma	T1	N0	M0	Stage I	6th	Negative	Negative	Negative	[Not Available]	[Not Evaluated]	[Not Available]	Alive	615	NO	YES	No	[Not Applicable]	65	Other	Wide Local Excision	Negative	[Not Available]	[Not Applicable]	[Not Available]	Sentinel lymph node biopsy plus axillary dissection	[Not Available]	YES	YES	4	0	[Not Available]	[Not Available]	[Not Available]	[Not Applicable]	[Not Applicable]	[Not Available]	[Not Applicable]	0	[Not Available]	[Not Applicable]	C50.9	8500/3	C50.9	[Not Available]	A1AY	[Not Available]
TCGA.AR.A24H	65	Post (prior bilateral ovariectomy OR >12 mo since LMP with no prior hysterectomy)	Infiltrating Lobular Carcinoma	T2	N0	M0	Stage IIA	5th	Positive	Positive	Negative	NA	NA	TUMOR FREE	Alive	3650	NO	YES	No	[Not Applicable]	65	Other	Excision	Negative	[Not Available]	[Not Applicable]	[Not Available]	Sentinel lymph node biopsy plus axillary dissection	[Not Available]	[Not Available]	YES	4	0	[Not Available]	[Not Available]	[Not Available]	[Not Applicable]	[Not Applicable]	[Not Available]	[Not Applicable]	0	[Not Available]	[Not Applicable]	C50.9	8520/3	C50.9	[Not Available]	A24H	[Not Available]
TCGA.AR.A24K	46	Pre (<6 months since LMP AND no prior bilateral ovariectomy AND not on estrogen replacement)	Infiltrating Ductal Carcinoma	T2	N0	M0	Stage IIA	6th	Positive	Positive	Equivocal	[Not Available]	Negative	[Not Available]	Alive	1548	NO	YES	No	[Not Applicable]	46	Other	Wide local excision	Negative	[Not Available]	[Not Applicable]	[Not Available]	Sentinel lymph node biopsy plus axillary dissection	[Not Available]	YES	YES	2	0	[Not Available]	[Not Available]	[Not Available]	[Not Applicable]	[Not Applicable]	[Not Available]	[Not Applicable]	0	[Not Available]	[Not Applicable]	C50.9	8500/3	C50.9	[Not Available]	A24K	[Not Available]
TCGA.AR.A24L	26	Pre (<6 months since LMP AND no prior bilateral ovariectomy AND not on estrogen replacement)	Infiltrating Ductal Carcinoma	T2	N1	M0	Stage IIB	6th	Positive	Positive	Equivocal	[Not Available]	Negative	[Not Available]	Alive	2221	NO	YES	No	[Not Applicable]	26	Other	Wide local excision	Negative	[Not Available]	[Not Applicable]	[Not Available]	Sentinel lymph node biopsy plus axillary dissection	[Not Available]	[Not Available]	YES	12	2	[Not Available]	[Not Available]	[Not Available]	[Not Applicable]	[Not Applicable]	[Not Available]	[Not Applicable]	0	[Not Available]	[Not Applicable]	C50.9	8500/3	C50.9	[Not Available]	A24L	[Not Available]
TCGA.AR.A24M	38	Pre (<6 months since LMP AND no prior bilateral ovariectomy AND not on estrogen replacement)	Mixed Histology (please specify)	T2	N2	M0	Stage IIIA	6th	Positive	Positive	Negative	NA	NA	TUMOR FREE	Alive	2947	NO	YES	No	Mixed invasive ductal and invasive lobular	38	Other	Wide local excision	Negative	[Not Available]	[Not Applicable]	[Not Available]	Sentinel lymph node biopsy plus axillary dissection	[Not Available]	[Not Available]	YES	28	4	[Not Available]	[Not Available]	[Not Available]	[Not Applicable]	[Not Applicable]	[Not Available]	[Not Applicable]	0	[Not Available]	[Not Applicable]	C50.9	8522/3	C50.9	[Not Available]	A24M	[Not Available]
TCGA.AR.A24N	54	Peri (6-12 months since last menstrual period)	Infiltrating Ductal Carcinoma	T1	N0	M0	Stage I	6th	Positive	Positive	Equivocal	NA	NA	TUMOR FREE	Alive	2388	NO	YES	No	[Not Applicable]	54	Simple Mastectomy	[Not Available]	Negative	[Not Available]	[Not Applicable]	[Not Available]	Sentinel lymph node biopsy plus axillary dissection	[Not Available]	YES	YES	4	0	[Not Available]	[Not Available]	[Not Available]	[Not Applicable]	[Not Applicable]	[Not Available]	[Not Applicable]	0	[Not Available]	[Not Applicable]	C50.9	8500/3	C50.9	[Not Available]	A24N	[Not Available]
TCGA.AR.A24O	43	Pre (<6 months since LMP AND no prior bilateral ovariectomy AND not on estrogen replacement)	Mixed Histology (please specify)	T3	N2	M0	Stage IIIA	6th	Positive	Positive	Negative	NA	NA	WITH TUMOR	Alive	2561	NO	YES	No	Lobular carcinoma with ductal features	43	Modified Radical Mastectomy	[Not Available]	Positive	Mastectomy NOS	[Not Applicable]	Negative	[Not Available]	[Not Available]	[Not Available]	YES	19	7	[Not Available]	[Not Available]	[Not Available]	[Not Applicable]	[Not Applicable]	[Not Available]	[Not Applicable]	0	[Not Available]	[Not Applicable]	C50.9	8522/3	C50.9	[Not Available]	A24O	[Not Available]
TCGA.AR.A24P	47	Post (prior bilateral ovariectomy OR >12 mo since LMP with no prior hysterectomy)	Infiltrating Ductal Carcinoma	T1	N0	M0	Stage I	6th	Positive	Positive	Equivocal	NA	NA	[Not Available]	Alive	84	NO	YES	No	[Not Applicable]	47	Other	Wide local excision	Negative	[Not Available]	[Not Applicable]	[Not Available]	Sentinel lymph node biopsy plus axillary dissection	[Not Available]	YES	YES	3	0	[Not Available]	[Not Available]	[Not Available]	[Not Applicable]	[Not Applicable]	[Not Available]	[Not Applicable]	0	[Not Available]	[Not Applicable]	C50.9	8500/3	C50.9	[Not Available]	A24P	[Not Available]
TCGA.AR.A24Q	49	Post (prior bilateral ovariectomy OR >12 mo since LMP with no prior hysterectomy)	Infiltrating Ductal Carcinoma	T3	N0	M0	Stage IIB	6th	Positive	Negative	Negative	NA	NA	TUMOR FREE	Alive	3172	NO	YES	No	[Not Applicable]	49	Simple Mastectomy	[Not Available]	Negative	[Not Available]	[Not Applicable]	[Not Available]	Sentinel lymph node biopsy plus axillary dissection	[Not Available]	[Not Available]	YES	2	0	[Not Available]	[Not Available]	[Not Available]	[Not Applicable]	[Not Applicable]	[Not Available]	[Not Applicable]	0	[Not Available]	[Not Applicable]	C50.9	8500/3	C50.9	[Not Available]	A24Q	[Not Available]
TCGA.AR.A24R	45	Pre (<6 months since LMP AND no prior bilateral ovariectomy AND not on estrogen replacement)	Infiltrating Ductal Carcinoma	T1	N2	M0	Stage IIIA	6th	Positive	Positive	Negative	NA	NA	TUMOR FREE	Alive	2653	NO	YES	No	[Not Applicable]	45	Other	Wide local excision	Negative	[Not Available]	[Not Applicable]	[Not Available]	Sentinel lymph node biopsy plus axillary dissection	[Not Available]	[Not Available]	YES	28	6	[Not Available]	[Not Available]	[Not Available]	[Not Applicable]	[Not Applicable]	[Not Available]	[Not Applicable]	0	[Not Available]	[Not Applicable]	C50.9	8500/3	C50.9	[Not Available]	A24R	[Not Available]
TCGA.AR.A24S	61	Post (prior bilateral ovariectomy OR >12 mo since LMP with no prior hysterectomy)	Infiltrating Ductal Carcinoma	T1	N0	M0	Stage I	6th	Positive	Positive	Negative	NA	NA	[Not Available]	Alive	2976	NO	YES	No	[Not Applicable]	61	Other	Wide local excision	Negative	[Not Available]	[Not Applicable]	[Not Available]	Sentinel lymph node biopsy plus axillary dissection	[Not Available]	YES	YES	4	0	[Not Available]	[Not Available]	[Not Available]	[Not Applicable]	[Not Applicable]	[Not Available]	[Not Applicable]	0	[Not Available]	[Not Applicable]	C50.9	8500/3	C50.9	[Not Available]	A24S	[Not Available]
TCGA.AR.A24T	46	Pre (<6 months since LMP AND no prior bilateral ovariectomy AND not on estrogen replacement)	Infiltrating Lobular Carcinoma	T3	N3	M0	Stage IIIC	6th	Positive	Positive	Equivocal	NA	NA	TUMOR FREE	Alive	2312	NO	YES	No	[Not Applicable]	46	Simple Mastectomy	[Not Available]	Negative	[Not Available]	[Not Applicable]	[Not Available]	Sentinel lymph node biopsy plus axillary dissection	[Not Available]	[Not Available]	YES	17	15	[Not Available]	[Not Available]	[Not Available]	[Not Applicable]	[Not Applicable]	[Not Available]	[Not Applicable]	0	[Not Available]	[Not Applicable]	C50.9	8520/3	C50.9	[Not Available]	A24T	[Not Available]
TCGA.AR.A24U	47	Pre (<6 months since LMP AND no prior bilateral ovariectomy AND not on estrogen replacement)	Infiltrating Ductal Carcinoma	T1	N1	M0	Stage IIA	6th	Negative	Negative	Positive	[Not Available]	[Not Evaluated]	[Not Available]	Alive	1623	NO	YES	No	[Not Applicable]	47	Simple Mastectomy	[Not Available]	Positive	Mastectomy NOS	[Not Applicable]	Negative	Sentinel lymph node biopsy plus axillary dissection	[Not Available]	[Not Available]	YES	25	2	[Not Available]	[Not Available]	[Not Available]	[Not Applicable]	[Not Applicable]	[Not Available]	[Not Applicable]	0	[Not Available]	[Not Applicable]	C50.9	8500/3	C50.9	[Not Available]	A24U	[Not Available]
TCGA.AR.A24V	52	Peri (6-12 months since last menstrual period)	Infiltrating Ductal Carcinoma	T2	N1	M0	Stage IIB	6th	Positive	Positive	Negative	NA	NA	TUMOR FREE	Alive	2596	NO	YES	No	[Not Applicable]	52	Other	Wide local excision	Negative	[Not Available]	[Not Applicable]	[Not Available]	Sentinel lymph node biopsy plus axillary dissection	[Not Available]	YES	YES	2	1	[Not Available]	[Not Available]	[Not Available]	[Not Applicable]	[Not Applicable]	[Not Available]	[Not Applicable]	0	[Not Available]	[Not Applicable]	C50.9	8500/3	C50.9	[Not Available]	A24V	[Not Available]
TCGA.AR.A24W	55	Post (prior bilateral ovariectomy OR >12 mo since LMP with no prior hysterectomy)	Infiltrating Ductal Carcinoma	T2	N1	M0	Stage IIB	6th	Positive	Positive	Negative	NA	NA	TUMOR FREE	Alive	991	NO	YES	No	[Not Applicable]	55	Other	Total Mastectomy	Negative	[Not Available]	[Not Applicable]	[Not Available]	Sentinel lymph node biopsy plus axillary dissection	[Not Available]	[Not Available]	YES	22	3	[Not Available]	[Not Available]	[Not Available]	[Not Applicable]	[Not Applicable]	[Not Available]	[Not Applicable]	0	[Not Available]	[Not Applicable]	C50.9	8500/3	C50.9	[Not Available]	A24W	[Not Available]
TCGA.AR.A24X	52	Pre (<6 months since LMP AND no prior bilateral ovariectomy AND not on estrogen replacement)	Mixed Histology (please specify)	T2	N0	M0	Stage IIA	6th	Positive	Positive	Equivocal	NA	NA	TUMOR FREE	Alive	2548	NO	YES	No	Mixed invasive ductal and invasive lobular	52	Simple Mastectomy	[Not Available]	Negative	[Not Available]	[Not Applicable]	[Not Available]	Sentinel lymph node biopsy plus axillary dissection	[Not Available]	YES	YES	7	0	[Not Available]	[Not Available]	[Not Available]	[Not Applicable]	[Not Applicable]	[Not Available]	[Not Applicable]	0	[Not Available]	[Not Applicable]	C50.9	8522/3	C50.9	[Not Available]	A24X	[Not Available]
TCGA.AR.A24Z	57	Post (prior bilateral ovariectomy OR >12 mo since LMP with no prior hysterectomy)	Infiltrating Ductal Carcinoma	T2	N0	M0	Stage IIA	6th	Positive	Positive	Negative	NA	NA	TUMOR FREE	Alive	2403	NO	YES	No	[Not Applicable]	57	Other	Total mastectomy	Negative	[Not Available]	[Not Applicable]	[Not Available]	Sentinel lymph node biopsy plus axillary dissection	[Not Available]	YES	YES	8	0	[Not Available]	[Not Available]	[Not Available]	[Not Applicable]	[Not Applicable]	[Not Available]	[Not Applicable]	0	[Not Available]	[Not Applicable]	C50.9	8500/3	C50.9	[Not Available]	A24Z	[Not Available]
TCGA.AR.A250	58	Post (prior bilateral ovariectomy OR >12 mo since LMP with no prior hysterectomy)	Infiltrating Ductal Carcinoma	T2	N0	M0	Stage IIA	6th	Positive	Negative	Equivocal	NA	NA	TUMOR FREE	Alive	2707	NO	YES	No	[Not Applicable]	58	Other	Wide local excision and simple mastectomy	Positive	Mastectomy NOS	[Not Applicable]	Negative	Sentinel lymph node biopsy plus axillary dissection	[Not Available]	[Not Available]	YES	4	0	[Not Available]	[Not Available]	[Not Available]	[Not Applicable]	[Not Applicable]	[Not Available]	[Not Applicable]	0	[Not Available]	[Not Applicable]	C50.9	8500/3	C50.9	[Not Available]	A250	[Not Available]
TCGA.AR.A251	51	Pre (<6 months since LMP AND no prior bilateral ovariectomy AND not on estrogen replacement)	Infiltrating Ductal Carcinoma	T2	N2	M0	Stage IIIA	6th	Positive	Negative	Equivocal	NA	NA	TUMOR FREE	Alive	2387	NO	YES	No	[Not Applicable]	51	Other	Wide local excision	Positive	Mastectomy NOS	[Not Applicable]	Negative	Sentinel lymph node biopsy plus axillary dissection	[Not Available]	[Not Available]	YES	7	4	[Not Available]	[Not Available]	[Not Available]	[Not Applicable]	[Not Applicable]	[Not Available]	[Not Applicable]	0	[Not Available]	[Not Applicable]	C50.9	8500/3	C50.9	[Not Available]	A251	[Not Available]
TCGA.AR.A252	50	Pre (<6 months since LMP AND no prior bilateral ovariectomy AND not on estrogen replacement)	Infiltrating Ductal Carcinoma	T1	N0	M0	Stage I	6th	Positive	Positive	Negative	NA	NA	TUMOR FREE	Alive	2226	NO	YES	No	[Not Applicable]	50	Other	Wide local excision	Negative	[Not Available]	[Not Applicable]	[Not Available]	Sentinel lymph node biopsy plus axillary dissection	[Not Available]	YES	YES	4	0	[Not Available]	[Not Available]	[Not Available]	[Not Applicable]	[Not Applicable]	[Not Available]	[Not Applicable]	0	[Not Available]	[Not Applicable]	C50.9	8500/3	C50.9	[Not Available]	A252	[Not Available]
TCGA.AR.A254	50	Pre (<6 months since LMP AND no prior bilateral ovariectomy AND not on estrogen replacement)	Infiltrating Ductal Carcinoma	T2	N2	M0	Stage IIIA	6th	Positive	Positive	Positive	NA	NA	TUMOR FREE	Alive	2213	NO	YES	No	[Not Applicable]	50	Other	Wide local excision	Negative	[Not Available]	[Not Applicable]	[Not Available]	Sentinel lymph node biopsy plus axillary dissection	[Not Available]	[Not Available]	YES	30	9	[Not Available]	[Not Available]	[Not Available]	[Not Applicable]	[Not Applicable]	[Not Available]	[Not Applicable]	0	[Not Available]	[Not Applicable]	C50.9	8500/3	C50.9	[Not Available]	A254	[Not Available]
TCGA.AR.A255	62	Post (prior bilateral ovariectomy OR >12 mo since LMP with no prior hysterectomy)	Infiltrating Ductal Carcinoma	T1	N0	M0	Stage I	6th	Positive	Positive	Positive	NA	NA	TUMOR FREE	Alive	1792	NO	YES	No	[Not Applicable]	62	Other	Wide local excision	Negative	[Not Available]	[Not Applicable]	[Not Available]	Sentinel lymph node biopsy plus axillary dissection	[Not Available]	YES	YES	2	0	[Not Available]	[Not Available]	[Not Available]	[Not Applicable]	[Not Applicable]	[Not Available]	[Not Applicable]	0	[Not Available]	[Not Applicable]	C50.9	8500/3	C50.9	[Not Available]	A255	[Not Available]
TCGA.AR.A256	45	Pre (<6 months since LMP AND no prior bilateral ovariectomy AND not on estrogen replacement)	Infiltrating Ductal Carcinoma	T2	N0	M0	Stage IIA	5th	Negative	Negative	Negative	[Not Available]	[Not Evaluated]	[Not Available]	Dead	2854	NO	YES	No	[Not Applicable]	45	Other	Mastectomy	Negative	[Not Available]	[Not Applicable]	[Not Available]	Sentinel lymph node biopsy plus axillary dissection	[Not Available]	YES	YES	5	0	[Not Available]	[Not Available]	[Not Available]	[Not Applicable]	[Not Applicable]	[Not Available]	[Not Applicable]	0	[Not Available]	[Not Applicable]	C50.9	8500/3	C50.9	[Not Available]	A256	[Not Available]
TCGA.AR.A2LE	69	Post (prior bilateral ovariectomy OR >12 mo since LMP with no prior hysterectomy)	Infiltrating Lobular Carcinoma	T1	N0	M0	Stage I	5th	Positive	Negative	[Not Evaluated]	NA	NA	TUMOR FREE	Alive	3650	NO	YES	No	[Not Applicable]	69	Other	Excision	Negative	[Not Available]	[Not Applicable]	[Not Available]	Sentinel node biopsy alone	[Not Available]	YES	YES	2	0	[Not Available]	[Not Available]	[Not Available]	[Not Applicable]	[Not Applicable]	[Not Available]	[Not Applicable]	0	[Not Available]	[Not Applicable]	C50.9	8520/3	C50.9	NO	A2LE	[Not Available]
TCGA.AR.A2LH	55	Post (prior bilateral ovariectomy OR >12 mo since LMP with no prior hysterectomy)	Infiltrating Lobular Carcinoma	T3	N3	M0	Stage III	6th	Negative	Negative	Equivocal	[Not Available]	Negative	[Not Available]	Dead	616	NO	YES	No	[Not Applicable]	55	Modified Radical Mastectomy	[Not Available]	Negative	[Not Available]	[Not Applicable]	[Not Available]	Sentinel lymph node biopsy plus axillary dissection	[Not Available]	[Not Available]	YES	39	29	[Not Available]	Bone|Liver	[Not Available]	[Not Applicable]	[Not Applicable]	[Not Available]	[Not Applicable]	0	[Not Available]	[Not Applicable]	C50.9	8520/3	C50.9	YES	A2LH	[Not Available]
TCGA.AR.A2LJ	40	Pre (<6 months since LMP AND no prior bilateral ovariectomy AND not on estrogen replacement)	Infiltrating Lobular Carcinoma	T3	N1	MX	Stage IIIA	6th	Positive	Positive	Positive	NA	NA	TUMOR FREE	Alive	1912	NO	YES	No	[Not Applicable]	40	Other	Total Mastectomy	Negative	[Not Available]	[Not Applicable]	[Not Available]	Sentinel lymph node biopsy plus axillary dissection	[Not Available]	YES	YES	18	1	[Not Available]	[Not Available]	[Not Available]	[Not Applicable]	[Not Applicable]	[Not Available]	[Not Applicable]	0	[Not Available]	[Not Applicable]	C50.9	8520/3	C50.9	NO	A2LJ	[Not Available]
TCGA.AR.A2LK	62	Post (prior bilateral ovariectomy OR >12 mo since LMP with no prior hysterectomy)	Infiltrating Lobular Carcinoma	T3	N2	M0	Stage III	6th	Positive	Positive	Equivocal	[Not Available]	Negative	[Not Available]	Alive	1304	NO	YES	No	[Not Applicable]	62	Other	Wide local excision	Positive	Mastectomy NOS	[Not Applicable]	Negative	Sentinel lymph node biopsy plus axillary dissection	[Not Available]	[Not Available]	YES	18	5	[Not Available]	[Not Available]	[Not Available]	[Not Applicable]	[Not Applicable]	[Not Available]	[Not Applicable]	0	[Not Available]	[Not Applicable]	C50.9	8520/3	C50.9	NO	A2LK	[Not Available]
TCGA.AR.A2LL	70	Post (prior bilateral ovariectomy OR >12 mo since LMP with no prior hysterectomy)	Infiltrating Lobular Carcinoma	T3	N0	M0	Stage IIB	6th	Positive	Positive	Equivocal	[Not Available]	Negative	[Not Available]	Alive	224	NO	YES	No	[Not Applicable]	70	Simple Mastectomy	[Not Available]	Negative	[Not Available]	[Not Applicable]	[Not Available]	Sentinel lymph node biopsy plus axillary dissection	[Not Available]	YES	YES	4	0	[Not Available]	[Not Available]	[Not Available]	[Not Applicable]	[Not Applicable]	[Not Available]	[Not Applicable]	0	[Not Available]	[Not Applicable]	C50.9	8520/3	C50.9	NO	A2LL	[Not Available]
TCGA.AR.A2LM	49	Pre (<6 months since LMP AND no prior bilateral ovariectomy AND not on estrogen replacement)	Infiltrating Lobular Carcinoma	T1	N1	M0	Stage II	6th	Positive	Positive	[Not Evaluated]	NA	NA	TUMOR FREE	Alive	1585	NO	YES	No	[Not Applicable]	49	Simple Mastectomy	[Not Available]	Negative	[Not Available]	[Not Applicable]	[Not Available]	Sentinel lymph node biopsy plus axillary dissection	[Not Available]	YES	YES	3	1	[Not Available]	[Not Available]	[Not Available]	[Not Applicable]	[Not Applicable]	[Not Available]	[Not Applicable]	0	[Not Available]	[Not Applicable]	C50.9	8520/3	C50.9	NO	A2LM	[Not Available]
TCGA.AR.A2LN	65	Post (prior bilateral ovariectomy OR >12 mo since LMP with no prior hysterectomy)	Infiltrating Lobular Carcinoma	T2	N0	M0	Stage IIA	7th	Positive	Positive	Negative	NA	NA	[Not Available]	Alive	997	NO	YES	No	[Not Applicable]	65	Other	Mastectomy	Negative	[Not Available]	[Not Applicable]	[Not Available]	Sentinel lymph node biopsy plus axillary dissection	[Not Available]	[Not Available]	YES	2	0	[Not Available]	[Not Available]	[Not Available]	[Not Applicable]	[Not Applicable]	[Not Available]	[Not Applicable]	0	[Not Available]	[Not Applicable]	C50.9	8520/3	C50.9	NO	A2LN	[Not Available]
TCGA.AR.A2LO	46	Pre (<6 months since LMP AND no prior bilateral ovariectomy AND not on estrogen replacement)	Infiltrating Lobular Carcinoma	T2	N1	M0	Stage IIB	7th	Positive	Positive	Equivocal	NA	NA	[Not Available]	Alive	935	NO	YES	No	[Not Applicable]	46	Simple Mastectomy	[Not Available]	Negative	[Not Available]	[Not Applicable]	[Not Available]	Sentinel lymph node biopsy plus axillary dissection	[Not Available]	[Not Available]	YES	16	1	[Not Available]	[Not Available]	[Not Available]	[Not Applicable]	[Not Applicable]	[Not Available]	[Not Applicable]	0	[Not Available]	[Not Applicable]	C50.9	8520/3	C50.9	NO	A2LO	[Not Available]
TCGA.AR.A2LQ	59	Post (prior bilateral ovariectomy OR >12 mo since LMP with no prior hysterectomy)	Infiltrating Lobular Carcinoma	T3	N0	M0	Stage IIB	7th	Positive	Positive	Negative	NA	NA	[Not Available]	Alive	895	NO	YES	No	[Not Applicable]	59	Simple Mastectomy	[Not Available]	Negative	[Not Available]	[Not Applicable]	[Not Available]	Sentinel lymph node biopsy plus axillary dissection	[Not Available]	[Not Available]	YES	3	0	[Not Available]	[Not Available]	[Not Available]	[Not Applicable]	[Not Applicable]	[Not Available]	[Not Applicable]	0	[Not Available]	[Not Applicable]	C50.9	8520/3	C50.9	NO	A2LQ	[Not Available]
TCGA.AR.A2LR	49	Post (prior bilateral ovariectomy OR >12 mo since LMP with no prior hysterectomy)	Other specify	T1	N0	M0	Stage I	7th	Negative	Negative	Negative	[Not Available]	[Not Evaluated]	[Not Available]	Alive	620	NO	YES	No	Metaplastic carcinoma	49	Simple Mastectomy	[Not Available]	Negative	[Not Available]	[Not Applicable]	[Not Available]	Sentinel lymph node biopsy plus axillary dissection	[Not Available]	[Not Available]	YES	4	0	[Not Available]	[Not Available]	[Not Available]	[Not Applicable]	[Not Applicable]	[Not Available]	[Not Applicable]	0	[Not Available]	[Not Applicable]	C50.9	8575/3	C50.9	NO	A2LR	[Not Available]
TCGA.AR.A5QM	62	Post (prior bilateral ovariectomy OR >12 mo since LMP with no prior hysterectomy)	Infiltrating Lobular Carcinoma	T2	N0	M0	Stage IIA	6th	Positive	Positive	Equivocal	NA	NA	TUMOR FREE	Alive	1665	NO	YES	No	[Not Applicable]	62	Other	Wide Excision	[Not Available]	[Not Available]	[Not Applicable]	[Not Available]	Sentinel lymph node biopsy plus axillary dissection	[Not Available]	[Not Available]	YES	9	0	[Not Available]	[Not Available]	[Not Available]	[Not Applicable]	[Not Applicable]	[Not Available]	[Not Applicable]	0	[Not Available]	[Not Applicable]	C50.9	8520/3	C50.9	[Not Available]	A5QM	[Not Available]
TCGA.AR.A5QN	68	Post (prior bilateral ovariectomy OR >12 mo since LMP with no prior hysterectomy)	Infiltrating Lobular Carcinoma	T2	N3	M0	Stage IIIC	7th	Positive	Positive	Positive	NA	NA	TUMOR FREE	Alive	488	NO	YES	No	[Not Applicable]	68	Modified Radical Mastectomy	[Not Available]	[Not Available]	[Not Available]	[Not Applicable]	[Not Available]	Axillary lymph node dissection alone	[Not Available]	[Not Available]	YES	19	10	[Not Available]	[Not Available]	[Not Available]	[Not Applicable]	[Not Applicable]	[Not Available]	[Not Applicable]	0	[Not Available]	[Not Applicable]	C50.9	8520/3	C50.9	[Not Available]	A5QN	[Not Available]
TCGA.AR.A5QP	54	Post (prior bilateral ovariectomy OR >12 mo since LMP with no prior hysterectomy)	Infiltrating Lobular Carcinoma	T2	N1	M0	Stage IIB	7th	Positive	Positive	Equivocal	NA	NA	TUMOR FREE	Alive	622	NO	YES	No	[Not Applicable]	54	Lumpectomy	[Not Available]	[Not Available]	[Not Available]	[Not Applicable]	[Not Available]	Sentinel lymph node biopsy plus axillary dissection	[Not Available]	[Not Available]	YES	40	1	[Not Available]	[Not Available]	[Not Available]	[Not Applicable]	[Not Applicable]	[Not Available]	[Not Applicable]	0	[Not Available]	[Not Applicable]	C50.9	8520/3	C50.9	[Not Available]	A5QP	[Not Available]
TCGA.AR.A5QQ	68	Post (prior bilateral ovariectomy OR >12 mo since LMP with no prior hysterectomy)	Other specify	T3	N1	M0	Stage IIIA	7th	Negative	Negative	Negative	[Not Available]	[Not Available]	TUMOR FREE	Dead	322	NO	YES	No	Squamous (metaplastic) carcinoma	68	Modified Radical Mastectomy	[Not Available]	[Not Available]	[Not Available]	[Not Applicable]	[Not Available]	Axillary lymph node dissection alone	[Not Available]	[Not Available]	YES	24	1	[Not Available]	[Not Available]	[Not Available]	[Not Applicable]	[Not Applicable]	[Not Available]	[Not Applicable]	0	[Not Available]	[Not Applicable]	C50.9	8575/3	C50.9	[Not Available]	A5QQ	[Not Available]
TCGA.B6.A0I1	73	Post (prior bilateral ovariectomy OR >12 mo since LMP with no prior hysterectomy)	Infiltrating Ductal Carcinoma	T2	N0	M0	Stage IIA	5th	Negative	Negative	[Not Evaluated]	[Not Available]	[Not Evaluated]	TUMOR FREE	Dead	2361	NO	YES	No	[Not Applicable]	73	Modified Radical Mastectomy	[Not Available]	Negative	[Not Available]	[Not Applicable]	[Not Available]	Axillary lymph node dissection alone	[Not Available]	NO	YES	7	0	[Not Available]	[Not Available]	[Not Available]	[Not Applicable]	[Not Applicable]	[Not Available]	[Not Applicable]	0	[Not Available]	[Not Applicable]	C50.9	8500/3	C50.9	[Not Available]	A0I1	[Not Available]
TCGA.B6.A0I2	45	Indeterminate (neither Pre or Postmenopausal)	Infiltrating Ductal Carcinoma	T1c	N0 (i-)	M0	Stage IA	[Not Available]	[Not Evaluated]	[Not Evaluated]	[Not Evaluated]	NA	NA	TUMOR FREE	Alive	3650	NO	YES	No	[Not Applicable]	45	Other	Excisional biopsy	Negative	[Not Available]	[Not Applicable]	[Not Available]	Axillary lymph node dissection alone	[Not Available]	NO	[Not Available]	8	0	[Not Available]	[Not Available]	[Not Available]	[Not Applicable]	[Not Applicable]	[Not Available]	[Not Applicable]	0	[Not Available]	[Not Applicable]	C50.9	8500/3	C50.9	[Not Available]	A0I2	[Not Available]
TCGA.B6.A0I5	49	Indeterminate (neither Pre or Postmenopausal)	Infiltrating Ductal Carcinoma	T2	N1b	M0	Stage IIB	[Not Available]	Positive	Positive	[Not Evaluated]	[Not Available]	[Not Available]	TUMOR FREE	Alive	3650	NO	YES	No	[Not Applicable]	49	Other	biopsy	Negative	[Not Available]	[Not Applicable]	[Not Available]	Axillary lymph node dissection alone	[Not Available]	NO	[Not Available]	13	5	[Not Available]	[Not Available]	[Not Available]	[Not Applicable]	[Not Applicable]	[Not Available]	[Not Applicable]	0	[Not Available]	[Not Applicable]	C50.9	8500/3	C50.9	[Not Available]	A0I5	[Not Available]
TCGA.B6.A0I6	49	Indeterminate (neither Pre or Postmenopausal)	Infiltrating Ductal Carcinoma	T1c	N1	M0	Stage IIA	[Not Available]	Negative	Negative	[Not Evaluated]	[Not Available]	[Not Available]	WITH TUMOR	Dead	991	NO	YES	No	[Not Applicable]	49	Modified Radical Mastectomy	[Not Available]	Negative	[Not Available]	[Not Applicable]	[Not Available]	Axillary lymph node dissection alone	[Not Available]	NO	[Not Available]	32	6	[Not Available]	[Not Available]	[Not Available]	[Not Applicable]	[Not Applicable]	[Not Available]	[Not Applicable]	0	[Not Available]	[Not Applicable]	C50.9	8500/3	C50.9	[Not Available]	A0I6	[Not Available]
TCGA.B6.A0I8	46	Indeterminate (neither Pre or Postmenopausal)	Infiltrating Ductal Carcinoma	T1	NX	M0	Stage X	[Not Available]	[Not Evaluated]	[Not Evaluated]	[Not Evaluated]	[Not Available]	[Not Available]	WITH TUMOR	Dead	749	NO	YES	No	[Not Applicable]	46	Other	Excisional biopsy	Negative	[Not Available]	[Not Applicable]	[Not Available]	No axillary staging	[Not Available]	NO	[Not Available]	[Not Available]	[Not Available]	[Not Available]	[Not Available]	[Not Available]	[Not Applicable]	[Not Applicable]	[Not Available]	[Not Applicable]	0	[Not Available]	[Not Applicable]	C50.9	8500/3	C50.9	[Not Available]	A0I8	[Not Available]
TCGA.B6.A0I9	62	Indeterminate (neither Pre or Postmenopausal)	Infiltrating Ductal Carcinoma	T3	NX	M1	Stage IV	[Not Available]	Indeterminate	Positive	[Not Evaluated]	[Not Available]	[Not Available]	WITH TUMOR	Dead	369	NO	YES	No	[Not Applicable]	62	Other	Excisional biopsy	Negative	[Not Available]	[Not Applicable]	[Not Available]	No axillary staging	[Not Available]	NO	[Not Available]	[Not Available]	[Not Available]	[Not Available]	Bone	[Not Available]	[Not Applicable]	[Not Applicable]	[Not Available]	[Not Applicable]	0	[Not Available]	[Not Applicable]	C50.9	8500/3	C50.9	[Not Available]	A0I9	[Not Available]
TCGA.B6.A0IA	51	Indeterminate (neither Pre or Postmenopausal)	Other specify	T2	N0 (i-)	M0	Stage IIA	[Not Available]	Positive	Positive	[Not Evaluated]	NA	NA	TUMOR FREE	Alive	3650	NO	YES	No	Ductal/Cribiform	51	Other	Excisional biopsy	Negative	[Not Available]	[Not Applicable]	[Not Available]	Axillary lymph node dissection alone	[Not Available]	NO	[Not Available]	15	0	[Not Available]	[Not Available]	[Not Available]	[Not Applicable]	[Not Applicable]	[Not Available]	[Not Applicable]	0	[Not Available]	[Not Applicable]	C50.9	8523/3	C50.9	[Not Available]	A0IA	[Not Available]
TCGA.B6.A0IB	64	Indeterminate (neither Pre or Postmenopausal)	Infiltrating Ductal Carcinoma	T3	N3	M1	Stage IV	[Not Available]	Positive	Positive	[Not Evaluated]	[Not Available]	[Not Available]	WITH TUMOR	Alive	3650	NO	YES	No	[Not Applicable]	64	Modified Radical Mastectomy	[Not Available]	Negative	[Not Available]	[Not Applicable]	Positive	Axillary lymph node dissection alone	[Not Available]	NO	[Not Available]	15	8	[Not Available]	Other, specify	Skin	[Not Applicable]	[Not Applicable]	[Not Available]	[Not Applicable]	0	[Not Available]	[Not Applicable]	C50.9	8500/3	C50.9	[Not Available]	A0IB	[Not Available]
TCGA.B6.A0IC	90	Post (prior bilateral ovariectomy OR >12 mo since LMP with no prior hysterectomy)	Other specify	T2	NX	MX	Stage X	[Not Available]	Positive	Positive	[Not Evaluated]	[Not Available]	[Not Available]	[Not Available]	Dead	1542	NO	YES	No	Invasive Papillary	90	Other	Excisional biopsy	Negative	[Not Available]	[Not Applicable]	[Not Available]	No axillary staging	[Not Available]	NO	[Not Available]	[Not Available]	[Not Available]	[Not Available]	[Not Available]	[Not Available]	[Not Applicable]	[Not Applicable]	[Not Available]	[Not Applicable]	0	[Not Available]	[Not Applicable]	C50.9	8503/3	C50.9	[Not Available]	A0IC	[Not Available]
TCGA.B6.A0IE	38	Pre (<6 months since LMP AND no prior bilateral ovariectomy AND not on estrogen replacement)	Mixed Histology (please specify)	TX	N1b	M0	Stage Tis	[Not Available]	Negative	Negative	[Not Evaluated]	[Not Available]	[Not Available]	WITH TUMOR	Dead	1999	NO	YES	No	Lobular/Ductal	38	Other	Excisional biopsy	Positive	Modified radical mastectomy	[Not Applicable]	Negative	Axillary lymph node dissection alone	[Not Available]	NO	[Not Available]	24	6	[Not Available]	[Not Available]	[Not Available]	[Not Applicable]	[Not Applicable]	[Not Available]	[Not Applicable]	0	[Not Available]	[Not Applicable]	C50.9	8520/3	C50.9	[Not Available]	A0IE	[Not Available]
TCGA.B6.A0IG	50	Indeterminate (neither Pre or Postmenopausal)	Infiltrating Ductal Carcinoma	T2	N1b	M0	Stage IIB	[Not Available]	Positive	Positive	[Not Evaluated]	[Not Available]	[Not Available]	WITH TUMOR	Alive	3650	NO	YES	No	[Not Applicable]	50	Modified Radical Mastectomy	[Not Available]	Negative	[Not Available]	[Not Applicable]	[Not Available]	Axillary lymph node dissection alone	[Not Available]	NO	[Not Available]	16	4	[Not Available]	[Not Available]	[Not Available]	[Not Applicable]	[Not Applicable]	[Not Available]	[Not Applicable]	0	[Not Available]	[Not Applicable]	C50.9	8500/3	C50.9	[Not Available]	A0IG	[Not Available]
TCGA.B6.A0IH	81	Post (prior bilateral ovariectomy OR >12 mo since LMP with no prior hysterectomy)	Infiltrating Lobular Carcinoma	T3	N1b	M0	Stage IIIA	6th	Positive	Positive	[Not Evaluated]	[Not Available]	[Not Evaluated]	[Not Available]	Dead	3418	NO	YES	No	[Not Applicable]	81	Other	Excisional biopsy	Positive	Modified radical mastectomy	[Not Applicable]	Negative	Axillary lymph node dissection alone	[Not Available]	NO	YES	27	25	[Not Available]	[Not Available]	[Not Available]	[Not Applicable]	[Not Applicable]	[Not Available]	[Not Applicable]	0	[Not Available]	[Not Applicable]	C50.9	8520/3	C50.9	[Not Available]	A0IH	[Not Available]
TCGA.B6.A0IJ	42	Indeterminate (neither Pre or Postmenopausal)	Infiltrating Ductal Carcinoma	T3	N0 (i-)	M0	Stage IIB	[Not Available]	Positive	Positive	[Not Evaluated]	NA	NA	TUMOR FREE	Alive	3650	NO	YES	No	[Not Applicable]	42	Modified Radical Mastectomy	[Not Available]	Negative	[Not Available]	[Not Applicable]	[Not Available]	Axillary lymph node dissection alone	[Not Available]	NO	[Not Available]	27	0	[Not Available]	[Not Available]	[Not Available]	[Not Applicable]	[Not Applicable]	[Not Available]	[Not Applicable]	0	[Not Available]	[Not Applicable]	C50.9	8500/3	C50.9	[Not Available]	A0IJ	[Not Available]
TCGA.B6.A0IK	63	Indeterminate (neither Pre or Postmenopausal)	Infiltrating Ductal Carcinoma	T4	N1	M0	Stage IIIB	[Not Available]	Negative	Negative	[Not Evaluated]	[Not Available]	[Not Available]	WITH TUMOR	Dead	571	NO	YES	No	[Not Applicable]	63	Lumpectomy	[Not Available]	Positive	Modified radical mastectomy	[Not Applicable]	Negative	[Not Available]	[Not Available]	NO	[Not Available]	14	1	[Not Available]	[Not Available]	[Not Available]	[Not Applicable]	[Not Applicable]	[Not Available]	[Not Applicable]	0	[Not Available]	[Not Applicable]	C50.9	8500/3	C50.9	[Not Available]	A0IK	[Not Available]
TCGA.B6.A0IM	75	Post (prior bilateral ovariectomy OR >12 mo since LMP with no prior hysterectomy)	Other specify	T3	N0 (i-)	M0	Stage IIB	[Not Available]	Positive	Positive	[Not Evaluated]	[Not Available]	[Not Available]	TUMOR FREE	Alive	3650	NO	YES	No	Ductal/cribiform	75	Lumpectomy	[Not Available]	Positive	Modified radical mastectomy	[Not Applicable]	Negative	Axillary lymph node dissection alone	[Not Available]	NO	[Not Available]	9	0	[Not Available]	[Not Available]	[Not Available]	[Not Applicable]	[Not Applicable]	[Not Available]	[Not Applicable]	0	[Not Available]	[Not Applicable]	C50.9	8523/3	C50.4	[Not Available]	A0IM	[Not Available]
TCGA.B6.A0IN	45	Indeterminate (neither Pre or Postmenopausal)	Other specify	T1c	NX	MX	Stage X	[Not Available]	Positive	Negative	[Not Evaluated]	[Not Available]	[Not Available]	WITH TUMOR	Dead	2573	NO	YES	No	Ductal with mucinous features	45	Other	Excisional biopsy	Positive	Modified radical mastectomy	[Not Applicable]	Negative	No axillary staging	[Not Available]	NO	[Not Available]	[Not Available]	[Not Available]	[Not Available]	[Not Available]	[Not Available]	[Not Applicable]	[Not Applicable]	[Not Available]	[Not Applicable]	0	[Not Available]	[Not Applicable]	C50.9	8523/3	C50.9	[Not Available]	A0IN	[Not Available]
TCGA.B6.A0IO	66	Indeterminate (neither Pre or Postmenopausal)	Infiltrating Ductal Carcinoma	T2	N0 (i-)	M0	Stage IIA	[Not Available]	Positive	Indeterminate	[Not Evaluated]	NA	NA	TUMOR FREE	Alive	3650	NO	YES	No	[Not Applicable]	66	Modified Radical Mastectomy	[Not Available]	Negative	[Not Available]	[Not Applicable]	[Not Available]	Axillary lymph node dissection alone	[Not Available]	NO	[Not Available]	17	0	[Not Available]	[Not Available]	[Not Available]	[Not Applicable]	[Not Applicable]	[Not Available]	[Not Applicable]	0	[Not Available]	[Not Applicable]	C50.9	8500/3	C50.9	[Not Available]	A0IO	[Not Available]
TCGA.B6.A0IP	74	Post (prior bilateral ovariectomy OR >12 mo since LMP with no prior hysterectomy)	Infiltrating Lobular Carcinoma	T1c	N0 (i-)	M0	Stage IA	[Not Available]	Positive	Positive	[Not Evaluated]	[Not Available]	[Not Evaluated]	TUMOR FREE	Alive	3374	NO	YES	No	[Not Applicable]	74	Modified Radical Mastectomy	[Not Available]	Negative	[Not Available]	[Not Applicable]	[Not Available]	Axillary lymph node dissection alone	[Not Available]	NO	YES	16	0	[Not Available]	[Not Available]	[Not Available]	[Not Applicable]	[Not Applicable]	[Not Available]	[Not Applicable]	0	[Not Available]	[Not Applicable]	C50.9	8520/3	C50.9	[Not Available]	A0IP	[Not Available]
TCGA.B6.A0IQ	40	Indeterminate (neither Pre or Postmenopausal)	Infiltrating Ductal Carcinoma	T3	N1b	M0	Stage IIIA	[Not Available]	Negative	Negative	[Not Evaluated]	NA	NA	TUMOR FREE	Alive	3650	NO	YES	No	[Not Applicable]	40	Modified Radical Mastectomy	[Not Available]	Negative	[Not Available]	[Not Applicable]	[Not Available]	Axillary lymph node dissection alone	[Not Available]	NO	[Not Available]	26	1	[Not Available]	[Not Available]	[Not Available]	[Not Applicable]	[Not Applicable]	[Not Available]	[Not Applicable]	0	[Not Available]	[Not Applicable]	C50.9	8500/3	C50.9	[Not Available]	A0IQ	[Not Available]
TCGA.B6.A0RE	61	Indeterminate (neither Pre or Postmenopausal)	Infiltrating Ductal Carcinoma	TX	N0 (i-)	M0	Stage X	[Not Available]	Negative	Negative	[Not Evaluated]	NA	NA	TUMOR FREE	Alive	3650	NO	YES	No	[Not Applicable]	61	Modified Radical Mastectomy	[Not Available]	Negative	[Not Available]	[Not Applicable]	[Not Available]	Axillary lymph node dissection alone	[Not Available]	NO	[Not Available]	14	0	[Not Available]	[Not Available]	[Not Available]	[Not Applicable]	[Not Applicable]	[Not Available]	[Not Applicable]	0	[Not Available]	[Not Applicable]	C50.9	8500/3	C50.9	[Not Available]	A0RE	[Not Available]
TCGA.B6.A0RG	26	Indeterminate (neither Pre or Postmenopausal)	Infiltrating Ductal Carcinoma	T3	N0 (i-)	M0	Stage IIB	[Not Available]	Negative	Negative	[Not Evaluated]	[Not Available]	[Not Available]	TUMOR FREE	Alive	2082	NO	YES	No	[Not Applicable]	26	Lumpectomy	[Not Available]	Negative	[Not Available]	[Not Applicable]	[Not Available]	Axillary lymph node dissection alone	[Not Available]	NO	[Not Available]	19	0	[Not Available]	[Not Available]	[Not Available]	[Not Applicable]	[Not Applicable]	[Not Available]	[Not Applicable]	0	[Not Available]	[Not Applicable]	C50.9	8500/3	C50.9	[Not Available]	A0RG	[Not Available]
TCGA.B6.A0RH	51	Indeterminate (neither Pre or Postmenopausal)	Infiltrating Ductal Carcinoma	T2	N0 (i-)	M0	Stage IIA	6th	Positive	Positive	[Not Evaluated]	[Not Available]	[Not Evaluated]	TUMOR FREE	Alive	3650	NO	YES	No	[Not Applicable]	51	Modified Radical Mastectomy	[Not Available]	Positive	[Not Evaluated]	[Not Applicable]	Negative	Axillary lymph node dissection alone	[Not Available]	NO	YES	23	0	[Not Available]	[Not Available]	[Not Available]	[Not Applicable]	[Not Applicable]	[Not Available]	[Not Applicable]	0	[Not Available]	[Not Applicable]	C50.9	8500/3	C50.9	[Not Available]	A0RH	[Not Available]
TCGA.B6.A0RI	44	Indeterminate (neither Pre or Postmenopausal)	Infiltrating Ductal Carcinoma	T4b	N1b	M0	Stage IIIB	[Not Available]	Positive	Positive	[Not Evaluated]	NA	NA	WITH TUMOR	Alive	3650	NO	YES	No	[Not Applicable]	44	Modified Radical Mastectomy	[Not Available]	Negative	[Not Available]	[Not Applicable]	[Not Available]	Axillary lymph node dissection alone	[Not Available]	NO	[Not Available]	15	6	[Not Available]	[Not Available]	[Not Available]	[Not Applicable]	[Not Applicable]	[Not Available]	[Not Applicable]	0	[Not Available]	[Not Applicable]	C50.9	8500/3	C50.9	[Not Available]	A0RI	[Not Available]
TCGA.B6.A0RL	60	[Not Available]	Infiltrating Ductal Carcinoma	T2	N0 (i-)	M0	Stage IIA	[Not Available]	Positive	Positive	[Not Evaluated]	[Not Available]	[Not Available]	TUMOR FREE	Dead	2469	NO	YES	No	[Not Applicable]	60	Modified Radical Mastectomy	[Not Available]	Negative	[Not Available]	[Not Applicable]	[Not Available]	Axillary lymph node dissection alone	[Not Available]	NO	[Not Available]	16	0	[Not Available]	[Not Available]	[Not Available]	[Not Applicable]	[Not Applicable]	[Not Available]	[Not Applicable]	0	[Not Available]	[Not Applicable]	C50.9	8500/3	C50.9	[Not Available]	A0RL	[Not Available]
TCGA.B6.A0RM	57	Indeterminate (neither Pre or Postmenopausal)	Infiltrating Ductal Carcinoma	TX	NX	MX	Stage X	[Not Available]	Positive	Positive	[Not Evaluated]	[Not Available]	[Not Available]	TUMOR FREE	Dead	2373	NO	YES	No	[Not Applicable]	57	Modified Radical Mastectomy	[Not Available]	Positive	[Not Evaluated]	[Not Applicable]	[Not Available]	No axillary staging	[Not Available]	NO	[Not Available]	0	[Not Available]	[Not Available]	[Not Available]	[Not Available]	[Not Applicable]	[Not Applicable]	[Not Available]	[Not Applicable]	0	[Not Available]	[Not Applicable]	C50.9	8500/3	C50.9	[Not Available]	A0RM	[Not Available]
TCGA.B6.A0RN	60	Post (prior bilateral ovariectomy OR >12 mo since LMP with no prior hysterectomy)	Infiltrating Ductal Carcinoma	T1c	N0 (i-)	M0	Stage IA	[Not Available]	Negative	Negative	[Not Evaluated]	NA	NA	TUMOR FREE	Alive	3650	NO	YES	No	[Not Applicable]	60	Modified Radical Mastectomy	[Not Available]	Negative	[Not Available]	[Not Applicable]	[Not Available]	Axillary lymph node dissection alone	[Not Available]	NO	[Not Available]	19	0	[Not Available]	[Not Available]	[Not Available]	[Not Applicable]	[Not Applicable]	[Not Available]	[Not Applicable]	0	[Not Available]	[Not Applicable]	C50.9	8500/3	C50.9	[Not Available]	A0RN	[Not Available]
TCGA.B6.A0RO	71	Post (prior bilateral ovariectomy OR >12 mo since LMP with no prior hysterectomy)	Infiltrating Ductal Carcinoma	T4	N1a	M0	Stage IIIB	[Not Available]	Positive	Positive	[Not Evaluated]	[Not Available]	[Not Available]	TUMOR FREE	Alive	3650	NO	YES	No	[Not Applicable]	71	Modified Radical Mastectomy	[Not Available]	Negative	[Not Available]	[Not Applicable]	[Not Available]	Axillary lymph node dissection alone	[Not Available]	NO	[Not Available]	17	2	[Not Available]	[Not Available]	[Not Available]	[Not Applicable]	[Not Applicable]	[Not Available]	[Not Applicable]	0	[Not Available]	[Not Applicable]	C50.9	8500/3	C50.9	[Not Available]	A0RO	[Not Available]
TCGA.B6.A0RP	73	Post (prior bilateral ovariectomy OR >12 mo since LMP with no prior hysterectomy)	Mixed Histology (please specify)	T2	N1b	M0	Stage IIIB	[Not Available]	Positive	Positive	[Not Evaluated]	[Not Available]	[Not Available]	[Not Available]	Dead	3126	NO	YES	No	ductal/lobular	73	Lumpectomy	[Not Available]	Positive	Modified radical mastectomy	[Not Applicable]	Negative	Axillary lymph node dissection alone	[Not Available]	NO	[Not Available]	15	2	[Not Available]	[Not Available]	[Not Available]	[Not Applicable]	[Not Applicable]	[Not Available]	[Not Applicable]	0	[Not Available]	[Not Applicable]	C50.9	8522/3	C50.9	[Not Available]	A0RP	[Not Available]
TCGA.B6.A0RQ	68	Post (prior bilateral ovariectomy OR >12 mo since LMP with no prior hysterectomy)	Infiltrating Lobular Carcinoma	T3	N0 (i-)	M0	Stage IIB	6th	Positive	Positive	[Not Evaluated]	[Not Available]	[Not Evaluated]	TUMOR FREE	Alive	3650	NO	YES	No	[Not Applicable]	68	Other	excisional biopsy	Positive	Modified radical mastectomy	[Not Applicable]	Negative	Axillary lymph node dissection alone	[Not Available]	NO	YES	14	0	[Not Available]	[Not Available]	[Not Available]	[Not Applicable]	[Not Applicable]	[Not Available]	[Not Applicable]	0	[Not Available]	[Not Applicable]	C50.9	8520/3	C50.9	[Not Available]	A0RQ	[Not Available]
TCGA.B6.A0RS	38	Indeterminate (neither Pre or Postmenopausal)	Infiltrating Ductal Carcinoma	T2	N0 (i-)	M0	Stage IIA	[Not Available]	Negative	Negative	[Not Evaluated]	[Not Available]	[Not Available]	WITH TUMOR	Dead	3063	NO	YES	No	[Not Applicable]	38	Modified Radical Mastectomy	[Not Available]	Negative	[Not Available]	[Not Applicable]	[Not Available]	Axillary lymph node dissection alone	[Not Available]	NO	[Not Available]	15	0	[Not Available]	[Not Available]	[Not Available]	[Not Applicable]	[Not Applicable]	[Not Available]	[Not Applicable]	0	[Not Available]	[Not Applicable]	C50.9	8500/3	C50.9	[Not Available]	A0RS	[Not Available]
TCGA.B6.A0RT	39	Indeterminate (neither Pre or Postmenopausal)	Infiltrating Ductal Carcinoma	T3	N1	M0	Stage IIIA	[Not Available]	Negative	Negative	[Not Evaluated]	[Not Available]	[Not Available]	TUMOR FREE	Alive	2721	NO	YES	No	[Not Applicable]	39	[Not Available]	[Not Available]	Close	[Not Available]	[Not Applicable]	[Not Available]	Axillary lymph node dissection alone	[Not Available]	NO	[Not Available]	23	1	[Not Available]	[Not Available]	[Not Available]	[Not Applicable]	[Not Applicable]	[Not Available]	[Not Applicable]	0	[Not Available]	[Not Applicable]	C50.9	8500/3	C50.9	[Not Available]	A0RT	[Not Available]
TCGA.B6.A0RU	49	Indeterminate (neither Pre or Postmenopausal)	Other specify	T1c	N0 (i-)	M0	Stage IA	[Not Available]	Negative	Negative	[Not Evaluated]	[Not Available]	[Not Available]	TUMOR FREE	Alive	3650	NO	YES	No	Ductal/Metaplastic	49	Other	Excisional biopsy	Negative	[Not Available]	[Not Applicable]	[Not Available]	Axillary lymph node dissection alone	[Not Available]	NO	[Not Available]	15	0	[Not Available]	[Not Available]	[Not Available]	[Not Applicable]	[Not Applicable]	[Not Available]	[Not Applicable]	0	[Not Available]	[Not Applicable]	C50.9	8523/3	C50.9	[Not Available]	A0RU	[Not Available]
TCGA.B6.A0RV	42	Indeterminate (neither Pre or Postmenopausal)	Mixed Histology (please specify)	T3	N2	M0	Stage IIIA	[Not Available]	Positive	Positive	[Not Evaluated]	[Not Available]	[Not Available]	TUMOR FREE	Alive	3650	NO	YES	No	Lobular/Ductal	42	Modified Radical Mastectomy	[Not Available]	Negative	[Not Available]	[Not Applicable]	[Not Available]	Axillary lymph node dissection alone	[Not Available]	NO	[Not Available]	10	5	[Not Available]	[Not Available]	[Not Available]	[Not Applicable]	[Not Applicable]	[Not Available]	[Not Applicable]	0	[Not Available]	[Not Applicable]	C50.9	8522/3	C50.9	[Not Available]	A0RV	[Not Available]
TCGA.B6.A0WS	58	Indeterminate (neither Pre or Postmenopausal)	Infiltrating Ductal Carcinoma	T1c	NX	MX	Stage X	6th	Positive	Positive	[Not Evaluated]	[Not Available]	[Not Evaluated]	TUMOR FREE	Dead	2965	NO	YES	No	[Not Applicable]	58	Lumpectomy	[Not Available]	Positive	[Not Evaluated]	[Not Applicable]	Negative	No axillary staging	[Not Available]	NO	NO	[Not Available]	[Not Available]	[Not Available]	[Not Available]	[Not Available]	[Not Applicable]	[Not Applicable]	[Not Available]	[Not Applicable]	0	[Not Available]	[Not Applicable]	C50.9	8500/3	C50.9	[Not Available]	A0WS	[Not Available]
TCGA.B6.A0WT	61	Post (prior bilateral ovariectomy OR >12 mo since LMP with no prior hysterectomy)	Infiltrating Ductal Carcinoma	T2	N1	M0	Stage IIB	[Not Available]	Positive	Positive	[Not Evaluated]	NA	NA	TUMOR FREE	Alive	3650	NO	YES	No	[Not Applicable]	61	Modified Radical Mastectomy	[Not Available]	Negative	[Not Available]	[Not Applicable]	[Not Available]	Axillary lymph node dissection alone	[Not Available]	NO	[Not Available]	15	1	[Not Available]	[Not Available]	[Not Available]	[Not Applicable]	[Not Applicable]	[Not Available]	[Not Applicable]	0	[Not Available]	[Not Applicable]	C50.9	8500/3	C50.9	[Not Available]	A0WT	[Not Available]
TCGA.B6.A0WV	67	Post (prior bilateral ovariectomy OR >12 mo since LMP with no prior hysterectomy)	Infiltrating Ductal Carcinoma	T2	N1b	M0	Stage IIB	[Not Available]	Positive	Positive	[Not Evaluated]	[Not Available]	[Not Evaluated]	TUMOR FREE	Dead	2422	NO	YES	No	[Not Applicable]	67	Lumpectomy	[Not Available]	Negative	[Not Available]	[Not Applicable]	[Not Available]	Axillary lymph node dissection alone	[Not Available]	NO	[Not Available]	7	4	[Not Available]	[Not Available]	[Not Available]	[Not Applicable]	[Not Applicable]	[Not Available]	[Not Applicable]	0	[Not Available]	[Not Applicable]	C50.9	8500/3	C50.9	[Not Available]	A0WV	[Not Available]
TCGA.B6.A0WW	58	Indeterminate (neither Pre or Postmenopausal)	Infiltrating Ductal Carcinoma	T2	N1b	MX	Stage X	[Not Available]	Positive	Positive	[Not Evaluated]	[Not Available]	[Not Evaluated]	WITH TUMOR	Dead	558	NO	YES	No	[Not Applicable]	58	Simple Mastectomy	[Not Available]	Negative	[Not Available]	[Not Applicable]	[Not Available]	Axillary lymph node dissection alone	[Not Available]	NO	[Not Available]	18	5	[Not Available]	[Not Available]	[Not Available]	[Not Applicable]	[Not Applicable]	[Not Available]	[Not Applicable]	0	[Not Available]	[Not Applicable]	C50.9	8500/3	C50.9	[Not Available]	A0WW	[Not Available]
TCGA.B6.A0WX	40	Pre (<6 months since LMP AND no prior bilateral ovariectomy AND not on estrogen replacement)	Other specify	T3	N1b	M0	Stage IIIA	[Not Available]	Negative	Negative	[Not Evaluated]	[Not Available]	[Not Evaluated]	WITH TUMOR	Dead	653	NO	YES	No	Plemomorphic/lobular	40	[Not Available]	[Not Available]	Negative	[Not Available]	[Not Applicable]	[Not Available]	Axillary lymph node dissection alone	[Not Available]	NO	[Not Available]	21	9	[Not Available]	[Not Available]	[Not Available]	[Not Applicable]	[Not Applicable]	[Not Available]	[Not Applicable]	0	[Not Available]	[Not Applicable]	C50.9	8520/3	C50.9	[Not Available]	A0WX	[Not Available]
TCGA.B6.A0WY	40	Pre (<6 months since LMP AND no prior bilateral ovariectomy AND not on estrogen replacement)	Infiltrating Ductal Carcinoma	T3	N1b	M0	Stage IIIA	[Not Available]	Positive	Negative	[Not Evaluated]	[Not Available]	[Not Evaluated]	WITH TUMOR	Dead	3461	NO	YES	No	[Not Applicable]	40	Lumpectomy	[Not Available]	Negative	[Not Available]	[Not Applicable]	[Not Available]	Axillary lymph node dissection alone	[Not Available]	NO	[Not Available]	21	3	[Not Available]	[Not Available]	[Not Available]	[Not Applicable]	[Not Applicable]	[Not Available]	[Not Applicable]	0	[Not Available]	[Not Applicable]	C50.9	8500/3	C50.9	[Not Available]	A0WY	[Not Available]
TCGA.B6.A0WZ	50	Indeterminate (neither Pre or Postmenopausal)	Infiltrating Ductal Carcinoma	T2	N1b	M0	Stage IIB	[Not Available]	Positive	Positive	[Not Evaluated]	[Not Available]	[Not Evaluated]	TUMOR FREE	Alive	3650	NO	YES	No	[Not Applicable]	50	Simple Mastectomy	[Not Available]	Negative	[Not Available]	[Not Applicable]	[Not Available]	Axillary lymph node dissection alone	[Not Available]	NO	[Not Available]	21	11	[Not Available]	[Not Available]	[Not Available]	[Not Applicable]	[Not Applicable]	[Not Available]	[Not Applicable]	0	[Not Available]	[Not Applicable]	C50.9	8500/3	C50.9	[Not Available]	A0WZ	[Not Available]
TCGA.B6.A0X0	54	Indeterminate (neither Pre or Postmenopausal)	Other specify	T1c	N0 (i-)	M0	Stage IA	6th	Positive	Positive	[Not Evaluated]	[Not Available]	[Not Evaluated]	[Not Available]	Alive	3650	NO	YES	No	Cribiform	54	[Not Available]	[Not Available]	Negative	[Not Available]	[Not Applicable]	Negative	Axillary lymph node dissection alone	[Not Available]	NO	YES	31	0	[Not Available]	[Not Available]	[Not Available]	[Not Applicable]	[Not Applicable]	[Not Available]	[Not Applicable]	0	[Not Available]	[Not Applicable]	[Not Available]	8201/3	C50.9	[Not Available]	A0X0	[Not Available]
TCGA.B6.A0X1	48	Indeterminate (neither Pre or Postmenopausal)	Infiltrating Ductal Carcinoma	T2	N2	M1	Stage IV	[Not Available]	Negative	Negative	[Not Evaluated]	[Not Available]	[Not Evaluated]	TUMOR FREE	Alive	3650	NO	YES	No	[Not Applicable]	48	Modified Radical Mastectomy	[Not Available]	Negative	[Not Available]	[Not Applicable]	[Not Available]	Axillary lymph node dissection alone	[Not Available]	NO	[Not Available]	21	16	[Not Available]	[Not Available]	[Not Available]	[Not Applicable]	[Not Applicable]	[Not Available]	[Not Applicable]	0	[Not Available]	[Not Applicable]	C50.9	8500/3	C50.9	[Not Available]	A0X1	[Not Available]
TCGA.B6.A0X4	62	Post (prior bilateral ovariectomy OR >12 mo since LMP with no prior hysterectomy)	Infiltrating Ductal Carcinoma	T2	N1b	M0	Stage IIB	[Not Available]	Positive	Positive	[Not Evaluated]	[Not Available]	[Not Evaluated]	WITH TUMOR	Dead	860	NO	YES	No	[Not Applicable]	62	Modified Radical Mastectomy	[Not Available]	Negative	[Not Available]	[Not Applicable]	[Not Available]	Axillary lymph node dissection alone	[Not Available]	NO	[Not Available]	21	2	[Not Available]	[Not Available]	[Not Available]	[Not Applicable]	[Not Applicable]	[Not Available]	[Not Applicable]	0	[Not Available]	[Not Applicable]	C50.9	8500/3	C50.9	[Not Available]	A0X4	[Not Available]
TCGA.B6.A0X5	61	Post (prior bilateral ovariectomy OR >12 mo since LMP with no prior hysterectomy)	Infiltrating Ductal Carcinoma	T2	N1b	M0	Stage IIB	[Not Available]	Positive	Positive	[Not Evaluated]	[Not Available]	[Not Evaluated]	WITH TUMOR	Dead	2097	NO	YES	No	[Not Applicable]	61	Modified Radical Mastectomy	[Not Available]	Negative	[Not Available]	[Not Applicable]	[Not Available]	Axillary lymph node dissection alone	[Not Available]	NO	[Not Available]	14	3	[Not Available]	[Not Available]	[Not Available]	[Not Applicable]	[Not Applicable]	[Not Available]	[Not Applicable]	0	[Not Available]	[Not Applicable]	C50.9	8500/3	C50.9	[Not Available]	A0X5	[Not Available]
TCGA.B6.A0X7	62	Post (prior bilateral ovariectomy OR >12 mo since LMP with no prior hysterectomy)	Mixed Histology (please specify)	T1c	NX	MX	Stage X	[Not Available]	Positive	Positive	[Not Evaluated]	[Not Available]	[Not Evaluated]	[Not Available]	Dead	1791	NO	YES	No	Ductal/Lobular	62	Simple Mastectomy	[Not Available]	Negative	[Not Available]	[Not Applicable]	[Not Available]	No axillary staging	[Not Available]	NO	[Not Available]	0	[Not Available]	[Not Available]	[Not Available]	[Not Available]	[Not Applicable]	[Not Applicable]	[Not Available]	[Not Applicable]	0	[Not Available]	[Not Applicable]	C50.9	8500/3	C50.9	[Not Available]	A0X7	[Not Available]
TCGA.B6.A1KC	67	Post (prior bilateral ovariectomy OR >12 mo since LMP with no prior hysterectomy)	Infiltrating Ductal Carcinoma	T2	N1	M0	Stage IIA	6th	Positive	Negative	Negative	[Not Available]	[Not Evaluated]	TUMOR FREE	Alive	1326	NO	YES	No	[Not Applicable]	67	Lumpectomy	[Not Available]	Negative	[Not Available]	[Not Applicable]	[Not Available]	Sentinel node biopsy alone	[Not Available]	NO	YES	2	1	[Not Available]	[Not Available]	[Not Available]	[Not Applicable]	[Not Applicable]	[Not Available]	[Not Applicable]	0	[Not Available]	[Not Applicable]	C50.9	8500/3	C50.9	NO	A1KC	[Not Available]
TCGA.B6.A1KF	68	Post (prior bilateral ovariectomy OR >12 mo since LMP with no prior hysterectomy)	Infiltrating Ductal Carcinoma	T2	N1	M0	Stage IIB	5th	Negative	Negative	Equivocal	[Not Available]	[Not Evaluated]	TUMOR FREE	Alive	3088	NO	YES	No	[Not Applicable]	68	Lumpectomy	[Not Available]	Negative	[Not Available]	[Not Applicable]	[Not Available]	Axillary lymph node dissection alone	[Not Available]	NO	YES	14	2	[Not Available]	[Not Available]	[Not Available]	[Not Applicable]	[Not Applicable]	[Not Available]	[Not Applicable]	0	[Not Available]	[Not Applicable]	C50.9	8500/3	C50.9	NO	A1KF	[Not Available]
TCGA.B6.A1KI	63	Post (prior bilateral ovariectomy OR >12 mo since LMP with no prior hysterectomy)	Infiltrating Ductal Carcinoma	T1c	N0	M0	Stage I	6th	Positive	Positive	Equivocal	NA	NA	TUMOR FREE	Alive	2236	NO	YES	No	[Not Applicable]	63	Lumpectomy	[Not Available]	Negative	[Not Available]	[Not Applicable]	[Not Available]	Sentinel node biopsy alone	[Not Available]	NO	YES	1	0	[Not Available]	[Not Available]	[Not Available]	[Not Applicable]	[Not Applicable]	[Not Available]	[Not Applicable]	0	[Not Available]	[Not Applicable]	C50.9	8500/3	C50.9	NO	A1KI	[Not Available]
TCGA.B6.A1KN	57	Post (prior bilateral ovariectomy OR >12 mo since LMP with no prior hysterectomy)	Infiltrating Ductal Carcinoma	T4b	N1	M0	Stage IIIB	5th	Negative	Negative	[Not Evaluated]	NA	NA	TUMOR FREE	Alive	3650	NO	YES	No	[Not Applicable]	57	Modified Radical Mastectomy	[Not Available]	Negative	[Not Available]	[Not Applicable]	[Not Available]	Axillary lymph node dissection alone	[Not Available]	NO	YES	30	24	[Not Available]	[Not Available]	[Not Available]	[Not Applicable]	[Not Applicable]	[Not Available]	[Not Applicable]	0	[Not Available]	[Not Applicable]	C50.9	8500/3	C50.9	NO	A1KN	[Not Available]
TCGA.B6.A2IU	62	Indeterminate (neither Pre or Postmenopausal)	Infiltrating Lobular Carcinoma	T2	N0	M0	Stage IIA	5th	Positive	Positive	[Not Evaluated]	NA	NA	WITH TUMOR	Alive	3650	NO	YES	No	[Not Applicable]	62	Modified Radical Mastectomy	[Not Available]	Negative	[Not Available]	[Not Applicable]	[Not Available]	Axillary lymph node dissection alone	[Not Available]	NO	YES	28	0	[Not Available]	[Not Available]	[Not Available]	[Not Applicable]	[Not Applicable]	[Not Available]	[Not Applicable]	0	[Not Available]	[Not Applicable]	C50.9	8520/3	C50.9	[Not Available]	A2IU	[Not Available]
TCGA.B6.A3ZX	50	[Unknown]	Mixed Histology (please specify)	T3	N1	M1	Stage IV	6th	Negative	Negative	Negative	[Not Available]	[Not Evaluated]	WITH TUMOR	Alive	1132	NO	YES	No	ductal and lobular	50	Lumpectomy	[Not Available]	Close	Lumpectomy	[Not Applicable]	Negative	Axillary lymph node dissection alone	[Not Available]	NO	YES	7	1	[Not Available]	Bone	[Not Available]	[Not Applicable]	[Not Applicable]	[Not Available]	[Not Applicable]	0	[Not Available]	[Not Applicable]	C50.9	8522/3	C50.9	[Not Available]	A3ZX	[Not Available]
TCGA.B6.A400	43	[Unknown]	Infiltrating Ductal Carcinoma	T2	N2a	M0	Stage IIIA	6th	Negative	Negative	Negative	[Not Available]	[Not Evaluated]	TUMOR FREE	Alive	215	NO	YES	No	[Not Applicable]	43	Lumpectomy	[Not Available]	Negative	[Not Available]	[Not Applicable]	[Not Available]	Sentinel lymph node biopsy plus axillary dissection	[Not Available]	NO	YES	5	4	[Not Available]	[Not Available]	[Not Available]	[Not Applicable]	[Not Applicable]	[Not Available]	[Not Applicable]	0	[Not Available]	[Not Applicable]	C50.9	8500/3	C50.9	[Not Available]	A400	[Not Available]
TCGA.B6.A401	47	[Unknown]	Infiltrating Ductal Carcinoma	T1c	N1a	M0	Stage IIA	6th	Positive	Positive	Negative	NA	NA	TUMOR FREE	Alive	2596	NO	YES	No	[Not Applicable]	47	Lumpectomy	[Not Available]	Negative	[Not Available]	[Not Applicable]	[Not Available]	Sentinel lymph node biopsy plus axillary dissection	[Not Available]	NO	YES	4	1	[Not Available]	[Not Available]	[Not Available]	[Not Applicable]	[Not Applicable]	[Not Available]	[Not Applicable]	0	[Not Available]	[Not Applicable]	C50.9	8500/3	C50.9	[Not Available]	A401	[Not Available]
TCGA.B6.A402	47	[Unknown]	Infiltrating Ductal Carcinoma	T1c	N0 (i-)	M0	Stage I	6th	Negative	Negative	Negative	NA	NA	WITH TUMOR	Alive	2281	NO	YES	No	[Not Applicable]	47	Lumpectomy	[Not Available]	Negative	[Not Available]	[Not Applicable]	[Not Available]	Sentinel node biopsy alone	[Not Available]	YES	YES	3	0	0	[Not Available]	[Not Available]	[Not Applicable]	[Not Applicable]	[Not Available]	[Not Applicable]	0	[Not Available]	[Not Applicable]	C50.9	8500/3	C50.9	[Not Available]	A402	[Not Available]
TCGA.B6.A408	55	[Unknown]	Mixed Histology (please specify)	T2	N3a	M0	Stage IIIC	6th	Positive	Positive	Equivocal	NA	NA	TUMOR FREE	Alive	2072	NO	YES	No	ductal and lobular	55	Simple Mastectomy	[Not Available]	Negative	[Not Available]	[Not Applicable]	[Not Available]	Axillary lymph node dissection alone	[Not Available]	NO	YES	23	10	[Not Available]	[Not Available]	[Not Available]	[Not Applicable]	[Not Applicable]	[Not Available]	[Not Applicable]	0	[Not Available]	[Not Applicable]	C50.9	8522/3	C50.9	[Not Available]	A408	[Not Available]
TCGA.B6.A409	44	Pre (<6 months since LMP AND no prior bilateral ovariectomy AND not on estrogen replacement)	Infiltrating Ductal Carcinoma	T1c	N2a	M0	Stage IIIA	6th	Negative	Negative	Equivocal	2	Negative	WITH TUMOR	Dead	573	NO	YES	No	[Not Applicable]	44	Simple Mastectomy	[Not Available]	Negative	[Not Available]	[Not Applicable]	[Not Available]	Sentinel lymph node biopsy plus axillary dissection	[Not Available]	NO	YES	22	6	[Not Available]	[Not Available]	[Not Available]	[Not Applicable]	[Not Applicable]	[Not Available]	[Not Applicable]	0	[Not Available]	[Not Applicable]	C50.9	8500/3	C50.9	[Not Available]	A409	[Not Available]
TCGA.B6.A40B	76	Post (prior bilateral ovariectomy OR >12 mo since LMP with no prior hysterectomy)	Infiltrating Lobular Carcinoma	T1b	N0 (i-)	M0	Stage I	6th	Positive	Positive	Negative	NA	NA	TUMOR FREE	Alive	3152	NO	YES	No	[Not Applicable]	76	Lumpectomy	[Not Available]	Negative	[Not Available]	[Not Applicable]	[Not Available]	Sentinel node biopsy alone	[Not Available]	YES	YES	3	0	0	[Not Available]	[Not Available]	[Not Applicable]	[Not Applicable]	[Not Available]	[Not Applicable]	0	[Not Available]	[Not Applicable]	C50.9	8520/3	C50.9	[Not Available]	A40B	[Not Available]
TCGA.B6.A40C	51	[Unknown]	Infiltrating Lobular Carcinoma	T3	N0 (i-)	M0	Stage IIB	6th	Positive	Positive	Negative	NA	NA	TUMOR FREE	Alive	2164	NO	YES	No	[Not Applicable]	51	Simple Mastectomy	[Not Available]	Negative	[Not Available]	[Not Applicable]	[Not Available]	Sentinel node biopsy alone	[Not Available]	YES	YES	3	0	0	[Not Available]	[Not Available]	[Not Applicable]	[Not Applicable]	[Not Available]	[Not Applicable]	0	[Not Available]	[Not Applicable]	C50.9	8520/3	C50.9	[Not Available]	A40C	[Not Available]
TCGA.BH.A0AU	45	Pre (<6 months since LMP AND no prior bilateral ovariectomy AND not on estrogen replacement)	Infiltrating Ductal Carcinoma	T2	N0	M0	Stage IIA	6th	Positive	Positive	Positive	[Not Available]	Negative	TUMOR FREE	Alive	746	NO	YES	No	[Not Applicable]	45	Other	left segmental mastectomy with sentinel node dissection	Negative	[Not Available]	[Not Applicable]	[Not Available]	[Not Available]	[Not Available]	[Not Available]	YES	2	0	[Not Available]	[Not Available]	[Not Available]	[Not Applicable]	[Not Applicable]	[Not Available]	[Not Applicable]	0	[Not Available]	[Not Applicable]	C50.9	8500/3	C50.9	NO	A0AU	[Not Available]
TCGA.BH.A0AV	52	[Not Available]	Infiltrating Ductal Carcinoma	T1c	N0	M0	Stage I	6th	Negative	Negative	[Not Available]	NA	NA	TUMOR FREE	Alive	1820	NO	YES	No	[Not Applicable]	52	Other	Segmental mastectomy with left axillary lymph node dissection	Negative	[Not Available]	[Not Applicable]	[Not Available]	[Not Available]	[Not Available]	[Not Available]	YES	2	0	[Not Available]	[Not Available]	[Not Available]	[Not Applicable]	[Not Applicable]	[Not Available]	[Not Applicable]	0	[Not Available]	[Not Applicable]	C50.9	8500/3	C50.9	NO	A0AV	[Not Available]
TCGA.BH.A0AW	56	Post (prior bilateral ovariectomy OR >12 mo since LMP with no prior hysterectomy)	Infiltrating Ductal Carcinoma	T1c	N1a	M0	Stage IIA	[Not Available]	Positive	Negative	Positive	[Not Available]	[Not Evaluated]	TUMOR FREE	Alive	622	NO	YES	No	[Not Applicable]	56	Lumpectomy	[Not Available]	Negative	[Not Evaluated]	[Not Applicable]	[Not Available]	Axillary lymph node dissection alone	[Not Available]	NO	[Not Available]	12	2	0	[Not Available]	[Not Available]	[Not Applicable]	[Not Applicable]	[Not Available]	[Not Applicable]	0	[Not Available]	[Not Applicable]	C50.9	8500/3	C50.9	[Not Available]	A0AW	[Not Available]
TCGA.BH.A0AY	62	Post (prior bilateral ovariectomy OR >12 mo since LMP with no prior hysterectomy)	Infiltrating Ductal Carcinoma	T2	N0 (i-)	M0	Stage IIA	[Not Available]	Positive	Positive	Negative	[Not Available]	[Not Evaluated]	TUMOR FREE	Alive	777	NO	YES	No	[Not Applicable]	62	Simple Mastectomy	[Not Available]	Negative	[Not Available]	[Not Applicable]	[Not Available]	Sentinel node biopsy alone	[Not Available]	NO	[Not Available]	1	0	[Not Available]	[Not Available]	[Not Available]	[Not Applicable]	[Not Applicable]	[Not Available]	[Not Applicable]	0	[Not Available]	[Not Applicable]	C50.9	8500/3	C50.9	[Not Available]	A0AY	[Not Available]
TCGA.BH.A0AZ	47	Pre (<6 months since LMP AND no prior bilateral ovariectomy AND not on estrogen replacement)	Infiltrating Ductal Carcinoma	T3	N1a	cM0 (i+)	Stage IIIA	6th	Positive	Positive	Negative	[Not Available]	[Not Available]	TUMOR FREE	Alive	867	NO	YES	No	[Not Applicable]	47	Other	total mastectomy with sentinel lymph node biopsy with tissue reconstruction	Negative	[Not Available]	[Not Applicable]	[Not Available]	[Not Available]	[Not Available]	[Not Available]	YES	13	1	[Not Available]	[Not Available]	[Not Available]	[Not Applicable]	[Not Applicable]	[Not Available]	[Not Applicable]	0	[Not Available]	[Not Applicable]	C50.9	8500/3	C50.9	NO	A0AZ	[Not Available]
TCGA.BH.A0B0	56	Peri (6-12 months since last menstrual period)	Infiltrating Ductal Carcinoma	T1c	N0	M0	Stage I	6th	Positive	Positive	Negative	[Not Available]	[Not Available]	TUMOR FREE	Alive	1428	NO	YES	No	[Not Applicable]	56	Other	left segmental mastectomy with axillary sentinel lymph node biopsy	Negative	[Not Available]	[Not Applicable]	[Not Available]	[Not Available]	[Not Available]	[Not Available]	YES	2	0	[Not Available]	[Not Available]	[Not Available]	[Not Applicable]	[Not Applicable]	[Not Available]	[Not Applicable]	0	[Not Available]	[Not Applicable]	C50.9	8500/3	C50.9	NO	A0B0	[Not Available]
TCGA.BH.A0B1	66	Post (prior bilateral ovariectomy OR >12 mo since LMP with no prior hysterectomy)	Infiltrating Ductal Carcinoma	T2	N1a	M0	Stage IIB	[Not Available]	Positive	Positive	Negative	[Not Available]	[Not Evaluated]	TUMOR FREE	Alive	1148	NO	YES	No	[Not Applicable]	66	Modified Radical Mastectomy	[Not Available]	Negative	[Not Available]	[Not Applicable]	[Not Available]	Sentinel lymph node biopsy plus axillary dissection	[Not Available]	NO	[Not Available]	15	1	0	[Not Available]	[Not Available]	[Not Applicable]	[Not Applicable]	[Not Available]	[Not Applicable]	0	[Not Available]	[Not Applicable]	C50.9	8500/3	C50.9	[Not Available]	A0B1	[Not Available]
TCGA.BH.A0B2	43	Pre (<6 months since LMP AND no prior bilateral ovariectomy AND not on estrogen replacement)	Infiltrating Ductal Carcinoma	T1a	N0	M0	Stage I	6th	Positive	Positive	Negative	[Not Available]	[Not Available]	TUMOR FREE	Alive	1242	NO	YES	No	[Not Applicable]	43	Other	segmental mastectomy with sentinel node dissection	Negative	[Not Available]	[Not Applicable]	[Not Available]	[Not Available]	[Not Available]	[Not Available]	YES	3	0	[Not Available]	[Not Available]	[Not Available]	[Not Applicable]	[Not Applicable]	[Not Available]	[Not Applicable]	0	[Not Available]	[Not Applicable]	C50.9	8500/3	C50.9	NO	A0B2	[Not Available]
TCGA.BH.A0B3	53	Post (prior bilateral ovariectomy OR >12 mo since LMP with no prior hysterectomy)	Infiltrating Ductal Carcinoma	T2	N1a	M0	Stage IIB	[Not Available]	Negative	Negative	Negative	[Not Available]	[Not Evaluated]	TUMOR FREE	Alive	1203	NO	YES	No	[Not Applicable]	53	Lumpectomy	[Not Available]	Negative	[Not Available]	[Not Applicable]	[Not Available]	Sentinel lymph node biopsy plus axillary dissection	[Not Available]	NO	[Not Available]	29	2	[Not Available]	[Not Available]	[Not Available]	[Not Applicable]	[Not Applicable]	[Not Available]	[Not Applicable]	0	[Not Available]	[Not Applicable]	C50.9	8500/3	C50.9	[Not Available]	A0B3	[Not Available]
TCGA.BH.A0B5	40	Pre (<6 months since LMP AND no prior bilateral ovariectomy AND not on estrogen replacement)	Infiltrating Lobular Carcinoma	T2	N2a	M0	Stage IIIA	6th	Positive	Positive	Negative	[Not Available]	[Not Available]	TUMOR FREE	Alive	1471	NO	YES	No	[Not Applicable]	40	Modified Radical Mastectomy	Sentinel lymph node biopsy	Positive	[Not Evaluated]	[Not Applicable]	[Not Available]	[Not Available]	[Not Available]	[Not Available]	YES	24	5	[Not Available]	[Not Available]	[Not Available]	[Not Applicable]	[Not Applicable]	[Not Available]	[Not Applicable]	0	[Not Available]	[Not Applicable]	C50.9	8520/3	C50.9	NO	A0B5	[Not Available]
TCGA.BH.A0B6	47	[Not Available]	Infiltrating Ductal Carcinoma	T1c	N0	M0	Stage I	6th	Positive	Positive	Positive	[Not Available]	[Not Available]	TUMOR FREE	Alive	1732	NO	YES	Yes	[Not Applicable]	47	Other	segmental mastectomy with sentinel lymph node biopsy	Negative	[Not Available]	[Not Applicable]	[Not Available]	[Not Available]	[Not Available]	[Not Available]	YES	4	0	[Not Available]	[Not Available]	[Not Available]	[Not Applicable]	[Not Applicable]	[Not Available]	[Not Applicable]	0	[Not Available]	[Not Applicable]	C50.9	8500/3	C50.9	NO	A0B6	[Not Available]
TCGA.BH.A0B7	42	Pre (<6 months since LMP AND no prior bilateral ovariectomy AND not on estrogen replacement)	Infiltrating Ductal Carcinoma	T2	N1a	M0	Stage IIB	6th	Positive	Positive	Positive	[Not Available]	[Not Available]	[Not Available]	Alive	1733	NO	YES	No	[Not Applicable]	42	Other	right total mastectomy with sentinel lymph node dissection right reconstruction with TRAMP	Negative	[Not Available]	[Not Applicable]	[Not Available]	[Not Available]	[Not Available]	[Not Available]	YES	17	1	[Not Available]	[Not Available]	[Not Available]	[Not Applicable]	[Not Applicable]	[Not Available]	[Not Applicable]	0	[Not Available]	[Not Applicable]	C50.9	8500/3	C50.9	NO	A0B7	[Not Available]
TCGA.BH.A0B8	64	Post (prior bilateral ovariectomy OR >12 mo since LMP with no prior hysterectomy)	Infiltrating Ductal Carcinoma	T1b	N0 (i-)	M0	Stage I	[Not Available]	Positive	Positive	Equivocal	[Not Available]	Negative	TUMOR FREE	Alive	1569	NO	YES	No	[Not Applicable]	64	Lumpectomy	[Not Available]	Negative	[Not Available]	[Not Applicable]	[Not Available]	Sentinel node biopsy alone	[Not Available]	NO	[Not Available]	2	0	[Not Available]	[Not Available]	[Not Available]	[Not Applicable]	[Not Applicable]	[Not Available]	[Not Applicable]	0	[Not Available]	[Not Applicable]	C50.9	8500/3	C50.9	[Not Available]	A0B8	[Not Available]
TCGA.BH.A0B9	44	Pre (<6 months since LMP AND no prior bilateral ovariectomy AND not on estrogen replacement)	Infiltrating Ductal Carcinoma	T1c	N0 (i-)	M0	Stage IA	[Not Available]	Negative	Negative	Negative	[Not Available]	[Not Evaluated]	TUMOR FREE	Alive	1572	NO	YES	No	[Not Applicable]	44	Lumpectomy	[Not Available]	Negative	[Not Evaluated]	[Not Applicable]	[Not Available]	Sentinel node biopsy alone	[Not Available]	NO	[Not Available]	1	0	[Not Available]	[Not Available]	[Not Available]	[Not Applicable]	[Not Applicable]	[Not Available]	[Not Applicable]	0	[Not Available]	[Not Applicable]	C50.9	8500/3	C50.9	[Not Available]	A0B9	[Not Available]
TCGA.BH.A0BA	51	Pre (<6 months since LMP AND no prior bilateral ovariectomy AND not on estrogen replacement)	Mixed Histology (please specify)	T3	N3a	M0	Stage IIIC	[Not Available]	Positive	Positive	Negative	[Not Available]	[Not Evaluated]	TUMOR FREE	Alive	1132	NO	YES	No	Infiltrating ductal & lobular	51	Modified Radical Mastectomy	[Not Available]	Negative	[Not Available]	[Not Applicable]	[Not Available]	Sentinel lymph node biopsy plus axillary dissection	[Not Available]	NO	[Not Available]	27	27	[Not Available]	[Not Available]	[Not Available]	[Not Applicable]	[Not Applicable]	[Not Available]	[Not Applicable]	0	[Not Available]	[Not Applicable]	C50.9	8522/3	C50.9	[Not Available]	A0BA	[Not Available]
TCGA.BH.A0BC	60	Post (prior bilateral ovariectomy OR >12 mo since LMP with no prior hysterectomy)	Infiltrating Ductal Carcinoma	T2	N3	M0	Stage IIIC	[Not Available]	Positive	Positive	Negative	[Not Available]	[Not Available]	TUMOR FREE	Alive	974	NO	YES	No	[Not Applicable]	60	Lumpectomy	[Not Available]	Negative	[Not Available]	[Not Applicable]	[Not Available]	Sentinel lymph node biopsy plus axillary dissection	[Not Available]	NO	[Not Available]	18	12	[Not Available]	[Not Available]	[Not Available]	[Not Applicable]	[Not Applicable]	[Not Available]	[Not Applicable]	0	[Not Available]	[Not Applicable]	C50.9	8500/3	C50.9	[Not Available]	A0BC	[Not Available]
TCGA.BH.A0BD	47	Pre (<6 months since LMP AND no prior bilateral ovariectomy AND not on estrogen replacement)	Infiltrating Ductal Carcinoma	T1c	N1a	M0	Stage IIA	[Not Available]	Positive	Positive	Negative	[Not Available]	[Not Evaluated]	TUMOR FREE	Alive	554	NO	YES	No	[Not Applicable]	47	Lumpectomy	[Not Available]	Negative	[Not Evaluated]	[Not Applicable]	[Not Available]	Sentinel lymph node biopsy plus axillary dissection	[Not Available]	NO	[Not Available]	9	2	[Not Available]	[Not Available]	[Not Available]	[Not Applicable]	[Not Applicable]	[Not Available]	[Not Applicable]	0	[Not Available]	[Not Applicable]	C50.9	8500/3	C50.9	[Not Available]	A0BD	[Not Available]
TCGA.BH.A0BF	56	Post (prior bilateral ovariectomy OR >12 mo since LMP with no prior hysterectomy)	Infiltrating Ductal Carcinoma	T2	N1mi	M0	Stage IIB	6th	Positive	Positive	Negative	[Not Available]	[Not Available]	TUMOR FREE	Alive	782	NO	YES	No	[Not Applicable]	56	Other	Total mastectomy with sentinel lymph node biopsy	Negative	[Not Available]	[Not Applicable]	[Not Available]	[Not Available]	[Not Available]	[Not Available]	YES	3	1	[Not Available]	[Not Available]	[Not Available]	[Not Applicable]	[Not Applicable]	[Not Available]	[Not Applicable]	0	[Not Available]	[Not Applicable]	C50.9	8500/3	C50.9	NO	A0BF	[Not Available]
TCGA.BH.A0BG	73	Post (prior bilateral ovariectomy OR >12 mo since LMP with no prior hysterectomy)	Infiltrating Ductal Carcinoma	T1	N0	M0	Stage I	6th	Negative	Negative	Negative	[Not Available]	[Not Available]	TUMOR FREE	Alive	756	NO	YES	No	[Not Applicable]	73	Other	Segmental mastectomy with sentinel axillary lymph node biopsy	Negative	[Not Available]	[Not Applicable]	[Not Available]	[Not Available]	[Not Available]	[Not Available]	YES	1	0	[Not Available]	[Not Available]	[Not Available]	[Not Applicable]	[Not Applicable]	[Not Available]	[Not Applicable]	0	[Not Available]	[Not Applicable]	C50.9	8500/3	C50.9	NO	A0BG	[Not Available]
TCGA.BH.A0BJ	41	Pre (<6 months since LMP AND no prior bilateral ovariectomy AND not on estrogen replacement)	Infiltrating Ductal Carcinoma	T2	N1a	M0	Stage IIB	[Not Available]	Positive	Positive	Negative	[Not Available]	[Not Available]	TUMOR FREE	Alive	660	NO	YES	No	[Not Applicable]	41	Lumpectomy	[Not Available]	Negative	[Not Available]	[Not Applicable]	[Not Available]	Sentinel lymph node biopsy plus axillary dissection	[Not Available]	NO	[Not Available]	18	2	[Not Available]	[Not Available]	[Not Available]	[Not Applicable]	[Not Applicable]	[Not Available]	[Not Applicable]	0	[Not Available]	[Not Applicable]	C50.9	8500/3	C50.9	[Not Available]	A0BJ	[Not Available]
TCGA.BH.A0BL	35	Pre (<6 months since LMP AND no prior bilateral ovariectomy AND not on estrogen replacement)	Infiltrating Ductal Carcinoma	T1c	N0	M0	Stage I	6th	Negative	Negative	Negative	[Not Available]	[Not Available]	TUMOR FREE	Alive	1340	NO	YES	No	[Not Applicable]	35	Other	Segmental mastectomy with sentinel lymph node biopsy	Negative	[Not Available]	[Not Applicable]	[Not Available]	[Not Available]	[Not Available]	[Not Available]	YES	2	0	[Not Available]	[Not Available]	[Not Available]	[Not Applicable]	[Not Applicable]	[Not Available]	[Not Applicable]	0	[Not Available]	[Not Applicable]	C50.9	8500/3	C50.9	NO	A0BL	[Not Available]
TCGA.BH.A0BM	54	Post (prior bilateral ovariectomy OR >12 mo since LMP with no prior hysterectomy)	Infiltrating Ductal Carcinoma	T2	N1a	M0	Stage IIB	6th	Positive	Negative	Negative	NA	NA	TUMOR FREE	Alive	1876	NO	YES	No	[Not Applicable]	54	Lumpectomy	[Not Available]	Negative	[Not Available]	[Not Applicable]	[Not Available]	Sentinel lymph node biopsy plus axillary dissection	[Not Available]	NO	[Not Available]	24	3	[Not Available]	[Not Available]	[Not Available]	[Not Applicable]	[Not Applicable]	[Not Available]	[Not Applicable]	0	[Not Available]	[Not Applicable]	C50.9	8500/3	C50.9	[Not Available]	A0BM	[Not Available]
TCGA.BH.A0BO	54	Pre (<6 months since LMP AND no prior bilateral ovariectomy AND not on estrogen replacement)	Infiltrating Ductal Carcinoma	T1b	N0	M0	Stage I	6th	Positive	Positive	Negative	[Not Available]	[Not Available]	TUMOR FREE	Alive	1085	NO	YES	No	[Not Applicable]	54	Other	Segmental mastectomy with sentinel lymph node biopsy	Negative	[Not Available]	[Not Applicable]	[Not Available]	[Not Available]	[Not Available]	[Not Available]	YES	3	0	[Not Available]	[Not Available]	[Not Available]	[Not Applicable]	[Not Applicable]	[Not Available]	[Not Applicable]	0	[Not Available]	[Not Applicable]	C50.9	8500/3	C50.9	NO	A0BO	[Not Available]
TCGA.BH.A0BP	76	Post (prior bilateral ovariectomy OR >12 mo since LMP with no prior hysterectomy)	Infiltrating Ductal Carcinoma	T1c	N0	M0	Stage I	6th	Positive	Positive	Negative	[Not Available]	[Not Available]	TUMOR FREE	Alive	1481	NO	YES	No	[Not Applicable]	76	Other	Segmental mastectomy	Negative	[Not Available]	[Not Applicable]	[Not Available]	[Not Available]	[Not Available]	[Not Available]	YES	3	0	[Not Available]	[Not Available]	[Not Available]	[Not Applicable]	[Not Applicable]	[Not Available]	[Not Applicable]	0	[Not Available]	[Not Applicable]	C50.9	8500/3	C50.9	NO	A0BP	[Not Available]
TCGA.BH.A0BQ	39	Pre (<6 months since LMP AND no prior bilateral ovariectomy AND not on estrogen replacement)	Infiltrating Ductal Carcinoma	T1c	N0	M0	Stage I	6th	Positive	Positive	Positive	[Not Available]	[Not Available]	TUMOR FREE	Alive	827	NO	YES	No	[Not Applicable]	39	Other	Total mastectomy with retromammary lymph node excision	Negative	[Not Available]	[Not Applicable]	[Not Available]	[Not Available]	[Not Available]	[Not Available]	YES	2	0	[Not Available]	[Not Available]	[Not Available]	[Not Applicable]	[Not Applicable]	[Not Available]	[Not Applicable]	0	[Not Available]	[Not Applicable]	C50.9	8500/3	C50.9	NO	A0BQ	[Not Available]
TCGA.BH.A0BR	59	Post (prior bilateral ovariectomy OR >12 mo since LMP with no prior hysterectomy)	Infiltrating Ductal Carcinoma	T1c	N0	M0	Stage I	6th	Positive	Positive	Negative	[Not Available]	[Not Available]	TUMOR FREE	Alive	1633	NO	YES	No	[Not Applicable]	59	Other	Segmental mastectomy with sentinel lymph node biopsy	Negative	[Not Available]	[Not Applicable]	[Not Available]	[Not Available]	[Not Available]	[Not Available]	YES	3	0	[Not Available]	[Not Available]	[Not Available]	[Not Applicable]	[Not Applicable]	[Not Available]	[Not Applicable]	0	[Not Available]	[Not Applicable]	C50.9	8500/3	C50.9	NO	A0BR	[Not Available]
TCGA.BH.A0BS	55	Post (prior bilateral ovariectomy OR >12 mo since LMP with no prior hysterectomy)	Infiltrating Ductal Carcinoma	T3	N1c	M0	Stage IIIA	6th	Positive	Positive	[Not Available]	[Not Available]	Negative	TUMOR FREE	Alive	1641	NO	YES	No	[Not Applicable]	55	Simple Mastectomy	with left axilla sentinel lymph node biopsy	Negative	[Not Available]	[Not Applicable]	[Not Available]	[Not Available]	[Not Available]	[Not Available]	YES	11	0	[Not Available]	[Not Available]	[Not Available]	[Not Applicable]	[Not Applicable]	[Not Available]	[Not Applicable]	0	[Not Available]	[Not Applicable]	C50.9	8500/3	C50.9	NO	A0BS	[Not Available]
TCGA.BH.A0BT	56	[Not Available]	Infiltrating Ductal Carcinoma	T1c	N1mi	M0	Stage IIA	6th	Positive	Positive	Negative	[Not Available]	[Not Available]	[Not Available]	Alive	1386	NO	YES	No	[Not Applicable]	56	Other	segmental mastectomy with sentinel lymph node excision and biopsy	Negative	[Not Available]	[Not Applicable]	[Not Available]	[Not Available]	[Not Available]	[Not Available]	[Not Available]	[Not Available]	[Not Available]	[Not Available]	[Not Available]	[Not Available]	[Not Applicable]	[Not Applicable]	[Not Available]	[Not Applicable]	0	[Not Available]	[Not Applicable]	C50.9	8500/3	C50.9	NO	A0BT	[Not Available]
TCGA.BH.A0BV	78	Post (prior bilateral ovariectomy OR >12 mo since LMP with no prior hysterectomy)	Infiltrating Ductal Carcinoma	T2	N1a	M0	Stage IIB	[Not Available]	Positive	Positive	Negative	[Not Available]	[Not Available]	TUMOR FREE	Alive	1519	NO	YES	No	[Not Applicable]	78	Modified Radical Mastectomy	[Not Available]	Negative	[Not Available]	[Not Applicable]	[Not Available]	Sentinel lymph node biopsy plus axillary dissection	[Not Available]	NO	[Not Available]	25	2	[Not Available]	[Not Available]	[Not Available]	[Not Applicable]	[Not Applicable]	[Not Available]	[Not Applicable]	0	[Not Available]	[Not Applicable]	C50.9	8500/3	C50.9	[Not Available]	A0BV	[Not Available]
TCGA.BH.A0BW	71	Post (prior bilateral ovariectomy OR >12 mo since LMP with no prior hysterectomy)	Infiltrating Ductal Carcinoma	T1c	N0	M0	Stage I	6th	Negative	Negative	[Not Available]	[Not Available]	Negative	TUMOR FREE	Alive	355	NO	YES	No	[Not Applicable]	71	Other	Segmental mastectomy	Negative	[Not Available]	[Not Applicable]	[Not Available]	[Not Available]	[Not Available]	[Not Available]	YES	8	0	[Not Available]	[Not Available]	[Not Available]	[Not Applicable]	[Not Applicable]	[Not Available]	[Not Applicable]	0	[Not Available]	[Not Applicable]	C50.9	8500/3	C50.9	NO	A0BW	[Not Available]
TCGA.BH.A0BZ	59	Post (prior bilateral ovariectomy OR >12 mo since LMP with no prior hysterectomy)	Infiltrating Ductal Carcinoma	T3	N1a	M0	Stage IIIA	6th	Positive	Positive	Negative	[Not Available]	[Not Available]	TUMOR FREE	Alive	1492	NO	YES	No	[Not Applicable]	59	Other	modified radical mastectomy with axillary dissection	Negative	[Not Available]	[Not Applicable]	[Not Available]	[Not Available]	[Not Available]	[Not Available]	YES	23	1	[Not Available]	[Not Available]	[Not Available]	[Not Applicable]	[Not Applicable]	[Not Available]	[Not Applicable]	0	[Not Available]	[Not Applicable]	C50.9	8500/3	C50.9	NO	A0BZ	[Not Available]
TCGA.BH.A0C0	62	Post (prior bilateral ovariectomy OR >12 mo since LMP with no prior hysterectomy)	Infiltrating Ductal Carcinoma	T1c	N1a	M0	Stage IIA	[Not Available]	Positive	Positive	Equivocal	[Not Available]	[Not Available]	TUMOR FREE	Alive	1270	NO	YES	No	[Not Applicable]	62	Lumpectomy	[Not Available]	Negative	[Not Available]	[Not Applicable]	[Not Available]	Axillary lymph node dissection alone	[Not Available]	NO	[Not Available]	35	1	[Not Available]	[Not Available]	[Not Available]	[Not Applicable]	[Not Applicable]	[Not Available]	[Not Applicable]	0	[Not Available]	[Not Applicable]	C50.9	8500/3	C50.9	[Not Available]	A0C0	[Not Available]
TCGA.BH.A0C1	61	Post (prior bilateral ovariectomy OR >12 mo since LMP with no prior hysterectomy)	Infiltrating Lobular Carcinoma	T3	N2a	M0	Stage IIIA	6th	Positive	Positive	Negative	[Not Available]	[Not Available]	TUMOR FREE	Alive	1339	NO	YES	No	[Not Applicable]	61	Modified Radical Mastectomy	sentinel lymph node biopsy	Negative	[Not Available]	[Not Applicable]	[Not Available]	[Not Available]	[Not Available]	[Not Available]	YES	10	8	[Not Available]	[Not Available]	[Not Available]	[Not Applicable]	[Not Applicable]	[Not Available]	[Not Applicable]	0	[Not Available]	[Not Applicable]	C50.9	8520/3	C50.9	YES	A0C1	[Not Available]
TCGA.BH.A0C3	47	Pre (<6 months since LMP AND no prior bilateral ovariectomy AND not on estrogen replacement)	Mixed Histology (please specify)	T1c	N0	M0	Stage I	6th	Positive	Negative	Negative	[Not Available]	[Not Available]	TUMOR FREE	Alive	1464	NO	YES	No	with ductal and lobular phenotypes	47	Other	Segmental mastectomy with sentinel node biopsy	Negative	[Not Available]	[Not Applicable]	[Not Available]	[Not Available]	[Not Available]	[Not Available]	YES	4	0	[Not Available]	[Not Available]	[Not Available]	[Not Applicable]	[Not Applicable]	[Not Available]	[Not Applicable]	0	[Not Available]	[Not Applicable]	C50.9	8522/3	C50.9	NO	A0C3	[Not Available]
TCGA.BH.A0C7	48	Peri (6-12 months since last menstrual period)	Infiltrating Ductal Carcinoma	T2	N1mi	M0	Stage IIB	6th	Positive	Negative	[Not Available]	[Not Available]	Positive	TUMOR FREE	Alive	1305	NO	YES	No	[Not Applicable]	48	Other	Simple mastectomy with left lymph node sentinel biopsy	Negative	[Not Available]	[Not Applicable]	[Not Available]	[Not Available]	[Not Available]	[Not Available]	YES	18	1	[Not Available]	[Not Available]	[Not Available]	[Not Applicable]	[Not Applicable]	[Not Available]	[Not Applicable]	0	[Not Available]	[Not Applicable]	C50.9	8500/3	C50.9	NO	A0C7	[Not Available]
TCGA.BH.A0DE	62	Post (prior bilateral ovariectomy OR >12 mo since LMP with no prior hysterectomy)	Infiltrating Ductal Carcinoma	T2	N0	M0	Stage IIA	6th	Positive	Positive	Negative	[Not Available]	[Not Available]	TUMOR FREE	Alive	948	NO	YES	No	[Not Applicable]	62	Other	Segmental mastectomy with sentinel lymph node biopsy	Negative	[Not Available]	[Not Applicable]	[Not Available]	[Not Available]	[Not Available]	[Not Available]	YES	2	0	[Not Available]	[Not Available]	[Not Available]	[Not Applicable]	[Not Applicable]	[Not Available]	[Not Applicable]	0	[Not Available]	[Not Applicable]	C50.9	8500/3	C50.9	NO	A0DE	[Not Available]
TCGA.BH.A0DG	30	Pre (<6 months since LMP AND no prior bilateral ovariectomy AND not on estrogen replacement)	Infiltrating Ductal Carcinoma	T2	N0	M0	Stage IIA	6th	Positive	Negative	Negative	[Not Available]	[Not Available]	[Not Available]	Alive	713	NO	YES	No	[Not Applicable]	30	Other	Total mastectomy	Negative	[Not Available]	[Not Applicable]	[Not Available]	[Not Available]	[Not Available]	[Not Available]	YES	3	0	[Not Available]	[Not Available]	[Not Available]	[Not Applicable]	[Not Applicable]	[Not Available]	[Not Applicable]	0	[Not Available]	[Not Applicable]	C50.9	8500/3	C50.9	NO	A0DG	[Not Available]
TCGA.BH.A0DH	63	Post (prior bilateral ovariectomy OR >12 mo since LMP with no prior hysterectomy)	Infiltrating Ductal Carcinoma	T2	N1a	M0	Stage IIB	[Not Available]	Positive	Positive	Negative	[Not Available]	[Not Available]	TUMOR FREE	Alive	1156	NO	YES	No	[Not Applicable]	63	Lumpectomy	[Not Available]	Positive	Mastectomy NOS	[Not Applicable]	Negative	Axillary lymph node dissection alone	[Not Available]	NO	[Not Available]	28	3	[Not Available]	[Not Available]	[Not Available]	[Not Applicable]	[Not Applicable]	[Not Available]	[Not Applicable]	0	[Not Available]	[Not Applicable]	C50.9	8500/3	C50.9	[Not Available]	A0DH	[Not Available]
TCGA.BH.A0DI	63	Post (prior bilateral ovariectomy OR >12 mo since LMP with no prior hysterectomy)	Infiltrating Ductal Carcinoma	T2	N1a	M0	Stage IIB	6th	Positive	Positive	Negative	[Not Available]	[Not Available]	TUMOR FREE	Alive	673	NO	YES	No	[Not Applicable]	63	Other	Modified radical mastectomy with sentinel lymph node biopsy and with total mastectomy of left breast	Negative	[Not Available]	[Not Applicable]	[Not Available]	[Not Available]	[Not Available]	[Not Available]	YES	28	3	[Not Available]	[Not Available]	[Not Available]	[Not Applicable]	[Not Applicable]	[Not Available]	[Not Applicable]	0	[Not Available]	[Not Applicable]	C50.9	8500/3	C50.9	NO	A0DI	[Not Available]
TCGA.BH.A0DK	49	Pre (<6 months since LMP AND no prior bilateral ovariectomy AND not on estrogen replacement)	Infiltrating Ductal Carcinoma	T2	N0 (i-)	M0	Stage IIA	[Not Available]	Positive	Positive	Negative	[Not Available]	[Not Available]	TUMOR FREE	Alive	423	NO	YES	No	[Not Applicable]	49	Simple Mastectomy	[Not Available]	Negative	[Not Available]	[Not Applicable]	[Not Available]	Sentinel node biopsy alone	[Not Available]	NO	[Not Available]	3	0	[Not Available]	[Not Available]	[Not Available]	[Not Applicable]	[Not Applicable]	[Not Available]	[Not Applicable]	0	[Not Available]	[Not Applicable]	C50.9	8500/3	C50.9	[Not Available]	A0DK	[Not Available]
TCGA.BH.A0DL	64	Post (prior bilateral ovariectomy OR >12 mo since LMP with no prior hysterectomy)	Other specify	T2	N0	M0	Stage IIA	6th	Positive	Negative	Negative	[Not Available]	[Not Available]	TUMOR FREE	Alive	1467	NO	YES	No	Infiltrating ductal carcinoma with metaplastic carcinoma and focal apocrine features	64	Other	Segmental mastectomy with sentinel lymph node biopsy	Negative	[Not Available]	[Not Applicable]	[Not Available]	[Not Available]	[Not Available]	[Not Available]	YES	3	0	[Not Available]	[Not Available]	[Not Available]	[Not Applicable]	[Not Applicable]	[Not Available]	[Not Applicable]	0	[Not Available]	[Not Applicable]	C50.9	8575/3	C50.9	NO	A0DL	[Not Available]
TCGA.BH.A0DO	78	Post (prior bilateral ovariectomy OR >12 mo since LMP with no prior hysterectomy)	Infiltrating Ductal Carcinoma	T1c	N0	M0	Stage I	6th	Positive	Positive	Negative	[Not Available]	[Not Available]	TUMOR FREE	Alive	525	NO	YES	No	[Not Applicable]	78	Simple Mastectomy	with sentinel lymph node biopsy	Negative	[Not Available]	[Not Applicable]	[Not Available]	[Not Available]	[Not Available]	[Not Available]	YES	2	0	[Not Available]	[Not Available]	[Not Available]	[Not Applicable]	[Not Applicable]	[Not Available]	[Not Applicable]	0	[Not Available]	[Not Applicable]	C50.9	8500/3	C50.9	NO	A0DO	[Not Available]
TCGA.BH.A0DP	60	Post (prior bilateral ovariectomy OR >12 mo since LMP with no prior hysterectomy)	Infiltrating Lobular Carcinoma	T3	N0 (i-)	M0	Stage IIB	[Not Available]	Positive	Positive	Negative	[Not Available]	[Not Available]	TUMOR FREE	Alive	476	NO	YES	No	[Not Applicable]	60	Simple Mastectomy	[Not Available]	Negative	[Not Evaluated]	[Not Applicable]	[Not Available]	Sentinel node biopsy alone	[Not Available]	NO	[Not Available]	4	0	[Not Available]	[Not Available]	[Not Available]	[Not Applicable]	[Not Applicable]	[Not Available]	[Not Applicable]	0	[Not Available]	[Not Applicable]	C50.9	8520/3	C50.9	[Not Available]	A0DP	[Not Available]
TCGA.BH.A0DQ	42	Pre (<6 months since LMP AND no prior bilateral ovariectomy AND not on estrogen replacement)	Infiltrating Ductal Carcinoma	T2	N1	M0	Stage IIB	[Not Available]	Positive	Positive	Negative	[Not Available]	[Not Available]	TUMOR FREE	Alive	98	NO	YES	No	[Not Applicable]	42	Lumpectomy	[Not Available]	Negative	[Not Evaluated]	[Not Applicable]	[Not Available]	Sentinel lymph node biopsy plus axillary dissection	[Not Available]	NO	[Not Available]	25	1	[Not Available]	[Not Available]	[Not Available]	[Not Applicable]	[Not Applicable]	[Not Available]	[Not Applicable]	0	[Not Available]	[Not Applicable]	C50.9	8500/3	C50.9	[Not Available]	A0DQ	[Not Available]
TCGA.BH.A0DS	71	Post (prior bilateral ovariectomy OR >12 mo since LMP with no prior hysterectomy)	Infiltrating Ductal Carcinoma	T2	N2a	M0	Stage IIIA	[Not Available]	Positive	Positive	Negative	[Not Available]	[Not Available]	TUMOR FREE	Alive	78	NO	YES	No	[Not Applicable]	71	Lumpectomy	[Not Available]	Negative	[Not Evaluated]	[Not Applicable]	[Not Available]	Sentinel lymph node biopsy plus axillary dissection	[Not Available]	NO	[Not Available]	14	8	[Not Available]	[Not Available]	[Not Available]	[Not Applicable]	[Not Applicable]	[Not Available]	[Not Applicable]	0	[Not Available]	[Not Applicable]	C50.9	8500/3	C50.9	[Not Available]	A0DS	[Not Available]
TCGA.BH.A0DT	41	Pre (<6 months since LMP AND no prior bilateral ovariectomy AND not on estrogen replacement)	Infiltrating Ductal Carcinoma	T1c	N1a	M0	Stage IIA	6th	Positive	Positive	Negative	[Not Available]	[Not Available]	TUMOR FREE	Alive	1170	NO	YES	No	[Not Applicable]	41	Other	Total mastectomy with sentinel lymoh node biopsy	Negative	[Not Available]	[Not Applicable]	[Not Available]	[Not Available]	[Not Available]	[Not Available]	YES	18	1	[Not Available]	[Not Available]	[Not Available]	[Not Applicable]	[Not Applicable]	[Not Available]	[Not Applicable]	0	[Not Available]	[Not Applicable]	C50.9	8500/3	C50.9	NO	A0DT	[Not Available]
TCGA.BH.A0DV	54	Peri (6-12 months since last menstrual period)	Infiltrating Ductal Carcinoma	T2	N2a	M0	Stage IIIA	6th	Positive	Positive	Negative	NA	NA	TUMOR FREE	Alive	2064	NO	YES	No	[Not Applicable]	54	Modified Radical Mastectomy	[Not Available]	Negative	[Not Available]	[Not Applicable]	[Not Available]	[Not Available]	[Not Available]	[Not Available]	YES	9	9	[Not Available]	[Not Available]	[Not Available]	[Not Applicable]	[Not Applicable]	[Not Available]	[Not Applicable]	0	[Not Available]	[Not Applicable]	C50.9	8500/3	C50.9	NO	A0DV	[Not Available]
TCGA.BH.A0DX	62	Post (prior bilateral ovariectomy OR >12 mo since LMP with no prior hysterectomy)	Infiltrating Ductal Carcinoma	T1b	N0	M0	Stage I	6th	Positive	Positive	Negative	[Not Available]	[Not Available]	TUMOR FREE	Alive	1442	NO	YES	No	[Not Applicable]	62	Other	Segmental mastectomy with sentinel lymph node biopsy	Negative	[Not Available]	[Not Applicable]	[Not Available]	[Not Available]	[Not Available]	[Not Available]	YES	11	0	[Not Available]	[Not Available]	[Not Available]	[Not Applicable]	[Not Applicable]	[Not Available]	[Not Applicable]	0	[Not Available]	[Not Applicable]	C50.9	8500/3	C50.9	NO	A0DX	[Not Available]
TCGA.BH.A0DZ	43	Pre (<6 months since LMP AND no prior bilateral ovariectomy AND not on estrogen replacement)	Infiltrating Ductal Carcinoma	T2	N1a	M0	Stage IIB	[Not Available]	Positive	Positive	Positive	[Not Available]	[Not Available]	TUMOR FREE	Alive	495	NO	YES	No	[Not Applicable]	43	Simple Mastectomy	[Not Available]	Negative	[Not Evaluated]	[Not Applicable]	[Not Available]	Sentinel lymph node biopsy plus axillary dissection	[Not Available]	NO	[Not Available]	5	1	[Not Available]	[Not Available]	[Not Available]	[Not Applicable]	[Not Applicable]	[Not Available]	[Not Applicable]	0	[Not Available]	[Not Applicable]	C50.9	8500/3	C50.9	[Not Available]	A0DZ	[Not Available]
TCGA.BH.A0E0	38	Pre (<6 months since LMP AND no prior bilateral ovariectomy AND not on estrogen replacement)	Infiltrating Ductal Carcinoma	T3	N3a	M0	Stage IIIC	[Not Available]	Negative	Negative	Negative	[Not Available]	[Not Available]	TUMOR FREE	Alive	134	NO	YES	No	[Not Applicable]	38	Modified Radical Mastectomy	[Not Available]	Negative	[Not Evaluated]	[Not Applicable]	[Not Available]	Axillary lymph node dissection alone	[Not Available]	NO	[Not Available]	21	10	[Not Available]	[Not Available]	[Not Available]	[Not Applicable]	[Not Applicable]	[Not Available]	[Not Applicable]	0	[Not Available]	[Not Applicable]	C50.9	8500/3	C50.9	[Not Available]	A0E0	[Not Available]
TCGA.BH.A0E1	52	Peri (6-12 months since last menstrual period)	Infiltrating Ductal Carcinoma	T2	N1	M0	Stage IIB	[Not Available]	Positive	Positive	Equivocal	[Not Available]	[Not Available]	TUMOR FREE	Alive	477	NO	YES	No	[Not Applicable]	52	Simple Mastectomy	[Not Available]	Negative	[Not Evaluated]	[Not Applicable]	[Not Available]	Sentinel lymph node biopsy plus axillary dissection	[Not Available]	NO	[Not Available]	17	2	[Not Available]	[Not Available]	[Not Available]	[Not Applicable]	[Not Applicable]	[Not Available]	[Not Applicable]	0	[Not Available]	[Not Applicable]	C50.9	8500/3	C50.9	[Not Available]	A0E1	[Not Available]
TCGA.BH.A0E2	49	Pre (<6 months since LMP AND no prior bilateral ovariectomy AND not on estrogen replacement)	Infiltrating Ductal Carcinoma	T2	N2a	M0	Stage IIIA	[Not Available]	Positive	Positive	Negative	[Not Available]	[Not Available]	TUMOR FREE	Alive	435	NO	YES	No	[Not Applicable]	49	Modified Radical Mastectomy	[Not Available]	Negative	[Not Evaluated]	[Not Applicable]	[Not Available]	Axillary lymph node dissection alone	[Not Available]	NO	[Not Available]	26	4	[Not Available]	[Not Available]	[Not Available]	[Not Applicable]	[Not Applicable]	[Not Available]	[Not Applicable]	0	[Not Available]	[Not Applicable]	C50.9	8500/3	C50.9	[Not Available]	A0E2	[Not Available]
TCGA.BH.A0E6	69	Post (prior bilateral ovariectomy OR >12 mo since LMP with no prior hysterectomy)	Infiltrating Ductal Carcinoma	T1c	N0 (i-)	M0	Stage IA	[Not Available]	Negative	Negative	Equivocal	[Not Available]	[Not Available]	TUMOR FREE	Alive	293	NO	YES	No	[Not Applicable]	69	Lumpectomy	[Not Available]	Negative	[Not Evaluated]	[Not Applicable]	[Not Available]	Sentinel node biopsy alone	[Not Available]	NO	[Not Available]	1	0	[Not Available]	[Not Available]	[Not Available]	[Not Applicable]	[Not Applicable]	[Not Available]	[Not Applicable]	0	[Not Available]	[Not Applicable]	C50.9	8500/3	C50.9	[Not Available]	A0E6	[Not Available]
TCGA.BH.A0E7	79	Post (prior bilateral ovariectomy OR >12 mo since LMP with no prior hysterectomy)	Infiltrating Ductal Carcinoma	T2	N1a	M0	Stage IIB	[Not Available]	Positive	Positive	Negative	[Not Available]	[Not Available]	TUMOR FREE	Alive	1363	NO	YES	No	[Not Applicable]	79	Lumpectomy	[Not Available]	Negative	[Not Evaluated]	[Not Applicable]	[Not Available]	Axillary lymph node dissection alone	[Not Available]	NO	[Not Available]	17	1	[Not Available]	[Not Available]	[Not Available]	[Not Applicable]	[Not Applicable]	[Not Available]	[Not Applicable]	0	[Not Available]	[Not Applicable]	C50.9	8500/3	C50.9	[Not Available]	A0E7	[Not Available]
TCGA.BH.A0E9	53	Post (prior bilateral ovariectomy OR >12 mo since LMP with no prior hysterectomy)	Infiltrating Lobular Carcinoma	T2	N1a	M0	Stage IIB	6th	Positive	Positive	Negative	[Not Available]	[Not Available]	TUMOR FREE	Alive	1405	NO	YES	No	[Not Applicable]	53	Modified Radical Mastectomy	Sentinel lymph node biopsy	Negative	[Not Available]	[Not Applicable]	[Not Available]	[Not Available]	[Not Available]	[Not Available]	YES	12	3	[Not Available]	[Not Available]	[Not Available]	[Not Applicable]	[Not Applicable]	[Not Available]	[Not Applicable]	0	[Not Available]	[Not Applicable]	C50.9	8520/3	C50.9	NO	A0E9	[Not Available]
TCGA.BH.A0EA	72	Post (prior bilateral ovariectomy OR >12 mo since LMP with no prior hysterectomy)	Infiltrating Ductal Carcinoma	T1c	N1a	M0	Stage IIA	6th	Positive	Positive	Negative	[Not Available]	[Not Available]	TUMOR FREE	Dead	991	NO	YES	No	[Not Applicable]	72	Other	Total mastectomy with sentinel lymph node biopsy	Negative	[Not Available]	[Not Applicable]	[Not Available]	[Not Available]	[Not Available]	[Not Available]	YES	4	2	[Not Available]	[Not Available]	[Not Available]	[Not Applicable]	[Not Applicable]	[Not Available]	[Not Applicable]	0	[Not Available]	[Not Applicable]	C50.9	8500/3	C50.9	NO	A0EA	[Not Available]
TCGA.BH.A0EB	69	Post (prior bilateral ovariectomy OR >12 mo since LMP with no prior hysterectomy)	Infiltrating Ductal Carcinoma	T1c	N0 (i-)	M0	Stage IA	[Not Available]	Positive	Positive	Equivocal	[Not Available]	[Not Available]	TUMOR FREE	Alive	745	NO	YES	No	[Not Applicable]	69	Lumpectomy	[Not Available]	Negative	[Not Evaluated]	[Not Applicable]	[Not Available]	Sentinel lymph node biopsy plus axillary dissection	[Not Available]	NO	[Not Available]	4	0	[Not Available]	[Not Available]	[Not Available]	[Not Applicable]	[Not Applicable]	[Not Available]	[Not Applicable]	0	[Not Available]	[Not Applicable]	C50.9	8500/3	C50.9	[Not Available]	A0EB	[Not Available]
TCGA.BH.A0EE	68	Post (prior bilateral ovariectomy OR >12 mo since LMP with no prior hysterectomy)	Infiltrating Ductal Carcinoma	T3	N0 (i-)	M0	Stage IIB	[Not Available]	Negative	Negative	Positive	[Not Available]	[Not Available]	TUMOR FREE	Alive	943	NO	YES	No	[Not Applicable]	68	Simple Mastectomy	[Not Available]	Negative	[Not Available]	[Not Applicable]	[Not Available]	Sentinel node biopsy alone	[Not Available]	NO	[Not Available]	1	0	[Not Available]	[Not Available]	[Not Available]	[Not Applicable]	[Not Applicable]	[Not Available]	[Not Applicable]	0	[Not Available]	[Not Applicable]	C50.9	8500/3	C50.9	[Not Available]	A0EE	[Not Available]
TCGA.BH.A0EI	51	Peri (6-12 months since last menstrual period)	Infiltrating Ductal Carcinoma	T1c	N1a	M0	Stage IIA	6th	Positive	Positive	Negative	[Not Available]	[Not Available]	TUMOR FREE	Alive	743	NO	YES	No	[Not Applicable]	51	Other	segmental mastectomy with right sentinel lymph node biopsy	Negative	[Not Available]	[Not Applicable]	[Not Available]	[Not Available]	[Not Available]	[Not Available]	YES	2	4	[Not Available]	[Not Available]	[Not Available]	[Not Applicable]	[Not Applicable]	[Not Available]	[Not Applicable]	0	[Not Available]	[Not Applicable]	C50.9	8500/3	C50.9	NO	A0EI	[Not Available]
TCGA.BH.A0GY	67	Post (prior bilateral ovariectomy OR >12 mo since LMP with no prior hysterectomy)	Infiltrating Ductal Carcinoma	T2	N1	M0	Stage IIA	[Not Available]	Positive	Positive	Negative	[Not Available]	[Not Available]	TUMOR FREE	Alive	923	NO	YES	No	[Not Applicable]	67	Lumpectomy	[Not Available]	Negative	[Not Evaluated]	[Not Applicable]	[Not Available]	Sentinel lymph node biopsy plus axillary dissection	[Not Available]	NO	[Not Available]	26	3	[Not Available]	[Not Available]	[Not Available]	[Not Applicable]	[Not Applicable]	[Not Available]	[Not Applicable]	0	[Not Available]	[Not Applicable]	C50.9	8500/3	C50.9	[Not Available]	A0GY	[Not Available]
TCGA.BH.A0GZ	62	Post (prior bilateral ovariectomy OR >12 mo since LMP with no prior hysterectomy)	Infiltrating Ductal Carcinoma	T1c	N1a	M0	Stage IIA	[Not Available]	Positive	Positive	Equivocal	[Not Available]	[Not Available]	TUMOR FREE	Alive	328	NO	YES	No	[Not Applicable]	62	Lumpectomy	[Not Available]	Negative	[Not Evaluated]	[Not Applicable]	Negative	Sentinel lymph node biopsy plus axillary dissection	[Not Available]	NO	[Not Available]	14	1	[Not Available]	[Not Available]	[Not Available]	[Not Applicable]	[Not Applicable]	[Not Available]	[Not Applicable]	0	[Not Available]	[Not Applicable]	C50.9	8500/3	C50.9	[Not Available]	A0GZ	[Not Available]
TCGA.BH.A0H0	69	Post (prior bilateral ovariectomy OR >12 mo since LMP with no prior hysterectomy)	Infiltrating Ductal Carcinoma	T1c	N0 (i-)	M0	Stage IA	[Not Available]	Positive	Positive	Negative	[Not Available]	[Not Available]	TUMOR FREE	Alive	461	NO	YES	No	[Not Applicable]	69	Lumpectomy	[Not Available]	Negative	[Not Evaluated]	[Not Applicable]	[Not Available]	Sentinel node biopsy alone	[Not Available]	NO	[Not Available]	2	0	[Not Available]	[Not Available]	[Not Available]	[Not Applicable]	[Not Applicable]	[Not Available]	[Not Applicable]	0	[Not Available]	[Not Applicable]	C50.9	8500/3	C50.9	[Not Available]	A0H0	[Not Available]
TCGA.BH.A0H3	46	Pre (<6 months since LMP AND no prior bilateral ovariectomy AND not on estrogen replacement)	Infiltrating Ductal Carcinoma	T1c	N0	M0	Stage I	6th	Positive	Positive	[Not Available]	[Not Available]	Negative	TUMOR FREE	Alive	1149	NO	YES	No	[Not Applicable]	46	Other	Left segmental mastectomy with axillary lymph node dissection	Negative	[Not Available]	[Not Applicable]	[Not Available]	[Not Available]	[Not Available]	[Not Available]	YES	2	0	[Not Available]	[Not Available]	[Not Available]	[Not Applicable]	[Not Applicable]	[Not Available]	[Not Applicable]	0	[Not Available]	[Not Applicable]	C50.9	8500/3	C50.9	NO	A0H3	[Not Available]
TCGA.BH.A0H5	45	Post (prior bilateral ovariectomy OR >12 mo since LMP with no prior hysterectomy)	Infiltrating Ductal Carcinoma	T1c	N0 (i-)	M0	Stage I	6th	Positive	Positive	[Not Available]	[Not Available]	Negative	TUMOR FREE	Alive	1080	NO	YES	No	[Not Applicable]	45	Other	Right total mastectomy with lymph node left axillary lymph node excision	Negative	[Not Available]	[Not Applicable]	[Not Available]	[Not Available]	[Not Available]	[Not Available]	YES	1	0	[Not Available]	[Not Available]	[Not Available]	[Not Applicable]	[Not Applicable]	[Not Available]	[Not Applicable]	0	[Not Available]	[Not Applicable]	C50.9	8500/3	C50.9	NO	A0H5	[Not Available]
TCGA.BH.A0H6	82	Post (prior bilateral ovariectomy OR >12 mo since LMP with no prior hysterectomy)	Infiltrating Ductal Carcinoma	T1b	NX	M0	Stage I	[Not Available]	Positive	Positive	Negative	[Not Available]	[Not Available]	TUMOR FREE	Alive	747	NO	YES	No	[Not Applicable]	82	Lumpectomy	[Not Available]	Negative	[Not Evaluated]	[Not Applicable]	[Not Available]	No axillary staging	[Not Available]	NO	[Not Available]	0	0	0	[Not Available]	[Not Available]	[Not Applicable]	[Not Applicable]	[Not Available]	[Not Applicable]	0	[Not Available]	[Not Applicable]	C50.9	8500/3	C50.9	[Not Available]	A0H6	[Not Available]
TCGA.BH.A0H7	65	Post (prior bilateral ovariectomy OR >12 mo since LMP with no prior hysterectomy)	Infiltrating Ductal Carcinoma	T1c	N2a	M0	Stage IIIA	[Not Available]	Positive	Positive	Negative	[Not Available]	[Not Available]	TUMOR FREE	Alive	702	NO	YES	No	[Not Applicable]	65	Modified Radical Mastectomy	[Not Available]	Negative	[Not Evaluated]	[Not Applicable]	[Not Available]	Axillary lymph node dissection alone	[Not Available]	NO	[Not Available]	16	6	[Not Available]	[Not Available]	[Not Available]	[Not Applicable]	[Not Applicable]	[Not Available]	[Not Applicable]	0	[Not Available]	[Not Applicable]	C50.9	8500/3	C50.9	[Not Available]	A0H7	[Not Available]
TCGA.BH.A0H9	69	Post (prior bilateral ovariectomy OR >12 mo since LMP with no prior hysterectomy)	Infiltrating Ductal Carcinoma	T2	N0 (i-)	M0	Stage IIA	[Not Available]	Positive	Positive	Equivocal	[Not Available]	[Not Available]	TUMOR FREE	Alive	1247	NO	YES	No	[Not Applicable]	69	Lumpectomy	[Not Available]	Negative	[Not Evaluated]	[Not Applicable]	[Not Available]	Sentinel node biopsy alone	[Not Available]	NO	[Not Available]	1	0	[Not Available]	[Not Available]	[Not Available]	[Not Applicable]	[Not Applicable]	[Not Available]	[Not Applicable]	0	[Not Available]	[Not Applicable]	C50.9	8500/3	C50.9	[Not Available]	A0H9	[Not Available]
TCGA.BH.A0HA	31	Pre (<6 months since LMP AND no prior bilateral ovariectomy AND not on estrogen replacement)	Infiltrating Ductal Carcinoma	T1c	N0 (i-)	M0	Stage I	6th	Positive	Positive	[Not Available]	[Not Available]	Negative	TUMOR FREE	Alive	856	NO	YES	No	[Not Applicable]	31	Other	bilateral total mastectomies with right sentinel node biopsy	Negative	[Not Available]	[Not Applicable]	[Not Available]	[Not Available]	[Not Available]	[Not Available]	YES	4	0	[Not Available]	[Not Available]	[Not Available]	[Not Applicable]	[Not Applicable]	[Not Available]	[Not Applicable]	0	[Not Available]	[Not Applicable]	C50.9	8500/3	C50.9	NO	A0HA	[Not Available]
TCGA.BH.A0HB	55	Post (prior bilateral ovariectomy OR >12 mo since LMP with no prior hysterectomy)	Infiltrating Ductal Carcinoma	T1c	N0 (i-)	M0	Stage IA	[Not Available]	Positive	Positive	Equivocal	[Not Available]	[Not Available]	TUMOR FREE	Alive	806	NO	YES	No	[Not Applicable]	55	Lumpectomy	[Not Available]	Negative	[Not Evaluated]	[Not Applicable]	[Not Available]	Sentinel node biopsy alone	[Not Available]	NO	[Not Available]	2	0	[Not Available]	[Not Available]	[Not Available]	[Not Applicable]	[Not Applicable]	[Not Available]	[Not Applicable]	0	[Not Available]	[Not Applicable]	C50.9	8500/3	C50.9	[Not Available]	A0HB	[Not Available]
TCGA.BH.A0HF	77	Post (prior bilateral ovariectomy OR >12 mo since LMP with no prior hysterectomy)	Infiltrating Ductal Carcinoma	T1c	N0 (i-)	M0	Stage IA	[Not Available]	Positive	Positive	Negative	[Not Available]	[Not Available]	TUMOR FREE	Alive	727	NO	YES	No	[Not Applicable]	77	Lumpectomy	[Not Available]	Negative	[Not Evaluated]	[Not Applicable]	[Not Available]	Sentinel node biopsy alone	[Not Available]	NO	[Not Available]	2	0	[Not Available]	[Not Available]	[Not Available]	[Not Applicable]	[Not Applicable]	[Not Available]	[Not Applicable]	0	[Not Available]	[Not Applicable]	C50.9	8500/3	C50.9	[Not Available]	A0HF	[Not Available]
TCGA.BH.A0HI	78	Post (prior bilateral ovariectomy OR >12 mo since LMP with no prior hysterectomy)	Infiltrating Ductal Carcinoma	T1c	N0 (i-)	M0	Stage IA	[Not Available]	Positive	Positive	Negative	[Not Available]	[Not Available]	TUMOR FREE	Alive	620	NO	YES	No	[Not Applicable]	78	Lumpectomy	[Not Available]	Negative	[Not Evaluated]	[Not Applicable]	[Not Available]	Sentinel node biopsy alone	[Not Available]	YES	[Not Available]	1	0	0	[Not Available]	[Not Available]	[Not Applicable]	[Not Applicable]	[Not Available]	[Not Applicable]	0	[Not Available]	[Not Applicable]	C50.9	8500/3	C50.9	[Not Available]	A0HI	[Not Available]
TCGA.BH.A0HK	81	Post (prior bilateral ovariectomy OR >12 mo since LMP with no prior hysterectomy)	Infiltrating Ductal Carcinoma	T2	N1	M0	Stage IIB	[Not Available]	Positive	Negative	Negative	[Not Available]	[Not Available]	TUMOR FREE	Alive	178	NO	YES	No	[Not Applicable]	81	Modified Radical Mastectomy	[Not Available]	Negative	[Not Evaluated]	[Not Applicable]	[Not Available]	Axillary lymph node dissection alone	[Not Available]	NO	[Not Available]	17	2	[Not Available]	[Not Available]	[Not Available]	[Not Applicable]	[Not Applicable]	[Not Available]	[Not Applicable]	0	[Not Available]	[Not Applicable]	C50.9	8522/3	C50.9	[Not Available]	A0HK	[Not Available]
TCGA.BH.A0HL	56	Post (prior bilateral ovariectomy OR >12 mo since LMP with no prior hysterectomy)	Infiltrating Ductal Carcinoma	T2	N1a	M0	Stage IIB	[Not Available]	Positive	Positive	Equivocal	[Not Available]	[Not Available]	TUMOR FREE	Alive	72	NO	YES	No	[Not Applicable]	56	Modified Radical Mastectomy	[Not Available]	Negative	[Not Evaluated]	[Not Applicable]	[Not Available]	Sentinel lymph node biopsy plus axillary dissection	[Not Available]	NO	[Not Available]	17	2	[Not Available]	[Not Available]	[Not Available]	[Not Applicable]	[Not Applicable]	[Not Available]	[Not Applicable]	0	[Not Available]	[Not Applicable]	C50.9	8503/3	C50.9	[Not Available]	A0HL	[Not Available]
TCGA.BH.A0HN	67	Post (prior bilateral ovariectomy OR >12 mo since LMP with no prior hysterectomy)	Infiltrating Ductal Carcinoma	T1c	N0 (i-)	M0	Stage IA	[Not Available]	Positive	Positive	Equivocal	[Not Available]	[Not Available]	TUMOR FREE	Alive	516	NO	YES	No	[Not Applicable]	67	Lumpectomy	[Not Available]	Positive	Mastectomy NOS	[Not Applicable]	Negative	Sentinel node biopsy alone	[Not Available]	NO	[Not Available]	2	0	[Not Available]	[Not Available]	[Not Available]	[Not Applicable]	[Not Applicable]	[Not Available]	[Not Applicable]	0	[Not Available]	[Not Applicable]	C50.9	8500/3	C50.9	[Not Available]	A0HN	[Not Available]
TCGA.BH.A0HO	48	Pre (<6 months since LMP AND no prior bilateral ovariectomy AND not on estrogen replacement)	Infiltrating Ductal Carcinoma	T1c	N1a	M0	Stage IIA	[Not Available]	Positive	Positive	Negative	[Not Available]	[Not Available]	TUMOR FREE	Alive	76	NO	YES	No	[Not Applicable]	48	Lumpectomy	[Not Available]	Negative	[Not Evaluated]	[Not Applicable]	[Not Available]	Sentinel lymph node biopsy plus axillary dissection	[Not Available]	YES	[Not Available]	18	1	1	[Not Available]	[Not Available]	[Not Applicable]	[Not Applicable]	[Not Available]	[Not Applicable]	0	[Not Available]	[Not Applicable]	C50.9	8500/3	C50.9	[Not Available]	A0HO	[Not Available]
TCGA.BH.A0HP	65	Post (prior bilateral ovariectomy OR >12 mo since LMP with no prior hysterectomy)	Infiltrating Lobular Carcinoma	T3	N2a	M0	Stage IIIA	[Not Available]	Positive	Negative	Negative	[Not Available]	[Not Available]	TUMOR FREE	Alive	414	NO	YES	No	[Not Applicable]	65	Modified Radical Mastectomy	[Not Available]	Negative	[Not Evaluated]	[Not Applicable]	[Not Available]	Axillary lymph node dissection alone	[Not Available]	NO	[Not Available]	17	8	[Not Available]	[Not Available]	[Not Available]	[Not Applicable]	[Not Applicable]	[Not Available]	[Not Applicable]	0	[Not Available]	[Not Applicable]	C50.9	8520/3	C50.9	[Not Available]	A0HP	[Not Available]
TCGA.BH.A0HQ	56	Post (prior bilateral ovariectomy OR >12 mo since LMP with no prior hysterectomy)	Infiltrating Ductal Carcinoma	T2	N0 (i+)	M0	Stage IIA	[Not Available]	Positive	Positive	Negative	[Not Available]	[Not Available]	TUMOR FREE	Alive	1121	NO	YES	No	[Not Applicable]	56	Lumpectomy	[Not Available]	Negative	[Not Evaluated]	[Not Applicable]	[Not Available]	Sentinel node biopsy alone	[Not Available]	YES	[Not Available]	4	0	[Not Available]	[Not Available]	[Not Available]	[Not Applicable]	[Not Applicable]	[Not Available]	[Not Applicable]	0	[Not Available]	[Not Applicable]	C50.9	8500/3	C50.9	[Not Available]	A0HQ	[Not Available]
TCGA.BH.A0HU	52	Peri (6-12 months since last menstrual period)	Infiltrating Ductal Carcinoma	T1c	N0 (i-)	M0	Stage IA	[Not Available]	Positive	Positive	Negative	[Not Available]	[Not Available]	TUMOR FREE	Alive	392	NO	YES	No	[Not Applicable]	52	Lumpectomy	[Not Available]	Negative	[Not Evaluated]	[Not Applicable]	[Not Available]	Sentinel node biopsy alone	[Not Available]	NO	[Not Available]	1	0	[Not Available]	[Not Available]	[Not Available]	[Not Applicable]	[Not Applicable]	[Not Available]	[Not Applicable]	0	[Not Available]	[Not Applicable]	C50.9	8500/3	C50.9	[Not Available]	A0HU	[Not Available]
TCGA.BH.A0HW	62	Post (prior bilateral ovariectomy OR >12 mo since LMP with no prior hysterectomy)	Infiltrating Ductal Carcinoma	T1c	N0 (i-)	M0	Stage IA	[Not Available]	Positive	Negative	Equivocal	[Not Available]	[Not Available]	TUMOR FREE	Alive	1561	NO	YES	No	[Not Applicable]	62	Lumpectomy	[Not Available]	Negative	[Not Evaluated]	[Not Applicable]	[Not Available]	Sentinel node biopsy alone	[Not Available]	NO	[Not Available]	2	0	[Not Available]	[Not Available]	[Not Available]	[Not Applicable]	[Not Applicable]	[Not Available]	[Not Applicable]	0	[Not Available]	[Not Applicable]	C50.9	8500/3	C50.9	[Not Available]	A0HW	[Not Available]
TCGA.BH.A0HX	54	Post (prior bilateral ovariectomy OR >12 mo since LMP with no prior hysterectomy)	Infiltrating Ductal Carcinoma	T2	N1a	M0	Stage IIB	[Not Available]	Positive	Positive	Negative	[Not Available]	[Not Available]	TUMOR FREE	Alive	829	NO	YES	No	[Not Applicable]	54	Simple Mastectomy	[Not Available]	Negative	[Not Evaluated]	[Not Applicable]	[Not Available]	Sentinel lymph node biopsy plus axillary dissection	[Not Available]	YES	[Not Available]	24	2	2	[Not Available]	[Not Available]	[Not Applicable]	[Not Applicable]	[Not Available]	[Not Applicable]	0	[Not Available]	[Not Applicable]	C50.9	8500/3	C50.9	[Not Available]	A0HX	[Not Available]
TCGA.BH.A0HY	60	Post (prior bilateral ovariectomy OR >12 mo since LMP with no prior hysterectomy)	Infiltrating Ductal Carcinoma	T1c	N0	M0	Stage I	6th	Positive	Negative	Positive	[Not Available]	[Not Available]	TUMOR FREE	Alive	868	NO	YES	No	[Not Applicable]	60	Other	Total mastectomy with left sentinel lymph node biospy	Negative	[Not Available]	[Not Applicable]	[Not Available]	[Not Available]	[Not Available]	[Not Available]	YES	3	0	[Not Available]	[Not Available]	[Not Available]	[Not Applicable]	[Not Applicable]	[Not Available]	[Not Applicable]	0	[Not Available]	[Not Applicable]	C50.9	8500/3	C50.9	NO	A0HY	[Not Available]
TCGA.BH.A0RX	59	Post (prior bilateral ovariectomy OR >12 mo since LMP with no prior hysterectomy)	Infiltrating Ductal Carcinoma	T2	N0 (i-)	M0	Stage IIA	[Not Available]	Negative	Negative	Negative	[Not Available]	[Not Available]	TUMOR FREE	Alive	170	NO	YES	No	[Not Applicable]	59	Lumpectomy	[Not Available]	Negative	[Not Evaluated]	[Not Applicable]	[Not Available]	Sentinel node biopsy alone	[Not Available]	NO	[Not Available]	3	0	[Not Available]	[Not Available]	[Not Available]	[Not Applicable]	[Not Applicable]	[Not Available]	[Not Applicable]	0	[Not Available]	[Not Applicable]	C50.9	8500/3	C50.9	[Not Available]	A0RX	[Not Available]
TCGA.BH.A0W3	58	Indeterminate (neither Pre or Postmenopausal)	Infiltrating Ductal Carcinoma	T1c	N1a	M0	Stage IIA	7th	Positive	Positive	Equivocal	NA	NA	TUMOR FREE	Alive	728	NO	YES	No	[Not Applicable]	58	Other	Segmental mastectomy	[Not Available]	[Not Available]	[Not Applicable]	[Not Available]	[Not Available]	[Not Available]	[Not Available]	[Not Available]	4	1	1	[Not Available]	[Not Available]	[Not Applicable]	[Not Applicable]	[Not Available]	[Not Applicable]	0	[Not Available]	[Not Applicable]	C50.9	8500/3	C50.9	[Not Available]	A0W3	[Not Available]
TCGA.BH.A0W4	46	[Not Available]	Infiltrating Ductal Carcinoma	T2	N0 (i-)	M0	Stage IIA	7th	Positive	Positive	Negative	NA	NA	TUMOR FREE	Alive	759	NO	YES	No	[Not Applicable]	46	Other	Total mastectomy	[Not Available]	[Not Available]	[Not Applicable]	[Not Available]	[Not Available]	[Not Available]	[Not Available]	[Not Available]	3	[Not Available]	[Not Available]	[Not Available]	[Not Available]	[Not Applicable]	[Not Applicable]	[Not Available]	[Not Applicable]	0	[Not Available]	[Not Applicable]	C50.9	8500/3	C50.9	[Not Available]	A0W4	[Not Available]
TCGA.BH.A0W5	77	[Not Available]	Infiltrating Ductal Carcinoma	T1c	N1a	M0	Stage IIA	6th	Positive	Positive	Equivocal	[Not Available]	Equivocal	TUMOR FREE	Alive	543	NO	YES	No	[Not Applicable]	77	Other	segmental mastectomy	Negative	[Not Available]	[Not Applicable]	[Not Available]	Sentinel lymph node biopsy plus axillary dissection	[Not Available]	[Not Available]	[Not Available]	11	1	1	[Not Available]	[Not Available]	[Not Applicable]	[Not Applicable]	[Not Available]	[Not Applicable]	0	[Not Available]	[Not Applicable]	C50.9	8500/3	C50.9	[Not Available]	A0W5	[Not Available]
TCGA.BH.A0W7	49	[Not Available]	Infiltrating Ductal Carcinoma	T1c	N0 (i-)	M0	Stage I	6th	Positive	Positive	Negative	[Not Available]	[Not Evaluated]	TUMOR FREE	Alive	558	NO	YES	No	[Not Applicable]	49	Other	segmental mastectomy	Negative	[Not Available]	[Not Applicable]	[Not Available]	Sentinel node biopsy alone	[Not Available]	[Not Available]	[Not Available]	2	0	0	[Not Available]	[Not Available]	[Not Applicable]	[Not Applicable]	[Not Available]	[Not Applicable]	0	[Not Available]	[Not Applicable]	C50.9	8500/3	C50.9	[Not Available]	A0W7	[Not Available]
TCGA.BH.A0WA	82	[Not Available]	[Not Available]	T1c	N0 (i-)	M0	Stage I	6th	Negative	Negative	Negative	NA	NA	TUMOR FREE	Alive	701	NO	YES	No	[Not Applicable]	82	Other	segmental mastectomy	Negative	[Not Available]	[Not Applicable]	[Not Available]	Axillary lymph node dissection alone	[Not Available]	[Not Available]	[Not Available]	3	0	[Not Available]	[Not Available]	[Not Available]	[Not Applicable]	[Not Applicable]	[Not Available]	[Not Applicable]	0	[Not Available]	[Not Applicable]	C50.9	8575/3	C50.9	[Not Available]	A0WA	[Not Available]
TCGA.BH.A18F	50	Peri (6-12 months since last menstrual period)	Infiltrating Ductal Carcinoma	T2	N0	M0	Stage IIA	7th	Positive	Positive	Negative	[Not Available]	[Not Available]	TUMOR FREE	Alive	268	NO	YES	No	[Not Applicable]	50	Other	needle localized segmental mastectomy	Negative	[Not Available]	[Not Applicable]	[Not Available]	Sentinel node biopsy alone	[Not Available]	[Not Available]	YES	1	0	[Not Available]	[Not Available]	[Not Available]	[Not Applicable]	[Not Applicable]	[Not Available]	[Not Applicable]	0	[Not Available]	[Not Applicable]	C50.9	8500/3	C50.9	[Not Available]	A18F	[Not Available]
TCGA.BH.A18G	81	Post (prior bilateral ovariectomy OR >12 mo since LMP with no prior hysterectomy)	Infiltrating Ductal Carcinoma	T1c	N0	M0	Stage IA	[Not Available]	Negative	Negative	Negative	[Not Available]	[Not Available]	[Not Available]	Alive	61	NO	YES	No	[Not Applicable]	81	Other	right segmental mastectomy	Negative	[Not Available]	[Not Applicable]	[Not Available]	Sentinel lymph node biopsy plus axillary dissection	[Not Available]	[Not Available]	YES	3	0	[Not Available]	[Not Available]	[Not Available]	[Not Applicable]	[Not Applicable]	[Not Available]	[Not Applicable]	0	[Not Available]	[Not Applicable]	C50.5	8500/3	C50.5	[Not Available]	A18G	[Not Available]
TCGA.BH.A18H	63	Post (prior bilateral ovariectomy OR >12 mo since LMP with no prior hysterectomy)	Infiltrating Ductal Carcinoma	T1b	N0	M0	Stage IA	7th	Positive	Positive	Positive	[Not Available]	Equivocal	[Not Available]	Alive	0	NO	YES	No	[Not Applicable]	63	Other	segmental mastectomy	Negative	[Not Available]	[Not Applicable]	[Not Available]	Sentinel lymph node biopsy plus axillary dissection	[Not Available]	YES	YES	2	0	[Not Available]	[Not Available]	[Not Available]	[Not Applicable]	[Not Applicable]	[Not Available]	[Not Applicable]	0	[Not Available]	[Not Applicable]	C50.9	8500/3	C50.9	[Not Available]	A18H	[Not Available]
TCGA.BH.A18I	53	Post (prior bilateral ovariectomy OR >12 mo since LMP with no prior hysterectomy)	Infiltrating Ductal Carcinoma	T1c	N1a	cM0 (i+)	Stage IIA	7th	Positive	Positive	Positive	[Not Available]	[Not Available]	TUMOR FREE	Alive	220	NO	YES	No	[Not Applicable]	53	Other	segmental mastectomy	Positive	Modified radical mastectomy	[Not Applicable]	Negative	Sentinel node biopsy alone	[Not Available]	[Not Available]	YES	3	1	1	[Not Available]	[Not Available]	[Not Applicable]	[Not Applicable]	[Not Available]	[Not Applicable]	0	[Not Available]	[Not Applicable]	C50.2	8500/3	C50.2	[Not Available]	A18I	[Not Available]
TCGA.BH.A18J	56	[Not Available]	Infiltrating Ductal Carcinoma	T4b	N2	M1	Stage IV	5th	Positive	Positive	Negative	[Not Available]	[Not Available]	WITH TUMOR	Dead	612	NO	YES	No	[Not Applicable]	56	Modified Radical Mastectomy	[Not Available]	Negative	[Not Available]	[Not Applicable]	[Not Available]	[Not Available]	[Not Available]	[Not Available]	[Not Available]	[Not Available]	[Not Available]	[Not Available]	Bone	[Not Available]	[Not Applicable]	[Not Applicable]	[Not Available]	[Not Applicable]	0	[Not Available]	[Not Applicable]	C50.9	8500/3	C50.9	YES	A18J	[Not Available]
TCGA.BH.A18K	46	[Not Available]	Infiltrating Ductal Carcinoma	T1	N0	M0	Stage I	5th	Positive	Positive	Negative	[Not Available]	[Not Available]	WITH TUMOR	Dead	2763	NO	YES	No	[Not Applicable]	46	Other	segmental mastectomy with axillary dissection	Negative	[Not Available]	[Not Applicable]	[Not Available]	Sentinel lymph node biopsy plus axillary dissection	[Not Available]	[Not Available]	YES	11	0	[Not Available]	[Not Available]	[Not Available]	[Not Applicable]	[Not Applicable]	[Not Available]	[Not Applicable]	0	[Not Available]	[Not Applicable]	C50.9	8500/3	C50.9	NO	A18K	[Not Available]
TCGA.BH.A18L	50	[Not Available]	Infiltrating Ductal Carcinoma	T3	N1mi	M0	Stage IIIA	6th	Positive	Positive	Negative	[Not Available]	[Not Available]	[Not Available]	Dead	811	NO	YES	No	[Not Applicable]	50	Other	total mastectomy and sentinel node biopsy	Negative	[Not Available]	[Not Applicable]	[Not Available]	Sentinel node biopsy alone	[Not Available]	[Not Available]	YES	3	1	1	[Not Available]	[Not Available]	[Not Applicable]	[Not Applicable]	[Not Available]	[Not Applicable]	0	[Not Available]	[Not Applicable]	C50.9	8500/3	C50.9	NO	A18L	[Not Available]
TCGA.BH.A18M	39	[Not Available]	Infiltrating Ductal Carcinoma	T3	N1	M0	Stage IIIA	5th	Positive	Positive	Positive	[Not Available]	Positive	[Not Available]	Dead	2207	NO	YES	No	[Not Applicable]	39	Modified Radical Mastectomy	[Not Available]	Negative	[Not Available]	[Not Applicable]	[Not Available]	[Not Available]	[Not Available]	[Not Available]	YES	6	4	4	[Not Available]	[Not Available]	[Not Applicable]	[Not Applicable]	[Not Available]	[Not Applicable]	0	[Not Available]	[Not Applicable]	C50.3	8500/3	C50.3	NO	A18M	[Not Available]
TCGA.BH.A18N	88	[Not Available]	Infiltrating Ductal Carcinoma	T2	N1b	M0	Stage IIA	[Not Available]	Positive	Positive	Negative	[Not Available]	[Not Available]	[Not Available]	Dead	1148	NO	YES	No	[Not Applicable]	88	Modified Radical Mastectomy	[Not Available]	Negative	[Not Available]	[Not Applicable]	[Not Available]	Axillary lymph node dissection alone	[Not Available]	[Not Available]	YES	26	2	2	[Not Available]	[Not Available]	[Not Applicable]	[Not Applicable]	[Not Available]	[Not Applicable]	0	[Not Available]	[Not Applicable]	C50.9	8500/3	C50.9	NO	A18N	[Not Available]
TCGA.BH.A18P	60	[Not Available]	Infiltrating Ductal Carcinoma	T1	N0	M0	Stage I	6th	Positive	Negative	Positive	[Not Available]	Positive	WITH TUMOR	Dead	921	NO	YES	No	[Not Applicable]	60	Simple Mastectomy	[Not Available]	Negative	[Not Available]	[Not Applicable]	[Not Available]	Sentinel node biopsy alone	[Not Available]	[Not Available]	YES	2	0	[Not Available]	[Not Available]	[Not Available]	[Not Applicable]	[Not Applicable]	[Not Available]	[Not Applicable]	0	[Not Available]	[Not Applicable]	C50.3	8500/3	C50.3	[Not Available]	A18P	[Not Available]
TCGA.BH.A18Q	56	[Not Available]	Infiltrating Ductal Carcinoma	T2	N1b	M0	Stage IIB	[Not Available]	Negative	Negative	Positive	[Not Available]	Negative	[Not Available]	Dead	1692	NO	YES	No	[Not Applicable]	56	Modified Radical Mastectomy	[Not Available]	Negative	[Not Available]	[Not Applicable]	[Not Available]	Axillary lymph node dissection alone	[Not Available]	[Not Available]	YES	25	2	2	[Not Available]	[Not Available]	[Not Applicable]	[Not Applicable]	[Not Available]	[Not Applicable]	0	[Not Available]	[Not Applicable]	C50.8	8500/3	C50.8	[Not Available]	A18Q	[Not Available]
TCGA.BH.A18R	50	[Not Available]	Infiltrating Ductal Carcinoma	T2b	N1	M0	Stage IIA	[Not Available]	Indeterminate	Negative	Positive	[Not Available]	Positive	TUMOR FREE	Dead	1142	NO	YES	No	[Not Applicable]	50	Modified Radical Mastectomy	[Not Available]	Negative	[Not Available]	[Not Applicable]	[Not Available]	[Not Available]	[Not Available]	[Not Available]	YES	15	10	[Not Available]	[Not Available]	[Not Available]	[Not Applicable]	[Not Applicable]	[Not Available]	[Not Applicable]	0	[Not Available]	[Not Applicable]	C50.9	8500/3	C50.9	NO	A18R	[Not Available]
TCGA.BH.A18S	79	Post (prior bilateral ovariectomy OR >12 mo since LMP with no prior hysterectomy)	Mucinous Carcinoma	T1c	N0	M0	Stage I	6th	Positive	Positive	Negative	[Not Available]	[Not Available]	TUMOR FREE	Dead	2009	NO	YES	No	[Not Applicable]	79	Other	total mastectomy	Negative	[Not Available]	[Not Applicable]	[Not Available]	Sentinel node biopsy alone	[Not Available]	[Not Available]	YES	2	0	[Not Available]	[Not Available]	[Not Available]	[Not Applicable]	[Not Applicable]	[Not Available]	[Not Applicable]	0	[Not Available]	[Not Applicable]	C50.3	8523/3	C50.3	[Not Available]	A18S	[Not Available]
TCGA.BH.A18T	70	Post (prior bilateral ovariectomy OR >12 mo since LMP with no prior hysterectomy)	Infiltrating Ductal Carcinoma	T2	N0	M0	Stage IIA	6th	Negative	Negative	Positive	[Not Available]	Negative	WITH TUMOR	Dead	224	NO	YES	No	[Not Applicable]	70	Other	segmental mastectomy	Negative	[Not Available]	[Not Applicable]	[Not Available]	Sentinel node biopsy alone	[Not Available]	[Not Available]	[Not Available]	[Not Available]	[Not Available]	[Not Available]	[Not Available]	[Not Available]	[Not Applicable]	[Not Applicable]	[Not Available]	[Not Applicable]	0	[Not Available]	[Not Applicable]	C50.9	8500/3	C50.9	[Not Available]	A18T	[Not Available]
TCGA.BH.A18U	72	Post (prior bilateral ovariectomy OR >12 mo since LMP with no prior hysterectomy)	Infiltrating Ductal Carcinoma	T2	N2a	M0	Stage IIIA	6th	Positive	Positive	Positive	[Not Available]	[Not Available]	TUMOR FREE	Dead	1563	NO	YES	No	[Not Applicable]	72	Other	total mastectomy	Negative	[Not Available]	[Not Applicable]	[Not Available]	Sentinel lymph node biopsy plus axillary dissection	[Not Available]	[Not Available]	YES	16	9	[Not Available]	[Not Available]	[Not Available]	[Not Applicable]	[Not Applicable]	[Not Available]	[Not Applicable]	0	[Not Available]	[Not Applicable]	C50.4	8500/3	C50.4	[Not Available]	A18U	[Not Available]
TCGA.BH.A18V	48	[Not Available]	Infiltrating Ductal Carcinoma	T2	N1b	M0	Stage IIB	5th	Negative	Negative	Negative	[Not Available]	[Not Available]	[Not Available]	Dead	1556	NO	YES	No	[Not Applicable]	48	Other	Modified radical mastectomy with left breast biopsy	Negative	[Not Available]	[Not Applicable]	[Not Available]	Axillary lymph node dissection alone	[Not Available]	[Not Available]	YES	25	0	[Not Available]	Other, specify	axilaary node negative but intrammary node positive	[Not Applicable]	[Not Applicable]	[Not Available]	[Not Applicable]	0	[Not Available]	[Not Applicable]	C50.4	8500/3	C50.4	YES	A18V	[Not Available]
TCGA.BH.A1EN	78	Post (prior bilateral ovariectomy OR >12 mo since LMP with no prior hysterectomy)	Infiltrating Ductal Carcinoma	T2	NX	M0	Stage IIA	5th	Negative	Negative	Positive	[Not Available]	[Not Available]	TUMOR FREE	Dead	2053	NO	YES	No	[Not Applicable]	78	Other	right segmental mastectomy	Negative	[Not Available]	[Not Applicable]	[Not Available]	[Not Available]	[Not Available]	[Not Available]	[Not Available]	[Not Available]	[Not Available]	[Not Available]	[Not Available]	[Not Available]	[Not Applicable]	[Not Applicable]	[Not Available]	[Not Applicable]	0	[Not Available]	[Not Applicable]	C50.9	8490/3	C50.9	NO	A1EN	[Not Available]
TCGA.BH.A1EO	68	Post (prior bilateral ovariectomy OR >12 mo since LMP with no prior hysterectomy)	Other specify	T1c	N1	M0	Stage IIA	5th	Positive	Positive	Negative	[Not Available]	[Not Available]	TUMOR FREE	Dead	2798	NO	YES	No	infiltrating carcinoma with ductal and lobular features	68	Other	right segmental mastectomy witrh axillary node dissection	[Not Available]	[Not Available]	[Not Applicable]	[Not Available]	[Not Available]	[Not Available]	[Not Available]	YES	15	1	[Not Available]	[Not Available]	[Not Available]	[Not Applicable]	[Not Applicable]	[Not Available]	[Not Applicable]	0	[Not Available]	[Not Applicable]	C50.9	8522/3	C50.9	NO	A1EO	[Not Available]
TCGA.BH.A1ES	35	Pre (<6 months since LMP AND no prior bilateral ovariectomy AND not on estrogen replacement)	Infiltrating Ductal Carcinoma	T2	N1a	M0	Stage IIB	5th	Positive	Positive	Negative	[Not Available]	[Not Available]	WITH TUMOR	Dead	3462	NO	YES	No	[Not Applicable]	35	Other	total mastectomy with rigth axillary lymph node and sentinel lymph node dissection	[Not Available]	[Not Available]	[Not Applicable]	[Not Available]	[Not Available]	[Not Available]	[Not Available]	YES	4	1	[Not Available]	[Not Available]	[Not Available]	[Not Applicable]	[Not Applicable]	[Not Available]	[Not Applicable]	0	[Not Available]	[Not Applicable]	C50.9	8500/3	C50.9	NO	A1ES	[Not Available]
TCGA.BH.A1ET	55	[Not Available]	Infiltrating Ductal Carcinoma	T1	N0	M0	Stage I	5th	Positive	Positive	Negative	[Not Available]	[Not Evaluated]	TUMOR FREE	Dead	2520	NO	YES	No	[Not Applicable]	55	Other	Left segmental mastectomy with left axillary lymph node dissection	[Not Available]	[Not Available]	[Not Applicable]	[Not Available]	[Not Available]	[Not Available]	[Not Available]	YES	19	1	[Not Available]	[Not Available]	[Not Available]	[Not Applicable]	[Not Applicable]	[Not Available]	[Not Applicable]	0	[Not Available]	[Not Applicable]	C50.9	8500/3	C50.9	[Not Available]	A1ET	[Not Available]
TCGA.BH.A1EU	83	Post (prior bilateral ovariectomy OR >12 mo since LMP with no prior hysterectomy)	Infiltrating Ductal Carcinoma	T1	N0	M0	Stage I	5th	Positive	Positive	Negative	[Not Available]	[Not Evaluated]	TUMOR FREE	Dead	1286	NO	YES	No	[Not Applicable]	83	[Not Available]	Right segmental mastectomy	[Not Available]	[Not Available]	[Not Applicable]	[Not Available]	[Not Available]	[Not Available]	[Not Available]	NO	[Not Available]	[Not Available]	[Not Available]	[Not Available]	[Not Available]	[Not Applicable]	[Not Applicable]	[Not Available]	[Not Applicable]	0	[Not Available]	[Not Applicable]	C50.9	8500/3	C50.9	[Not Available]	A1EU	[Not Available]
TCGA.BH.A1EV	45	[Not Available]	Infiltrating Ductal Carcinoma	T3	N1b	M0	Stage IIIA	5th	Positive	Positive	Positive	[Not Available]	[Not Evaluated]	WITH TUMOR	Dead	365	NO	YES	No	[Not Applicable]	45	Modified Radical Mastectomy	[Not Available]	[Not Available]	[Not Available]	[Not Applicable]	[Not Available]	[Not Available]	[Not Available]	[Not Available]	YES	10	3	[Not Available]	[Not Available]	[Not Available]	[Not Applicable]	[Not Applicable]	[Not Available]	[Not Applicable]	0	[Not Available]	[Not Applicable]	C50.9	8500/3	C50.9	[Not Available]	A1EV	[Not Available]
TCGA.BH.A1EW	38	Pre (<6 months since LMP AND no prior bilateral ovariectomy AND not on estrogen replacement)	Infiltrating Ductal Carcinoma	T2	N1b	M0	Stage IIA	5th	Negative	Negative	Negative	[Not Available]	[Not Evaluated]	WITH TUMOR	Dead	1694	NO	YES	No	[Not Applicable]	38	Other	Left segmental mastectomy with level 1 and level 2 axillary dissection	[Not Available]	[Not Available]	[Not Applicable]	[Not Available]	[Not Available]	[Not Available]	[Not Available]	YES	16	1	[Not Available]	[Not Available]	[Not Available]	[Not Applicable]	[Not Applicable]	[Not Available]	[Not Applicable]	0	[Not Available]	[Not Applicable]	C50.9	8500/3	C50.9	[Not Available]	A1EW	[Not Available]
TCGA.BH.A1EX	67	Post (prior bilateral ovariectomy OR >12 mo since LMP with no prior hysterectomy)	Infiltrating Ductal Carcinoma	T2	N1b	M0	Stage IIB	5th	Positive	Positive	Positive	[Not Available]	Negative	WITH TUMOR	Dead	1508	NO	YES	No	[Not Applicable]	67	Other	Right segmental mastectomy with sentinel lymph node and axillary lymph node biopsy	[Not Available]	[Not Available]	[Not Applicable]	[Not Available]	[Not Available]	[Not Available]	[Not Available]	YES	24	2	[Not Available]	[Not Available]	[Not Available]	[Not Applicable]	[Not Applicable]	[Not Available]	[Not Applicable]	0	[Not Available]	[Not Applicable]	C50.9	8500/3	C50.9	[Not Available]	A1EX	[Not Available]
TCGA.BH.A1EY	79	Post (prior bilateral ovariectomy OR >12 mo since LMP with no prior hysterectomy)	Infiltrating Ductal Carcinoma	T2	N0	M0	Stage IIA	5th	Positive	Positive	Negative	[Not Available]	[Not Available]	WITH TUMOR	Dead	538	NO	YES	No	[Not Applicable]	79	Modified Radical Mastectomy	[Not Available]	[Not Available]	[Not Available]	[Not Applicable]	[Not Available]	[Not Available]	[Not Available]	[Not Available]	YES	12	0	[Not Available]	[Not Available]	[Not Available]	[Not Applicable]	[Not Applicable]	[Not Available]	[Not Applicable]	0	[Not Available]	[Not Applicable]	C50.9	8500/3	C50.9	[Not Available]	A1EY	[Not Available]
TCGA.BH.A1F0	80	Post (prior bilateral ovariectomy OR >12 mo since LMP with no prior hysterectomy)	Infiltrating Ductal Carcinoma	T1a	N1c	M0	Stage IIA	5th	Negative	Indeterminate	Negative	[Not Available]	[Not Evaluated]	WITH TUMOR	Dead	785	NO	YES	No	[Not Applicable]	80	Modified Radical Mastectomy	with left lymphatic mapping and left axillary biopsy	[Not Available]	[Not Available]	[Not Applicable]	[Not Available]	[Not Available]	[Not Available]	[Not Available]	YES	9	1	[Not Available]	[Not Available]	[Not Available]	[Not Applicable]	[Not Applicable]	[Not Available]	[Not Applicable]	0	[Not Available]	[Not Applicable]	C50.9	8500/3	C50.9	[Not Available]	A1F0	[Not Available]
TCGA.BH.A1F2	53	[Not Available]	Infiltrating Ductal Carcinoma	T4b	N1b	M0	Stage IIIB	5th	Positive	Positive	Positive	[Not Available]	[Not Available]	TUMOR FREE	Dead	959	NO	YES	No	[Not Applicable]	53	Modified Radical Mastectomy	[Not Available]	[Not Available]	[Not Available]	[Not Applicable]	[Not Available]	[Not Available]	[Not Available]	[Not Available]	YES	19	6	[Not Available]	[Not Available]	[Not Available]	[Not Applicable]	[Not Applicable]	[Not Available]	[Not Applicable]	0	[Not Available]	[Not Applicable]	C50.9	8541/3	C50.9	[Not Available]	A1F2	[Not Available]
TCGA.BH.A1F5	62	[Not Available]	Infiltrating Ductal Carcinoma	T1c	N1a	M0	Stage IIA	5th	Positive	Positive	Negative	[Not Available]	[Not Evaluated]	TUMOR FREE	Dead	2712	NO	YES	No	[Not Applicable]	62	[Not Available]	[Not Available]	[Not Available]	[Not Available]	[Not Applicable]	[Not Available]	[Not Available]	[Not Available]	[Not Available]	YES	4	1	[Not Available]	[Not Available]	[Not Available]	[Not Applicable]	[Not Applicable]	[Not Available]	[Not Applicable]	0	[Not Available]	[Not Applicable]	C50.9	8500/3	C50.9	[Not Available]	A1F5	[Not Available]
TCGA.BH.A1F6	51	[Not Available]	Infiltrating Ductal Carcinoma	T4d	N2a	MX	[Not Available]	[Not Available]	Negative	Negative	Negative	[Not Available]	[Not Evaluated]	[Not Available]	Dead	2965	NO	YES	No	[Not Applicable]	51	Modified Radical Mastectomy	with axillary lymph nodes dissection	[Not Available]	[Not Available]	[Not Applicable]	[Not Available]	[Not Available]	[Not Available]	[Not Available]	YES	6	6	[Not Available]	[Not Available]	[Not Available]	[Not Applicable]	[Not Applicable]	[Not Available]	[Not Applicable]	0	[Not Available]	[Not Applicable]	C50.9	8500/3	C50.9	[Not Available]	A1F6	[Not Available]
TCGA.BH.A1F8	90	Post (prior bilateral ovariectomy OR >12 mo since LMP with no prior hysterectomy)	Infiltrating Ductal Carcinoma	T4b	N2	M0	Stage IIIB	5th	Positive	Positive	Positive	[Not Available]	[Not Available]	WITH TUMOR	Dead	749	NO	YES	No	[Not Applicable]	90	Modified Radical Mastectomy	with axillary node dissection	[Not Available]	[Not Available]	[Not Applicable]	[Not Available]	[Not Available]	[Not Available]	[Not Available]	YES	13	12	[Not Available]	[Not Available]	[Not Available]	[Not Applicable]	[Not Applicable]	[Not Available]	[Not Applicable]	0	[Not Available]	[Not Applicable]	C50.9	8500/3	C50.9	[Not Available]	A1F8	[Not Available]
TCGA.BH.A1FB	60	Post (prior bilateral ovariectomy OR >12 mo since LMP with no prior hysterectomy)	Infiltrating Ductal Carcinoma	T2	N1b	M0	Stage IIB	5th	Positive	Positive	Negative	[Not Available]	[Not Available]	WITH TUMOR	Alive	3650	NO	YES	No	[Not Applicable]	60	[Not Available]	segmental mastectomy with sentinel lymph node dissection	[Not Available]	[Not Available]	[Not Applicable]	[Not Available]	[Not Available]	[Not Available]	[Not Available]	YES	15	0	[Not Available]	[Not Available]	[Not Available]	[Not Applicable]	[Not Applicable]	[Not Available]	[Not Applicable]	0	[Not Available]	[Not Applicable]	C50.9	8500/3	C50.9	[Not Available]	A1FB	[Not Available]
TCGA.BH.A1FC	78	Post (prior bilateral ovariectomy OR >12 mo since LMP with no prior hysterectomy)	Medullary Carcinoma	T1c	N1b	M0	Stage IIA	5th	Negative	Negative	Negative	[Not Available]	[Not Available]	TUMOR FREE	Dead	3472	NO	YES	No	[Not Applicable]	78	Other	localized segmental mastectomy with axillary node dissection	[Not Available]	[Not Available]	[Not Applicable]	[Not Available]	[Not Available]	[Not Available]	[Not Available]	YES	23	1	[Not Available]	[Not Available]	[Not Available]	[Not Applicable]	[Not Applicable]	[Not Available]	[Not Applicable]	0	[Not Available]	[Not Applicable]	C50.9	8510/3	C50.9	[Not Available]	A1FC	[Not Available]
TCGA.BH.A1FD	68	Post (prior bilateral ovariectomy OR >12 mo since LMP with no prior hysterectomy)	Infiltrating Ductal Carcinoma	T1c	N0	M0	Stage I	5th	Positive	Positive	Negative	[Not Available]	[Not Evaluated]	WITH TUMOR	Dead	1009	NO	YES	No	[Not Applicable]	68	[Not Available]	[Not Available]	[Not Available]	[Not Available]	[Not Applicable]	[Not Available]	[Not Available]	[Not Available]	[Not Available]	YES	19	0	[Not Available]	[Not Available]	[Not Available]	[Not Applicable]	[Not Applicable]	[Not Available]	[Not Applicable]	0	[Not Available]	[Not Applicable]	C50.9	8500/3	C50.9	[Not Available]	A1FD	[Not Available]
TCGA.BH.A1FE	31	[Not Available]	Infiltrating Ductal Carcinoma	T2	N1	M0	Stage IIB	5th	Positive	Positive	[Not Evaluated]	[Not Available]	[Not Evaluated]	WITH TUMOR	Dead	2273	NO	YES	No	[Not Applicable]	31	Modified Radical Mastectomy	[Not Available]	[Not Available]	[Not Available]	[Not Applicable]	[Not Available]	[Not Available]	[Not Available]	[Not Available]	YES	12	1	[Not Available]	[Not Available]	[Not Available]	[Not Applicable]	[Not Applicable]	[Not Available]	[Not Applicable]	0	[Not Available]	[Not Applicable]	C50.9	8500/3	C50.9	[Not Available]	A1FE	[Not Available]
TCGA.BH.A1FG	88	Post (prior bilateral ovariectomy OR >12 mo since LMP with no prior hysterectomy)	Infiltrating Ductal Carcinoma	T1c	NX	M0	Stage I	5th	Positive	Positive	Negative	[Not Available]	[Not Available]	[Not Available]	Alive	3650	NO	YES	No	[Not Applicable]	88	Other	segmental mastectomy	[Not Available]	[Not Available]	[Not Applicable]	[Not Available]	[Not Available]	[Not Available]	[Not Available]	[Not Available]	[Not Available]	[Not Available]	[Not Available]	[Not Available]	[Not Available]	[Not Applicable]	[Not Applicable]	[Not Available]	[Not Applicable]	0	[Not Available]	[Not Applicable]	C50.9	8500/3	C50.9	[Not Available]	A1FG	[Not Available]
TCGA.BH.A1FH	47	[Not Available]	Infiltrating Ductal Carcinoma	T2	N1b	M1	Stage IV	5th	Positive	Negative	[Not Evaluated]	[Not Available]	[Not Evaluated]	WITH TUMOR	Dead	1123	NO	YES	No	[Not Applicable]	47	Modified Radical Mastectomy	[Not Available]	[Not Available]	[Not Available]	[Not Applicable]	[Not Available]	[Not Available]	[Not Available]	[Not Available]	YES	13	8	[Not Available]	Bone	[Not Available]	[Not Applicable]	[Not Applicable]	[Not Available]	[Not Applicable]	0	[Not Available]	[Not Applicable]	C50.9	8500/3	C50.9	YES	A1FH	[Not Available]
TCGA.BH.A1FJ	66	[Not Available]	Infiltrating Ductal Carcinoma	T3	N1b	M0	Stage IIIA	5th	Negative	Positive	[Not Evaluated]	[Not Available]	[Not Evaluated]	[Not Available]	Dead	1927	NO	YES	No	[Not Applicable]	66	Modified Radical Mastectomy	[Not Available]	[Not Available]	[Not Available]	[Not Applicable]	[Not Available]	[Not Available]	[Not Available]	[Not Available]	YES	35	6	[Not Available]	[Not Available]	[Not Available]	[Not Applicable]	[Not Applicable]	[Not Available]	[Not Applicable]	0	[Not Available]	[Not Applicable]	C50.9	8500/3	C50.9	[Not Available]	A1FJ	[Not Available]
TCGA.BH.A1FL	69	[Not Available]	Infiltrating Ductal Carcinoma	T2	N1b	M0	Stage IIB	5th	Positive	Positive	[Not Evaluated]	[Not Available]	[Not Evaluated]	WITH TUMOR	Dead	1673	NO	YES	No	[Not Applicable]	69	Other	needle directed right breast biopsy with left segmental mastectomy with axillary lymph node dissection	[Not Available]	[Not Available]	[Not Applicable]	[Not Available]	[Not Available]	[Not Available]	[Not Available]	YES	22	4	[Not Available]	[Not Available]	[Not Available]	[Not Applicable]	[Not Applicable]	[Not Available]	[Not Applicable]	0	[Not Available]	[Not Applicable]	C50.9	8500/3	C50.9	[Not Available]	A1FL	[Not Available]
TCGA.BH.A1FM	44	[Not Available]	Infiltrating Ductal Carcinoma	T2	N2	M0	Stage IIIA	5th	Positive	Negative	[Not Evaluated]	[Not Available]	[Not Evaluated]	[Not Available]	Dead	1388	NO	YES	No	[Not Applicable]	44	Modified Radical Mastectomy	with axillary node dissection	[Not Available]	[Not Available]	[Not Applicable]	[Not Available]	[Not Available]	[Not Available]	[Not Available]	YES	10	8	[Not Available]	[Not Available]	[Not Available]	[Not Applicable]	[Not Applicable]	[Not Available]	[Not Applicable]	0	[Not Available]	[Not Applicable]	C50.9	8500/3	C50.9	[Not Available]	A1FM	[Not Available]
TCGA.BH.A1FN	34	[Not Available]	Infiltrating Ductal Carcinoma	T2	N0	M0	Stage IIA	5th	Positive	Positive	[Not Evaluated]	[Not Available]	[Not Evaluated]	WITH TUMOR	Dead	2192	NO	YES	No	[Not Applicable]	34	Other	segmental mastectomy with axillary lymph node dissection	[Not Available]	[Not Available]	[Not Applicable]	[Not Available]	[Not Available]	[Not Available]	[Not Available]	YES	29	0	[Not Available]	[Not Available]	[Not Available]	[Not Applicable]	[Not Applicable]	[Not Available]	[Not Applicable]	0	[Not Available]	[Not Applicable]	C50.9	8500/3	C50.9	[Not Available]	A1FN	[Not Available]
TCGA.BH.A1FR	73	[Not Available]	Other specify	T4b	N1a	M0	Stage IIIB	5th	Positive	Positive	[Not Evaluated]	[Not Available]	[Not Evaluated]	WITH TUMOR	Alive	3650	NO	YES	No	infiltrating ductal carcinoma with apocrine and clear cell along with microcalcifications	73	Other	segmental mastectomy with excision of mass on chest wall and axillary node dissection	[Not Available]	[Not Available]	[Not Applicable]	[Not Available]	[Not Available]	[Not Available]	[Not Available]	YES	10	4	[Not Available]	[Not Available]	[Not Available]	[Not Applicable]	[Not Applicable]	[Not Available]	[Not Applicable]	0	[Not Available]	[Not Applicable]	C50.9	8523/3	C50.9	[Not Available]	A1FR	[Not Available]
TCGA.BH.A1FU	44	[Not Available]	Infiltrating Ductal Carcinoma	T1c	N0	M0	Stage IA	5th	Negative	Negative	[Not Evaluated]	[Not Available]	[Not Evaluated]	WITH TUMOR	Dead	2192	NO	YES	No	[Not Applicable]	44	Modified Radical Mastectomy	with axillary node dissection	[Not Available]	[Not Available]	[Not Applicable]	[Not Available]	[Not Available]	[Not Available]	[Not Available]	YES	5	0	[Not Available]	[Not Available]	[Not Available]	[Not Applicable]	[Not Applicable]	[Not Available]	[Not Applicable]	0	[Not Available]	[Not Applicable]	C50.9	8500/3	C50.9	[Not Available]	A1FU	[Not Available]
TCGA.BH.A201	64	Post (prior bilateral ovariectomy OR >12 mo since LMP with no prior hysterectomy)	Infiltrating Ductal Carcinoma	T1	N0	M0	Stage IA	7th	Positive	Positive	Negative	NA	NA	TUMOR FREE	Alive	856	NO	YES	No	[Not Applicable]	64	Other	segmental mastectomy with sentinel lymph node biopsy and wire localization	[Not Available]	[Not Available]	[Not Applicable]	[Not Available]	[Not Available]	[Not Available]	[Not Available]	YES	2	0	[Not Available]	[Not Available]	[Not Available]	[Not Applicable]	[Not Applicable]	[Not Available]	[Not Applicable]	0	[Not Available]	[Not Applicable]	C50.9	8500/3	C50.9	[Not Available]	A201	[Not Available]
TCGA.BH.A202	60	Post (prior bilateral ovariectomy OR >12 mo since LMP with no prior hysterectomy)	Infiltrating Ductal Carcinoma	T2	N0	M0	Stage II	6th	Positive	Positive	Positive	NA	NA	TUMOR FREE	Alive	795	NO	YES	No	[Not Applicable]	60	Other	segmental mastectomy with sentinel lymph node biopsy	[Not Available]	[Not Available]	[Not Applicable]	[Not Available]	[Not Available]	[Not Available]	[Not Available]	YES	4	0	[Not Available]	[Not Available]	[Not Available]	[Not Applicable]	[Not Applicable]	[Not Available]	[Not Applicable]	0	[Not Available]	[Not Applicable]	C50.9	8500/3	C50.9	[Not Available]	A202	[Not Available]
[truncated: 460 more rows]
[truncated: 18 more columns]

## Sheet: Table 2
Gene	Mean expression
ACTB	16.4666
COL1A1	16.4597
EEF1A1	16.2296
ACTG1	16.1564
FN1	16.0992
COL1A2	16.0258
COL3A1	15.9029
GAPDH	15.5337
EEF2	15.414
SPARC	15.4002
TPT1	15.3469
B2M	15.2267
FTH1	15.1925
UBC	15.044
HSP90AB1	15.0198
PSAP	14.9789
RPS4X	14.9266
CD74	14.9245
RPL3	14.9177
PABPC1	14.8808
FTL	14.8798
XBP1	14.7814
ALDOA	14.7807
AHNAK	14.7604
HSP90AA1	14.7573
GNAS	14.7388
[truncated: 20,505 more rows]

## Sheet: Table 3
BRCA subtypes	DE genes	%	HSPs	up genes	%	HSPs up	down genes	%	HSPs down
[truncated: 6 more rows]

[truncated: 2 more sheets: Table 4, Table 5]
