# Supplementary material for: Comprehensive transcriptomic analysis of heat shock proteins in the molecular subtypes of human breast cancer
Source: BMC Cancer. 2018 Jun 28;18:700. doi: 10.1186/s12885-018-4621-1 (PMC6022707; doi:10.1186/s12885-018-4621-1)
Supplement: Supplementary file 5 — Differential gene expression of 20,531 genes comparing cancer tissue against normal breast tissue. The values were determined by EdgeR and DESeq2 methods; also the analysis was performed according molecular subtype classification. For better data exploration HSP genes were separated in auxiliary tables. (XLSX 22435 kb) [file 12885_2018_4621_MOESM5_ESM.xlsx]

## Sheet: Tumor_total
	logFC_EdgeR	logCPM_EdgeR	Pvalue_EdgeR	FDR_EdgeR	baseMean_DESeq2	log2FoldChange_DESeq2	lfcSE_DESeq2	stat_DESeq2	pvalue_DESeq2	padj_DESeq2	GeneId	Gene.Family	Gene.Family.Tag
A1BG	1.53617	3.26749	3.08301e-34	1.95001e-33	489.443	1.4465	0.109715	13.1842	1.08207e-39	8.10235e-39	1	Immunoglobulin superfamily / Immunoglobulin-like domain containing	IGD
A1BG-AS1	0.605236	2.95353	1.76233e-17	5.62187e-17	392.633	0.51243	0.0665815	7.69627	1.40093e-14	3.95988e-14	503538	Long non-coding RNAs	LNCRNA
A1CF	-1.18619	-4.48165	7.00541e-07	1.27771e-06	0.321112	-0.676919	0.35848	-1.8883	0.0589853	0.0752252	29974	RNA binding motif (RRM) containing	RBM
A2M	-1.03331	9.7364	2.54208e-32	1.50235e-31	43898.1	-1.10577	0.0970316	-11.396	4.37819e-30	2.33031e-29	2	0	0
A2M-AS1	-1.27443	0.810926	7.21549e-77	1.44952e-75	88.266	-1.34884	0.0762219	-17.6962	4.48466e-70	8.23964e-69	144571	Long non-coding RNAs	LNCRNA
A2ML1	4.15726	3.7776	1.53213e-19	5.36518e-19	459.864	3.8067	0.305852	12.4462	1.46642e-35	9.50404e-35	144568	0	0
A4GALT	-0.112008	4.22784	0.267935	0.30804	955.888	-0.189828	0.103877	-1.82743	0.0676346	0.0855873	53947	0	0
A4GNT	-1.32537	-3.5862	6.95473e-20	2.47294e-19	2.33212	-1.44089	0.16524	-8.71996	2.78299e-18	9.22664e-18	51146	0	0
AAAS	0.35417	5.22329	6.99289e-16	2.07034e-15	1900.22	0.266673	0.0418276	6.37553	1.82331e-10	4.19648e-10	8086	WD repeat domain containing	WDR
AACS	-0.353723	5.94826	9.11232e-07	1.65007e-06	3149.17	-0.446536	0.0746358	-5.98287	2.19241e-09	4.76541e-09	65985	Acyl-CoA synthetase family	ACS
AACSP1	3.52996	-2.21883	3.59914e-15	1.03046e-14	4.80735	2.63395	0.340797	7.72881	1.08555e-14	3.08868e-14	729522	0	0
AADAC	-4.46348	-0.285151	4.08025e-101	1.26735e-99	41.0191	-4.4302	0.299316	-14.8011	1.4416e-49	1.47938e-48	13	0	0
AADACL2	-2.29121	-3.64702	1.42703e-11	3.41274e-11	1.76335	-2.82355	0.498469	-5.66444	1.47505e-08	3.06532e-08	344752	0	0
AADACL3	-3.06784	-3.69183	2.44686e-26	1.1358e-25	2.09144	-3.09482	0.459163	-6.74014	1.58237e-11	3.84845e-11	126767	0	0
AADACL4	-1.84787	-4.62007	1.05154e-17	3.39239e-17	0.151017	-2.72778	0.398921	-6.8379	8.03603e-12	1.98591e-11	343066	0	0
AADACP1	-2.50729	-3.11074	5.35559e-61	7.60412e-60	4.06887	-2.59954	0.187749	-13.8458	1.34841e-43	1.13945e-42	201651	0	0
AADAT	0.14629	2.24743	0.352329	0.397607	240.635	0.0614707	0.149674	0.410697	0.681295	0.732447	51166	0	0
AAED1	-0.730527	3.00569	3.804e-36	2.58438e-35	408.519	-0.811995	0.0609386	-13.3248	1.66075e-40	1.27223e-39	195827	0	0
AAGAB	0.86906	6.41944	2.66876e-51	2.90367e-50	4339.62	0.776507	0.0517743	14.9979	7.57535e-51	8.09384e-50	79719	0	0
AAK1	-0.191671	5.62839	5.29609e-05	8.57523e-05	2521.1	-0.276977	0.0477111	-5.80529	6.42563e-09	1.36216e-08	22848	0	0
AAMDC	0.0155783	4.3629	0.898993	0.930445	1046.58	-0.0640641	0.105081	-0.609662	0.542086	0.596339	28971	0	0
AAMP	0.456042	7.00379	7.93542e-20	2.81628e-19	6525.94	0.36659	0.0470052	7.79893	6.24324e-15	1.79504e-14	14	WD repeat domain containing	WDR
AANAT	0.778634	-4.02365	0.000176016	0.000274833	1.11677	0.585137	0.162091	3.60993	0.000306275	0.000482317	15	0	0
AAR2	0.32482	6.12469	4.3986e-13	1.13509e-12	3545.68	0.236225	0.0422032	5.59733	2.17684e-08	4.48231e-08	25980	0	0
AARD	2.25322	5.77671	1.442e-21	5.507e-21	2777.56	2.13424	0.191722	11.1319	8.77106e-29	4.4209e-28	441376	0	0
AARS	0.425208	7.40743	1.16537e-09	2.51404e-09	8627.53	0.336703	0.0662287	5.08394	3.69682e-07	7.06994e-07	16	Aminoacyl tRNA synthetases / Class II	aaRS2
AARS2	0.415567	4.61269	6.13233e-14	1.65509e-13	1244.56	0.324322	0.052883	6.13283	8.6327e-10	1.92073e-09	57505	Aminoacyl tRNA synthetases / Class II	aaRS2
AARSD1	0.232495	4.83751	0.000406625	0.000618264	1455.48	0.147426	0.0637428	2.31283	0.020732	0.0278079	80755	0	0
AASDH	-0.298676	4.07248	5.1223e-09	1.06627e-08	855.442	-0.389161	0.0511929	-7.60185	2.91924e-14	8.13794e-14	132949	Acyl-CoA synthetase family	ACS
AASDHPPT	0.178005	5.53234	0.0017979	0.00259547	2351.16	0.088768	0.0546422	1.62453	0.104263	0.129185	60496	0	0
AASS	-1.7194	3.73833	4.17261e-103	1.33232e-101	687.774	-1.79271	0.0938436	-19.1032	2.37581e-81	5.94598e-80	10157	0	0
AATF	0.689695	6.10828	1.06451e-26	5.02426e-26	3503.52	0.601095	0.0595173	10.0995	5.55271e-24	2.32477e-23	26574	0	0
AATK	0.958676	2.22553	8.23726e-11	1.89426e-10	236.07	0.864314	0.134154	6.44267	1.17386e-10	2.73029e-10	9625	0	0
AATK-AS1	-0.765499	-4.21968	0.000706542	0.0010536	0.818952	-0.904026	0.284806	-3.17418	0.00150258	0.00224406	388428	Long non-coding RNAs	LNCRNA
ABAT	1.33884	6.15538	8.92026e-16	2.62719e-15	3611.28	1.2346	0.145771	8.46945	2.46558e-17	7.83805e-17	18	0	0
ABCA1	-1.33468	5.6846	1.57364e-69	2.72875e-68	2632.86	-1.41019	0.0857749	-16.4406	9.79056e-61	1.41897e-59	19	ATP binding cassette transporters / subfamily A	ABCA
ABCA10	-3.73857	1.48148	6.24854e-214	8.7869e-212	145.366	-3.77724	0.162465	-23.2495	1.43875e-119	8.99085e-118	10349	ATP binding cassette transporters / subfamily A	ABCA
ABCA11P	-0.166206	2.56951	0.00905509	0.0122859	301.078	-0.25284	0.0638682	-3.95878	7.53336e-05	0.000123855	79963	ATP binding cassette transporters / subfamily A	ABCA
ABCA12	1.40156	4.76831	1.47757e-07	2.80862e-07	1374.55	1.26837	0.229524	5.5261	3.27421e-08	6.66997e-08	26154	ATP binding cassette transporters / subfamily A	ABCA
ABCA13	0.70796	1.13445	0.033405	0.0430047	98.5949	0.434045	0.297631	1.45833	0.144749	0.175914	154664	ATP binding cassette transporters / subfamily A	ABCA
ABCA17P	1.47097	-0.209021	1.01274e-20	3.7363e-20	42.05	1.37993	0.139411	9.89833	4.23279e-23	1.71368e-22	650655	ATP binding cassette transporters / subfamily A	ABCA
ABCA2	0.175344	6.24044	0.0242147	0.0316054	3854.68	0.0878387	0.0764815	1.1485	0.250764	0.29343	20	ATP binding cassette transporters / subfamily A	ABCA
ABCA3	1.08204	6.86306	1.21649e-21	4.66577e-21	5901.72	0.984562	0.10162	9.6887	3.36798e-22	1.31695e-21	21	ATP binding cassette transporters / subfamily A	ABCA
ABCA4	0.557587	2.2066	0.00680414	0.00933358	233.913	0.467038	0.192078	2.43151	0.0150362	0.0204253	24	ATP binding cassette transporters / subfamily A	ABCA
ABCA5	-1.54239	4.32473	3.38597e-76	6.70369e-75	1028.73	-1.62409	0.0960355	-16.9113	3.71325e-64	5.8874e-63	23461	ATP binding cassette transporters / subfamily A	ABCA
ABCA6	-2.83433	3.13772	2.61475e-155	1.91044e-153	456.264	-2.88865	0.136735	-21.126	4.59092e-99	1.78754e-97	23460	ATP binding cassette transporters / subfamily A	ABCA
ABCA7	0.529576	4.20422	4.50682e-09	9.42256e-09	938.991	0.444757	0.0862903	5.15419	2.54732e-07	4.91852e-07	10347	ATP binding cassette transporters / subfamily A	ABCA
ABCA8	-3.99766	4.12473	9.58911e-180	9.28651e-178	914.937	-4.01422	0.192121	-20.8942	6.03994e-97	2.24799e-95	10351	ATP binding cassette transporters / subfamily A	ABCA
ABCA9	-3.79866	3.32014	1.8981e-242	3.57522e-240	522.586	-3.83925	0.155152	-24.7451	3.50058e-135	3.0419e-133	10350	ATP binding cassette transporters / subfamily A	ABCA
ABCB1	-2.07901	2.62392	5.3329e-82	1.17478e-80	318.39	-2.15161	0.131356	-16.38	2.65777e-60	3.81375e-59	5243	CD molecules, "ATP binding cassette transporters / subfamily B"	CD, ABCB
ABCB10	0.415061	4.85449	9.95928e-13	2.52406e-12	1467.91	0.327677	0.0546302	5.99809	1.9965e-09	4.35079e-09	23456	ATP binding cassette transporters / subfamily B	ABCB
ABCB11	-2.11827	-2.42954	7.09147e-26	3.23616e-25	7.62127	-2.17649	0.248026	-8.77528	1.70474e-18	5.69664e-18	8647	ATP binding cassette transporters / subfamily B	ABCB
ABCB4	0.359786	0.71255	0.000587861	0.000883233	81.4955	0.282361	0.0989593	2.85331	0.00432666	0.0061962	5244	ATP binding cassette transporters / subfamily B	ABCB
ABCB5	-3.75591	-0.0592813	2.35053e-134	1.2938e-132	48.6271	-3.78723	0.207174	-18.2804	1.18525e-74	2.45376e-73	340273	ATP binding cassette transporters / subfamily B	ABCB
ABCB6	0.242975	4.905	0.00366092	0.00513019	1521.8	0.154781	0.0811364	1.90766	0.0564351	0.0721182	10058	ATP binding cassette transporters / subfamily B	ABCB
ABCB7	-0.206124	4.59662	8.02119e-07	1.45776e-06	1230.89	-0.292971	0.0412692	-7.09904	1.25624e-12	3.24054e-12	22	ATP binding cassette transporters / subfamily B	ABCB
ABCB8	1.09555	5.24559	9.76534e-62	1.41092e-60	1926.31	1.00754	0.0591785	17.0254	5.31875e-65	8.7268e-64	11194	ATP binding cassette transporters / subfamily B	ABCB
ABCB9	1.14229	3.54672	1.16931e-28	6.00029e-28	590.487	1.04344	0.0916656	11.3832	5.07225e-30	2.69478e-29	23457	ATP binding cassette transporters / subfamily B	ABCB
ABCC1	0.413762	6.1697	6.12172e-11	1.41697e-10	3662.18	0.325072	0.0601511	5.40426	6.50773e-08	1.29981e-07	4363	ATP binding cassette transporters / subfamily C	ABCC
ABCC10	0.456875	4.54518	2.28056e-16	6.90695e-16	1187.79	0.367186	0.0530591	6.92032	4.50621e-12	1.12862e-11	89845	ATP binding cassette transporters / subfamily C	ABCC
ABCC11	0.406428	5.95638	0.115876	0.140084	3102.77	0.599322	0.237459	2.52389	0.0116064	0.0159318	85320	ATP binding cassette transporters / subfamily C	ABCC
ABCC12	1.88668	0.856481	5.85707e-07	1.07415e-06	78.4747	1.95405	0.311634	6.27034	3.60254e-10	8.16895e-10	94160	ATP binding cassette transporters / subfamily C	ABCC
ABCC13	6.07757	1.67529	1.4323e-28	7.326e-28	152.521	5.7853	0.352512	16.4117	1.5784e-60	2.2827e-59	150000	ATP binding cassette transporters / subfamily C	ABCC
ABCC2	-0.174579	1.21837	0.398205	0.44534	74.3672	0.063504	0.191252	0.332043	0.739857	0.786841	1244	ATP binding cassette transporters / subfamily C	ABCC
ABCC3	0.359288	4.97591	0.0170007	0.0224999	1599.57	0.262402	0.143043	1.83443	0.06659	0.0843657	8714	ATP binding cassette transporters / subfamily C	ABCC
ABCC4	0.643462	3.75277	2.76842e-05	4.56607e-05	652.976	0.482469	0.138273	3.48925	0.000484379	0.000751397	10257	ATP binding cassette transporters / subfamily C	ABCC
ABCC5	1.19463	6.38239	5.12518e-27	2.46256e-26	4224.06	1.09779	0.0985009	11.145	7.57718e-29	3.8239e-28	10057	ATP binding cassette transporters / subfamily C	ABCC
ABCC6	-1.53199	2.55632	3.53326e-27	1.70766e-26	300.105	-1.59825	0.162721	-9.82201	9.05217e-23	3.62786e-22	368	ATP binding cassette transporters / subfamily C	ABCC
ABCC6P1	-1.36425	-1.59026	6.2535e-13	1.60228e-12	15.1758	-1.43579	0.217195	-6.61061	3.82744e-11	9.13522e-11	653190	-	FPSI
ABCC6P2	-0.0770323	0.426645	0.590309	0.639491	66.4279	-0.160889	0.151033	-1.06526	0.28676	0.332228	730013	0	0
ABCC8	0.98808	3.45666	0.000108225	0.00017154	556.131	0.877438	0.22849	3.84016	0.000122952	0.000199376	6833	ATP binding cassette transporters / subfamily C	ABCC
ABCC9	-2.39372	4.07268	2.60991e-152	1.83507e-150	867.311	-2.45235	0.112774	-21.7457	7.58018e-105	3.38053e-103	10060	ATP binding cassette transporters / subfamily C	ABCC
ABCD1	0.626705	4.75822	4.96803e-11	1.15697e-10	1373.31	0.542791	0.089369	6.07359	1.25078e-09	2.76018e-09	215	ATP binding cassette transporters / subfamily D	ABCD
ABCD2	-4.24176	1.7193	1.5137e-296	5.17962e-294	170.725	-4.27962	0.158996	-26.9165	1.409e-159	1.87685e-157	225	ATP binding cassette transporters / subfamily D	ABCD
ABCD3	0.597439	6.91002	4.39386e-13	1.13401e-12	6096.52	0.502325	0.0773523	6.49399	8.35928e-11	1.96209e-10	5825	ATP binding cassette transporters / subfamily D	ABCD
ABCD4	-0.453478	4.63765	2.40966e-19	8.36394e-19	1271.82	-0.535217	0.0527019	-10.1555	3.13048e-24	1.3213e-23	5826	ATP binding cassette transporters / subfamily D	ABCD
ABCE1	0.239204	6.50068	1.65463e-05	2.7709e-05	4600.2	0.148947	0.0528299	2.81937	0.00481173	0.00686223	6059	ATP binding cassette transporters / subfamily E	ABCE
ABCF1	0.514301	6.62208	1.18347e-24	5.12179e-24	5007.82	0.4264	0.0468949	9.09266	9.66417e-20	3.40889e-19	23	ATP binding cassette transporters / subfamily F	ABCF
ABCF2	0.445526	6.18395	6.7368e-23	2.72539e-22	3695.82	0.357337	0.04243	8.4218	3.70731e-17	1.16919e-16	10061	ATP binding cassette transporters / subfamily F	ABCF
ABCF3	0.615049	5.99108	2.05992e-39	1.55945e-38	3231.98	0.525993	0.0433331	12.1383	6.61472e-34	4.05229e-33	55324	ATP binding cassette transporters / subfamily F	ABCF
ABCG1	0.958306	5.78708	2.06434e-23	8.53805e-23	2794.97	0.864873	0.0872449	9.91316	3.64914e-23	1.48064e-22	9619	ATP binding cassette transporters / subfamily G	ABCG
ABCG2	-1.46746	2.36772	6.31083e-41	5.00648e-40	264.469	-1.54334	0.125834	-12.2649	1.3972e-34	8.74471e-34	9429	CD molecules, "ATP binding cassette transporters / subfamily G"	CD, ABCG
ABCG4	0.209916	-2.36771	0.0730401	0.0905657	8.04163	0.137673	0.112984	1.21852	0.223027	0.26298	64137	ATP binding cassette transporters / subfamily G	ABCG
ABCG5	0.0868514	-2.82789	0.530771	0.580228	5.31107	0.00663788	0.130311	0.0509389	0.959374	0.979499	64240	ATP binding cassette transporters / subfamily G	ABCG
ABCG8	-1.82613	-3.45977	9.04825e-16	2.66375e-15	2.45066	-2.19345	0.26303	-8.33916	7.48174e-17	2.33698e-16	64241	ATP binding cassette transporters / subfamily G	ABCG
ABHD1	-0.558429	0.30359	1.61687e-06	2.88485e-06	61.2243	-0.6341	0.122352	-5.18257	2.18855e-07	4.24684e-07	84696	Abhydrolase domain containing	ABHD
ABHD10	0.142768	5.17735	0.00579071	0.00798289	1839.3	0.0554508	0.049727	1.1151	0.264806	0.308471	55347	Abhydrolase domain containing	ABHD
ABHD11	1.49961	5.84617	7.20142e-53	8.16864e-52	2917.74	1.40322	0.0856258	16.3879	2.33453e-60	3.35705e-59	83451	Abhydrolase domain containing	ABHD
ABHD11-AS1	1.07593	-0.0912044	3.79765e-08	7.50213e-08	45.1918	1.59567	0.174758	9.13075	6.80265e-20	2.41425e-19	171022	Long non-coding RNAs	LNCRNA
ABHD12	1.20053	6.49997	8.2787e-55	9.89348e-54	4586.25	1.11	0.068038	16.3144	7.8018e-60	1.10851e-58	26090	Abhydrolase domain containing	ABHD
ABHD12B	2.1527	0.505401	1.33558e-11	3.20001e-11	70.0295	2.04204	0.260921	7.82627	5.02572e-15	1.45137e-14	145447	Abhydrolase domain containing	ABHD
ABHD13	-0.293303	4.59588	1.12408e-09	2.42701e-09	1232.21	-0.378727	0.0488109	-7.75905	8.55678e-15	2.44357e-14	84945	Abhydrolase domain containing	ABHD
ABHD14A	0.00764823	3.84746	0.938361	0.966561	732.574	-0.0716587	0.0824762	-0.86884	0.384934	0.436968	25864	Abhydrolase domain containing	ABHD
ABHD14B	-0.647055	6.42465	1.62752e-25	7.30852e-25	4390.5	-0.728116	0.0656285	-11.0945	1.33397e-28	6.68869e-28	84836	Abhydrolase domain containing	ABHD
ABHD15	-0.74031	4.46428	1.47177e-25	6.62795e-25	1123.55	-0.818393	0.0752435	-10.8766	1.49021e-27	7.1634e-27	116236	Abhydrolase domain containing	ABHD
ABHD16A	0.774497	5.87722	5.39035e-54	6.28802e-53	2984.6	0.68423	0.0456042	15.0037	6.94666e-51	7.43389e-50	7920	Abhydrolase domain containing	ABHD
ABHD16B	0.921652	2.35002	5.21155e-17	1.62463e-16	258.272	0.835154	0.10069	8.29433	1.09197e-16	3.38579e-16	140701	Abhydrolase domain containing	ABHD
ABHD17A	0.476538	4.60469	9.49284e-10	2.05697e-09	1240.36	0.395568	0.074952	5.27762	1.30871e-07	2.57658e-07	81926	Abhydrolase domain containing	ABHD
ABHD17B	-0.0243789	4.09323	0.656668	0.704686	868.505	-0.110625	0.055646	-1.98802	0.0468097	0.0603051	51104	Abhydrolase domain containing	ABHD
ABHD17C	1.45279	5.08734	1.94858e-47	1.89873e-46	1720.18	1.35409	0.0875329	15.4695	5.57704e-54	6.61502e-53	58489	Abhydrolase domain containing	ABHD
ABHD2	1.04154	8.26919	1.04804e-16	3.22841e-16	15645.9	0.946233	0.113106	8.36593	5.9645e-17	1.8694e-16	11057	Abhydrolase domain containing	ABHD
ABHD3	0.920654	4.90054	2.53575e-22	9.99645e-22	1513.63	0.831555	0.0866048	9.60172	7.86247e-22	3.038e-21	171586	Abhydrolase domain containing	ABHD
ABHD4	-0.0338848	5.62688	0.555688	0.605403	2513.64	-0.118459	0.0577972	-2.04956	0.0404071	0.0524504	63874	Abhydrolase domain containing	ABHD
ABHD5	-0.717411	5.52197	4.58702e-45	4.13415e-44	2342.48	-0.796358	0.0532155	-14.9648	1.24744e-50	1.32235e-49	51099	Abhydrolase domain containing	ABHD
ABHD6	-1.1344	3.06839	1.49925e-52	1.69127e-51	427.343	-1.21096	0.0819016	-14.7856	1.815e-49	1.85786e-48	57406	Abhydrolase domain containing	ABHD
ABHD8	0.710355	3.93078	1.11024e-19	3.91186e-19	775.354	0.623926	0.0732741	8.51495	1.66659e-17	5.33408e-17	79575	Abhydrolase domain containing	ABHD
ABI1	0.148795	6.38145	0.00101795	0.00149903	4242.54	0.0606615	0.04363	1.39036	0.164419	0.197965	10006	0	0
ABI2	-0.215335	6.15937	1.33347e-05	2.24498e-05	3648.34	-0.305518	0.0503457	-6.0684	1.29194e-09	2.84812e-09	10152	0	0
ABI3	0.33919	3.44695	5.92609e-05	9.57041e-05	553.407	0.253724	0.0812364	3.12328	0.0017885	0.0026519	51225	0	0
ABI3BP	-2.13939	5.00234	5.01597e-66	7.97081e-65	1656.21	-2.19471	0.151179	-14.5173	9.40908e-48	9.07602e-47	25890	Fibronectin type III domain containing	FN3
ABL1	-0.206285	6.84499	6.61461e-07	1.20833e-06	5866.44	-0.292122	0.0421114	-6.9369	4.00805e-12	1.00771e-11	25	SH2 domain containing	SH2D
ABL2	0.360828	6.00071	3.38492e-11	7.9451e-11	3257.81	0.274845	0.0519445	5.29112	1.21567e-07	2.39875e-07	27	SH2 domain containing	SH2D
ABLIM1	-1.39794	7.22286	8.47912e-92	2.25498e-90	7674.19	-1.47564	0.07894	-18.6932	5.61936e-78	1.2827e-76	3983	0	0
ABLIM2	-0.631684	2.24092	5.66289e-10	1.24148e-09	224.887	0.116576	0.0996737	1.16958	0.242171	0.283966	84448	0	0
ABLIM3	-1.42763	5.48661	1.52968e-34	9.78679e-34	2297.35	-1.49746	0.132714	-11.2833	1.58592e-29	8.28861e-29	22885	0	0
ABO	-0.470752	-0.105968	0.0118163	0.01585	45.6963	-0.549074	0.19756	-2.77927	0.0054481	0.00772593	28	Blood group antigens, "Glycosyltransferase family 6 domain containing"	bloodgroup, GLT6
ABR	-0.136428	6.5507	0.00573014	0.00790098	4784.15	-0.223217	0.0499605	-4.46788	7.90002e-06	1.38606e-05	29	Rho guanine nucleotide exchange factors, "Pleckstrin homology (PH) domain containing"	ARHGEF, PLEKH
ABRA	-6.99577	-0.528366	4.86987e-270	1.1626e-267	1.76113	-2.45454	0.190077	-12.9134	3.78068e-38	2.68023e-37	137735	0	0
ABRACL	1.44933	5.48377	1.80226e-43	1.54886e-42	2269.27	1.3572	0.091578	14.8202	1.08494e-49	1.11506e-48	58527	0	0
ABT1	0.40256	5.03764	2.25838e-15	6.51768e-15	1670.31	0.314339	0.048243	6.51574	7.23313e-11	1.7027e-10	29777	0	0
ABTB1	-0.425062	4.64177	6.18712e-09	1.2822e-08	1277.12	-0.503577	0.0770592	-6.53494	6.36347e-11	1.50252e-10	80325	BTB/POZ domain containing, "Ankyrin repeat domain containing"	BTBD, ANKRD
ABTB2	0.644278	3.37031	9.5879e-06	1.62928e-05	525.525	0.553917	0.135898	4.07599	4.58194e-05	7.6474e-05	25841	BTB/POZ domain containing, "Ankyrin repeat domain containing"	BTBD, ANKRD
ACAA1	0.106337	6.06432	0.114355	0.138328	3411.52	0.0219564	0.0660434	0.332454	0.739546	0.786635	30	0	0
ACAA2	-1.1589	5.94732	7.28318e-75	1.4001e-73	3158.79	-1.23273	0.0703671	-17.5186	1.0334e-68	1.82576e-67	10449	0	0
ACACA	-0.089204	7.0862	0.279255	0.320068	6907.55	-0.180543	0.0840998	-2.14677	0.0318115	0.0418483	31	0	0
ACACB	-3.66534	5.95907	0	0	3252.51	-3.71436	0.125287	-29.6469	3.71318e-193	1.1747e-190	32	0	0
ACAD10	0.134668	4.86221	0.0114904	0.015434	1480.19	0.0461459	0.0518059	0.890746	0.373065	0.424614	80724	0	0
ACAD11	-1.0742	4.1755	2.07972e-83	4.69217e-82	924.94	-1.15	0.0610401	-18.8401	3.54188e-79	8.37763e-78	84129	0	0
ACAD8	-0.290975	4.66377	1.15262e-06	2.07618e-06	1292.9	-0.376874	0.061254	-6.15265	7.61994e-10	1.69894e-09	27034	0	0
ACAD9	0.120936	5.66041	0.00987111	0.0133437	2574.74	0.0370532	0.0454458	0.815327	0.414885	0.467872	28976	Mitochondrial respiratory chain complex assembly factors	MITOAF
ACADL	-3.40487	1.08675	3.07179e-72	5.58114e-71	108.941	-3.41465	0.251899	-13.5556	7.33733e-42	5.86494e-41	33	0	0
ACADM	-0.670314	5.83359	1.42808e-27	7.00761e-27	2908.64	-0.753611	0.0647646	-11.6361	2.69941e-31	1.49576e-30	34	0	0
ACADS	-1.29962	4.46179	2.4439e-44	2.15995e-43	1129.96	-1.37296	0.104968	-13.0797	4.30013e-39	3.14654e-38	35	0	0
ACADSB	0.068472	6.96517	0.605291	0.654064	6341.71	-0.0292596	0.125101	-0.233888	0.815072	0.856396	36	0	0
ACADVL	-0.630526	7.74428	1.92987e-23	7.99156e-23	10984.6	-0.709544	0.0675065	-10.5107	7.70873e-26	3.49013e-25	37	0	0
ACAN	4.51146	4.17006	2.00607e-41	1.6177e-40	341.205	3.23274	0.170619	18.9471	4.66707e-80	1.13711e-78	176	Immunoglobulin superfamily / V-set domain containing, "Proteoglycans / Extracellular Matrix : Hyalectans"	VSET, HYALECTAN
ACAP1	1.07471	3.03109	3.28001e-10	7.29834e-10	415.641	0.985639	0.153657	6.41456	1.41229e-10	3.26983e-10	9744	ADP-ribosylation factor GTPase activating proteins, "Pleckstrin homology (PH) domain containing", "Ankyrin repeat domain containing"	ArfGAP, PLEKH, ANKRD
ACAP2	-0.186934	6.08544	0.000644811	0.000964913	3457.14	-0.273155	0.0548991	-4.97558	6.50539e-07	1.22502e-06	23527	ADP-ribosylation factor GTPase activating proteins, "Pleckstrin homology (PH) domain containing", "Ankyrin repeat domain containing"	ArfGAP, PLEKH, ANKRD
ACAP3	0.806545	5.14371	1.28528e-22	5.13487e-22	1800.4	0.720966	0.0770487	9.35728	8.18167e-21	3.02013e-20	116983	ADP-ribosylation factor GTPase activating proteins, "Pleckstrin homology (PH) domain containing", "Ankyrin repeat domain containing"	ArfGAP, PLEKH, ANKRD
ACAT1	-0.839968	6.05607	4.23132e-33	2.57022e-32	3391.18	-0.917561	0.0752912	-12.1868	3.653e-34	2.25563e-33	38	0	0
ACAT2	0.788366	4.86236	1.27018e-20	4.66096e-20	1475.1	0.696313	0.0783928	8.88235	6.54611e-19	2.22942e-18	39	0	0
ACBD3	0.769822	6.80947	5.07048e-39	3.79519e-38	5690.27	0.679795	0.0534983	12.7069	5.4168e-37	3.68281e-36	64746	A-kinase anchor proteins	AKAP
ACBD4	-0.231122	3.62147	0.0124736	0.0166979	627.406	-0.315043	0.0949489	-3.31803	0.000906561	0.00137667	79777	0	0
ACBD5	0.237349	5.5866	0.000200748	0.000312144	2438.33	0.149957	0.0607345	2.46906	0.0135467	0.0184737	91452	0	0
ACBD6	0.881244	4.93282	6.46217e-57	8.20499e-56	1551.57	0.794683	0.0505715	15.7141	1.21163e-55	1.51244e-54	84320	Ankyrin repeat domain containing	ANKRD
ACBD7	0.826916	2.1164	2.84756e-07	5.31532e-07	218.323	0.728784	0.147351	4.94591	7.57893e-07	1.42163e-06	414149	0	0
ACCS	-0.825621	3.45055	1.05652e-25	4.77993e-25	559.986	-0.905291	0.0857795	-10.5537	4.88351e-26	2.23147e-25	84680	0	0
ACCSL	-0.106002	-4.63399	0.729216	0.773363	0.125732	-0.238997	0.528713	-0.452035	0.651244	0.703652	390110	0	0
ACD	0.235296	4.19273	0.000205226	0.000318914	931.182	0.148368	0.0615979	2.40864	0.0160119	0.0216837	65057	0	0
ACE	-0.132351	5.09654	0.147243	0.175462	1743.72	-0.214578	0.093466	-2.29579	0.0216879	0.0290267	1636	CD molecules	CD
ACE2	1.63633	2.16087	4.66826e-06	8.08742e-06	78.7728	0.217529	0.256131	0.84929	0.39572	0.448156	59272	0	0
ACER1	0.147723	-2.68609	0.573829	0.623381	4.45521	0.21868	0.23587	0.92712	0.353864	0.404374	125981	Alkaline ceramidase	ACER
ACER2	-0.711266	2.84595	3.25435e-10	7.24362e-10	364.79	-0.793293	0.12052	-6.58225	4.63369e-11	1.1018e-10	340485	Alkaline ceramidase	ACER
ACER3	-0.341161	4.6635	0.000366448	0.000559122	1289.26	-0.417957	0.0986679	-4.236	2.27537e-05	3.88246e-05	55331	Alkaline ceramidase	ACER
ACHE	-0.76579	1.24577	6.50835e-06	1.11688e-05	86.3071	0.408647	0.157828	2.58919	0.00962019	0.0133046	43	Blood group antigens	bloodgroup
ACIN1	0.195672	7.35177	1.75856e-08	3.54491e-08	8323.7	0.106746	0.0340202	3.13773	0.00170259	0.00252897	22985	0	0
ACKR1	-2.2636	5.16359	7.42429e-48	7.32124e-47	1866.06	-2.30028	0.191596	-12.0059	3.30734e-33	1.97417e-32	2532	GPCR / Class A : Chemokine receptors : Atypical, "CD molecules", "Blood group antigens"	ACKR, CD, bloodgroup
ACKR2	-0.132342	2.69364	0.4362	0.48414	327.604	-0.213442	0.178623	-1.19493	0.232115	0.272933	1238	GPCR / Class A : Chemokine receptors : Atypical	ACKR
ACKR3	-1.72942	5.36396	1.28154e-72	2.34086e-71	2112.44	-1.80136	0.112137	-16.064	4.56528e-58	6.12141e-57	57007	CD molecules, "GPCR / Class A : Chemokine receptors : Atypical"	CD, ACKR
ACKR4	-1.63454	2.06971	1.37047e-53	1.58341e-52	213.736	-1.70682	0.122817	-13.8972	6.58538e-44	5.61643e-43	51554	GPCR / Class A : Chemokine receptors : Atypical	ACKR
ACLY	0.429402	7.9109	5.45226e-11	1.26586e-10	12217.4	0.338361	0.0614566	5.50569	3.67734e-08	7.46717e-08	47	0	0
ACMSD	2.76231	-0.193016	5.51443e-11	1.27972e-10	38.9791	2.48588	0.33536	7.41258	1.23866e-13	3.35282e-13	130013	0	0
ACN9	-0.0182908	2.91195	0.848003	0.883102	382.079	-0.100929	0.106032	-0.951873	0.341161	0.391049	57001	0	0
ACO1	-2.00758	5.98253	4.15097e-249	8.27414e-247	3251.61	-2.07621	0.0712978	-29.1202	1.98999e-186	5.59603e-184	48	0	0
ACO2	-0.0950249	7.16873	0.0983894	0.120047	7325.3	-0.178516	0.0573766	-3.11131	0.0018626	0.00275874	50	0	0
ACOT1	-0.635388	5.11652	3.42318e-15	9.81308e-15	1768.98	-0.710912	0.085753	-8.29023	1.13032e-16	3.50254e-16	641371	Acyl CoA thioesterases	ACOT
ACOT11	0.8249	1.73972	3.55099e-09	7.47135e-09	167.995	0.733689	0.128586	5.70584	1.15773e-08	2.41879e-08	26027	Acyl CoA thioesterases, "StAR-related lipid transfer (START) domain containing"	ACOT, StARD
ACOT12	-0.272974	-4.39175	0.300188	0.342417	0.517086	-0.408984	0.303995	-1.34536	0.178508	0.213835	134526	Acyl CoA thioesterases, "StAR-related lipid transfer (START) domain containing"	ACOT, StARD
ACOT13	0.286012	5.16212	5.88143e-07	1.07843e-06	1817.26	0.200891	0.0542032	3.70626	0.000210346	0.000335055	55856	Acyl CoA thioesterases	ACOT
ACOT2	-0.619356	4.42467	3.55515e-18	1.17405e-17	1094.01	-0.69719	0.0751476	-9.2776	1.73333e-20	6.3064e-20	10965	Acyl CoA thioesterases	ACOT
ACOT4	0.973309	3.8388	1.03901e-17	3.35303e-17	723.411	0.887126	0.1026	8.64642	5.31385e-18	1.73924e-17	122970	Acyl CoA thioesterases	ACOT
ACOT6	-0.390227	-1.77192	0.0134423	0.0179454	13.0458	-0.46259	0.165097	-2.80193	0.00507986	0.00722579	641372	Acyl CoA thioesterases	ACOT
ACOT7	1.49186	5.0109	1.20544e-55	1.47052e-54	1634.26	1.40076	0.082938	16.8893	5.39586e-64	8.5152e-63	11332	Acyl CoA thioesterases	ACOT
ACOT8	0.838461	4.22996	1.40256e-35	9.35236e-35	952.874	0.752428	0.0617218	12.1906	3.48698e-34	2.15575e-33	10005	Acyl CoA thioesterases	ACOT
ACOT9	-0.121858	4.60757	0.105957	0.128798	1242.18	-0.201358	0.0770553	-2.61316	0.008971	0.0124485	23597	Acyl CoA thioesterases	ACOT
ACOX1	-0.538751	6.50295	7.33355e-22	2.83925e-21	4620.21	-0.62034	0.0576745	-10.7559	5.56059e-27	2.62253e-26	51	0	0
ACOX2	0.552968	4.52648	0.00259143	0.0036858	1166.28	0.462699	0.171286	2.70133	0.00690633	0.00968302	8309	0	0
ACOX3	0.336924	5.17901	1.73579e-05	2.90137e-05	1840.75	0.243246	0.0755464	3.21982	0.00128271	0.00192492	8310	0	0
ACOXL	2.10686	-1.60625	5.87606e-20	2.09957e-19	14.6856	2.02577	0.197605	10.2516	1.164e-24	4.99523e-24	55289	0	0
ACP1	0.633297	6.50501	1.54949e-38	1.14105e-37	4610.91	0.544137	0.0446266	12.1931	3.38281e-34	2.09263e-33	52	Protein tyrosine phosphatases / Class II Cys-based PTPs	PTP2
ACP2	0.628418	6.01948	1.51775e-26	7.11273e-26	3291.65	0.540399	0.0542899	9.95395	2.42367e-23	9.89155e-23	53	0	0
ACP5	1.0696	6.49957	4.8225e-15	1.37191e-14	4305.38	0.883327	0.115108	7.67393	1.66808e-14	4.69729e-14	54	0	0
ACP6	0.399348	4.10923	1.68307e-06	3.00035e-06	877.452	0.307578	0.0802669	3.83195	0.000127134	0.000205975	51205	0	0
ACPP	0.405081	1.12199	0.00475768	0.00660446	109.082	0.313469	0.136579	2.29515	0.0217246	0.0290719	55	0	0
ACPT	0.383348	-4.13834	0.213343	0.248603	1.00881	0.34883	0.359522	0.970261	0.331917	0.381078	93650	0	0
ACR	-0.649036	-1.90168	4.74538e-06	8.21687e-06	11.8181	-0.728254	0.150722	-4.83176	1.35332e-06	2.50166e-06	49	0	0
ACRBP	0.611938	0.653794	1.66475e-10	3.76629e-10	77.9945	0.52857	0.089149	5.92906	3.04682e-09	6.57455e-09	84519	0	0
ACRC	-0.528884	-0.0338649	3.28852e-11	7.72147e-11	48.1045	-0.607351	0.0825556	-7.35687	1.88274e-13	5.04431e-13	93953	0	0
ACRV1	1.50968	-2.94689	1.88463e-14	5.21053e-14	4.68382	1.47265	0.189133	7.78635	6.89741e-15	1.97751e-14	56	0	0
ACSBG1	-0.501248	-0.684827	0.00243353	0.00346939	19.8985	-1.29737	0.128019	-10.1343	3.89311e-24	1.63875e-23	23205	Acyl-CoA synthetase family	ACS
ACSBG2	-1.31039	-2.89849	1.33273e-31	7.67743e-31	4.93356	-1.41895	0.120079	-11.8168	3.19647e-32	1.83392e-31	81616	Acyl-CoA synthetase family	ACS
ACSF2	0.0186277	5.68144	0.878582	0.911848	2614.06	-0.0668197	0.107103	-0.623881	0.532705	0.587104	80221	Acyl-CoA synthetase family	ACS
ACSF3	0.126338	4.17727	0.0574381	0.07206	921.862	0.0398099	0.0652056	0.610528	0.541512	0.595772	197322	Acyl-CoA synthetase family	ACS
ACSL1	-2.76093	7.55425	6.68624e-209	8.63365e-207	9737.5	-2.82171	0.114038	-24.7436	3.63532e-135	3.14549e-133	2180	Acyl-CoA synthetase family	ACS
ACSL3	0.151686	7.71421	0.0557929	0.0700774	10674.2	0.0536158	0.0773267	0.693367	0.488079	0.542587	2181	Acyl-CoA synthetase family	ACS
ACSL4	-1.20324	5.53386	1.22179e-49	1.26882e-48	2376.58	-1.27656	0.0912564	-13.9887	1.82689e-44	1.58288e-43	2182	Acyl-CoA synthetase family	ACS
ACSL5	-0.817127	4.81607	1.61204e-16	4.91414e-16	1438.73	-0.899531	0.10676	-8.42573	3.58505e-17	1.13134e-16	51703	Acyl-CoA synthetase family	ACS
ACSL6	1.87674	0.556579	2.26498e-17	7.18627e-17	68.7982	1.69334	0.183328	9.23669	2.54233e-20	9.18697e-20	23305	Acyl-CoA synthetase family	ACS
ACSM1	-1.2394	3.57911	6.91636e-08	1.34482e-07	189.305	-1.31999	0.193818	-6.81044	9.72993e-12	2.39545e-11	116285	Acyl-CoA synthetase family	ACS
ACSM2A	-2.11816	-3.29635	1.27898e-13	3.39478e-13	2.27799	-3.11468	0.32669	-9.53406	1.51249e-21	5.76821e-21	123876	Acyl-CoA synthetase family	ACS
ACSM2B	-2.50398	-3.95279	1.25851e-18	4.24636e-18	1.04479	-3.56028	0.338739	-10.5104	7.73765e-26	3.50244e-25	348158	Acyl-CoA synthetase family	ACS
ACSM3	-1.81178	1.83327	4.24261e-48	4.20391e-47	165.946	-2.10037	0.132936	-15.7998	3.12011e-56	3.9582e-55	6296	Acyl-CoA synthetase family	ACS
ACSM4	0.233589	-4.54467	0.41989	0.467453	0.252	0.246784	0.408053	0.604783	0.545323	0.599606	341392	Acyl-CoA synthetase family	ACS
ACSM5	-3.97372	1.62145	0	0	159.081	-4.01735	0.139103	-28.8805	2.09871e-183	5.31158e-181	54988	Acyl-CoA synthetase family	ACS
ACSM6	-0.0681115	-3.29777	0.804889	0.843767	1.69462	-1.26108	0.347624	-3.62772	0.000285931	0.000451367	142827	0	0
ACSS1	0.63047	5.91432	1.3362e-09	2.87231e-09	3062.82	0.535388	0.0973051	5.50215	3.75181e-08	7.61228e-08	84532	Acyl-CoA synthetase family	ACS
ACSS2	-1.65343	5.80814	1.10346e-179	1.05865e-177	2876.65	-1.72849	0.0669458	-25.8193	5.38313e-147	5.50465e-145	55902	Acyl-CoA synthetase family	ACS
ACSS3	-1.2468	4.22753	9.92967e-25	4.31006e-24	954.967	-1.32169	0.135621	-9.74548	1.92873e-22	7.62119e-22	79611	Acyl-CoA synthetase family	ACS
ACTA1	-6.98359	6.39127	2.38957e-284	6.62976e-282	103.549	1.32681	0.191502	6.92844	4.25496e-12	1.06793e-11	58	0	0
ACTA2	-1.50414	8.87878	2.15358e-65	3.35726e-64	24344.1	-1.58315	0.102173	-15.4948	3.76304e-54	4.4897e-53	59	0	0
ACTB	0.510888	12.2918	2.70914e-18	9.00166e-18	255351	0.425927	0.0553931	7.68916	1.48105e-14	4.18168e-14	60	0	0
ACTBL2	-0.451617	-1.84163	0.0272552	0.0354117	12.3651	-0.536216	0.218277	-2.45659	0.0140264	0.0190999	345651	0	0
ACTC1	-2.54181	0.0812515	7.07479e-34	4.42169e-33	25.5243	-1.09899	0.231412	-4.74905	2.04375e-06	3.73633e-06	70	0	0
ACTG1	0.741351	11.9415	1.07697e-43	9.29823e-43	200051	0.652315	0.0492634	13.2414	5.06028e-40	3.83298e-39	71	0	0
ACTG1P4	-1.01142	-0.979595	2.77569e-20	1.00401e-19	24.1638	-1.0876	0.119109	-9.13115	6.77741e-20	2.40572e-19	648740	0	0
ACTG2	-1.86396	6.42604	9.21938e-25	4.00769e-24	4468.13	-1.91929	0.214282	-8.95685	3.34078e-19	1.15153e-18	72	0	0
ACTL10	1.28296	1.60997	1.35804e-25	6.1225e-25	153.265	1.18755	0.108902	10.9048	1.09372e-27	5.29395e-27	170487	0	0
ACTL6A	1.01431	6.16171	1.23717e-56	1.54974e-55	3628.91	0.922115	0.056968	16.1866	6.27451e-59	8.64217e-58	86	INO80 complex subunits	INO80
ACTL6B	5.7233	-1.15137	8.87706e-10	1.92618e-09	1.90729	1.96245	0.783813	2.50373	0.0122893	0.016818	51412	0	0
ACTL7A	-0.346549	-4.64154	0.103836	0.12634	0.114375	-0.681792	0.425718	-1.60151	0.109264	0.135043	10881	0	0
ACTL7B	0.261581	-4.46725	0.216734	0.252212	0.386119	0.256512	0.308714	0.830903	0.406028	0.458651	10880	0	0
ACTL8	8.06929	2.47347	2.92799e-40	2.27019e-39	108.455	6.56453	0.328851	19.962	1.17811e-88	3.51817e-87	81569	0	0
ACTL9	0.481227	-4.69338	0.01936	0.0254828	0.0432241	0.498376	0.802989	0.620651	0.534829	0.589124	284382	0	0
ACTN1	-0.238488	8.42539	0.00034489	0.00052709	17589.6	-0.324831	0.0688648	-4.71694	2.39415e-06	4.35255e-06	87	EF-hand domain containing	EFHAND
ACTN2	-6.06287	4.21385	2.92063e-193	3.18955e-191	60.4397	2.51602	0.235631	10.6778	1.29297e-26	6.02086e-26	88	EF-hand domain containing	EFHAND
ACTN3	-6.70688	0.893963	0	0	3.46319	-1.07958	0.146646	-7.36178	1.81474e-13	4.8664e-13	89	0	0
ACTN4	0.190055	9.14502	0.000899033	0.00133089	28894.1	0.102334	0.0561074	1.82389	0.0681689	0.086215	81	EF-hand domain containing	EFHAND
ACTR10	-0.0434571	5.80135	0.263082	0.302783	2837.2	-0.128716	0.0381436	-3.3745	0.000739486	0.00113084	55860	0	0
ACTR1A	0.197244	7.17036	1.31418e-06	2.35954e-06	7328.99	0.113334	0.0390571	2.90174	0.00371097	0.00534585	10121	0	0
ACTR1B	-0.0353332	6.02483	0.435371	0.483298	3319.61	-0.122229	0.0456466	-2.67771	0.00741269	0.0103557	10120	0	0
ACTR2	0.51944	8.48545	5.94789e-23	2.41098e-22	18197.1	0.432526	0.0485995	8.89979	5.5954e-19	1.90821e-18	10097	0	0
ACTR3	0.658139	7.82343	3.26388e-31	1.8542e-30	11501	0.570397	0.0519744	10.9746	5.06387e-28	2.48012e-27	10096	0	0
ACTR3B	0.572503	3.82736	9.42113e-09	1.93425e-08	722.748	0.484534	0.0944134	5.13204	2.86619e-07	5.52368e-07	57180	0	0
ACTR3BP2	0.109968	-4.71877	0.770986	0.812	0.0106371	0.00652915	0.658398	0.00991671	0.992088	0.998415	440888	0	0
ACTR3C	0.35442	1.11411	0.00020804	0.000323019	108.113	0.260109	0.0909207	2.86084	0.00422527	0.00605613	653857	0	0
ACTR5	0.544207	3.72192	4.23604e-23	1.72903e-22	668.694	0.453108	0.0508955	8.90272	5.44961e-19	1.86005e-18	79913	INO80 complex subunits	INO80
ACTR6	0.215742	5.06426	1.68373e-05	2.81848e-05	1698.25	0.125471	0.0474079	2.64663	0.0081299	0.0113256	64431	0	0
ACTR8	0.0395417	4.64898	0.358553	0.40412	1275.74	-0.0495353	0.0412513	-1.20082	0.229822	0.270409	93973	INO80 complex subunits	INO80
ACTRT1	0.514651	-4.63034	0.167888	0.198543	0.138684	0.939069	0.623222	1.5068	0.131863	0.161279	139741	0	0
ACTRT2	-0.491921	-4.709	0.00961933	0.0130136	0.0245965	-0.407561	0.965599	-0.422082	0.672965	0.72436	140625	0	0
ACTRT3	-0.0258313	1.20355	0.7359	0.77981	115.437	-0.106156	0.0808677	-1.31271	0.18928	0.225751	84517	0	0
ACVR1	-0.359953	5.60929	1.62356e-12	4.07447e-12	2491.24	-0.444301	0.052379	-8.48242	2.20557e-17	7.02472e-17	90	0	0
ACVR1B	0.312632	6.04293	1.46508e-07	2.78592e-07	3353.64	0.221995	0.0569142	3.90052	9.59855e-05	0.000156854	91	0	0
ACVR1C	-5.24032	3.38445	0	0	549.408	-5.26033	0.167461	-31.4122	1.37909e-216	7.97781e-214	130399	0	0
ACVR2A	-0.815814	4.17314	1.67593e-46	1.57765e-45	923.122	-0.898361	0.0614499	-14.6194	2.11247e-48	2.0864e-47	92	0	0
ACVR2B	0.0910665	4.40257	0.211986	0.247121	1075.16	0.00104326	0.071016	0.0146905	0.988279	0.99784	93	0	0
ACVR2B-AS1	-0.795868	0.908653	4.16654e-21	1.56186e-20	94.2536	-0.883263	0.0899421	-9.82034	9.20282e-23	3.68604e-22	100128640	Long non-coding RNAs	LNCRNA
ACVRL1	-1.03576	4.78304	3.16552e-55	3.81181e-54	1411.92	-1.10806	0.0735456	-15.0663	2.69827e-51	2.9372e-50	94	0	0
ACY1	0.341994	5.3088	5.7696e-06	9.94006e-06	2015.87	0.254599	0.0726571	3.50412	0.000458124	0.000712195	95	0	0
ACY3	1.47203	1.21163	5.41082e-07	9.94713e-07	50.8672	0.113611	0.205404	0.553113	0.580186	0.634186	91703	0	0
ACYP1	0.632565	2.16308	6.0873e-14	1.64337e-13	226.032	0.543972	0.0787443	6.90807	4.9128e-12	1.22787e-11	97	0	0
ACYP2	-0.602673	2.82496	3.487e-17	1.09618e-16	360.511	-0.680254	0.0751138	-9.05631	1.34939e-19	4.72358e-19	98	0	0
ADA	0.534845	3.13193	3.25069e-08	6.4483e-08	444.494	0.458608	0.0911665	5.03044	4.89352e-07	9.28229e-07	100	0	0
ADAD1	1.79268	-4.468	4.24435e-05	6.91209e-05	0.23597	1.73836	0.813267	2.1375	0.0325577	0.0427854	132612	0	0
ADAD2	-0.492513	-2.70133	0.0144502	0.0192411	4.48906	-1.06911	0.1839	-5.81353	6.11673e-09	1.29831e-08	161931	0	0
ADAL	-0.221749	3.21989	0.00035905	0.00054812	472.31	-0.307923	0.0619459	-4.97083	6.66662e-07	1.25469e-06	161823	0	0
ADAM10	-0.0856294	6.40329	0.239438	0.276968	4308.57	-0.177556	0.0739447	-2.4012	0.0163412	0.0221207	102	ADAM metallopeptidase domain containing, "CD molecules"	ADAM, CD
ADAM11	0.0475259	-0.381475	0.746535	0.789772	37.6748	-0.0311519	0.140596	-0.22157	0.824648	0.865067	4185	ADAM metallopeptidase domain containing	ADAM
ADAM12	1.26324	6.78022	2.85356e-20	1.03163e-19	5595.33	1.17786	0.121722	9.67663	3.79004e-22	1.47827e-21	8038	ADAM metallopeptidase domain containing	ADAM
ADAM15	0.901779	7.97396	1.30686e-26	6.13706e-26	12780.9	0.815495	0.077808	10.4809	1.05773e-25	4.75484e-25	8751	ADAM metallopeptidase domain containing	ADAM
ADAM17	-0.00460616	5.28668	0.934504	0.962975	1987.78	-0.0944263	0.0662608	-1.42507	0.154137	0.186506	6868	ADAM metallopeptidase domain containing, "CD molecules"	ADAM, CD
ADAM18	3.40598	-3.98381	3.72813e-10	8.25877e-10	0.351437	2.58329	0.636174	4.06067	4.89312e-05	8.1493e-05	8749	ADAM metallopeptidase domain containing	ADAM
ADAM19	1.76142	4.63508	3.22207e-50	3.39591e-49	1260.35	1.6715	0.10051	16.6302	4.21096e-62	6.32487e-61	8728	ADAM metallopeptidase domain containing	ADAM
ADAM2	2.73125	-1.71152	6.27703e-05	0.000101157	3.06671	1.47468	0.623756	2.3642	0.0180691	0.0243474	2515	ADAM metallopeptidase domain containing	ADAM
ADAM20	-0.657508	-3.14301	2.00415e-10	4.51026e-10	3.87213	-0.761199	0.059542	-12.7842	2.00818e-37	1.38381e-36	8748	ADAM metallopeptidase domain containing	ADAM
ADAM21	0.854627	-1.1903	2.47942e-09	5.26095e-09	20.3461	0.769752	0.133993	5.7447	9.20861e-09	1.9351e-08	8747	ADAM metallopeptidase domain containing	ADAM
ADAM21P1	0.557354	-2.83969	0.000876776	0.00129887	5.14596	0.481917	0.161595	2.98226	0.00286129	0.00416401	145241	0	0
ADAM22	-0.640869	1.7117	1.10122e-06	1.98587e-06	165.464	-0.711171	0.13929	-5.10567	3.29619e-07	6.32588e-07	53616	ADAM metallopeptidase domain containing	ADAM
ADAM23	-0.366897	0.826866	0.00677998	0.00930169	89.0043	-0.437779	0.140944	-3.10605	0.00189605	0.0028046	8745	ADAM metallopeptidase domain containing	ADAM
ADAM28	0.490998	2.81902	0.000101116	0.000160608	357.133	0.398614	0.119565	3.33388	0.000856445	0.0013035	10863	ADAM metallopeptidase domain containing	ADAM
ADAM29	1.3245	-0.682833	0.000668313	0.000998626	11.2016	0.926741	0.300567	3.08331	0.00204713	0.00301969	11086	ADAM metallopeptidase domain containing	ADAM
ADAM30	0.896734	-4.60559	0.00510884	0.00707184	0.178214	1.42277	0.610428	2.33078	0.019765	0.0265496	11085	ADAM metallopeptidase domain containing	ADAM
ADAM32	-0.121755	0.837684	0.469059	0.518034	89.3544	-0.201643	0.177073	-1.13876	0.254805	0.297763	203102	ADAM metallopeptidase domain containing	ADAM
ADAM33	-2.70616	2.78354	8.88822e-108	3.11406e-106	358.774	-2.75202	0.156106	-17.6292	1.47028e-69	2.65319e-68	80332	ADAM metallopeptidase domain containing	ADAM
ADAM3A	0.645493	-4.64897	0.0580365	0.072784	0.053167	0.223938	0.902544	0.248119	0.804042	0.846213	1587	ADAM metallopeptidase domain containing	ADAM
ADAM5	3.11014	-4.07663	1.62921e-07	3.09058e-07	0.109286	0.819203	0.735959	1.11311	0.265662	0.309396	255926	ADAM metallopeptidase domain containing	ADAM
ADAM6	0.10577	11.0379	0.606093	0.654863	107097	0.0126917	0.189094	0.0671183	0.946488	0.969422	8755	ADAM metallopeptidase domain containing	ADAM
ADAM7	3.24069	-3.97887	4.63319e-07	8.54739e-07	0.13424	0.770015	0.925414	0.832076	0.405366	0.457928	8756	ADAM metallopeptidase domain containing	ADAM
ADAM8	2.5286	4.4833	6.53628e-73	1.19925e-71	1130.73	2.42765	0.111709	21.732	1.02301e-104	4.51261e-103	101	ADAM metallopeptidase domain containing, "CD molecules"	ADAM, CD
ADAM9	0.415834	7.10436	0.000158986	0.000248923	6997.29	0.330397	0.104853	3.15105	0.00162687	0.00242093	8754	ADAM metallopeptidase domain containing	ADAM
ADAMDEC1	2.95464	3.27303	6.37768e-32	3.71672e-31	483.154	3.21109	0.191418	16.7753	3.69988e-63	5.70537e-62	27299	0	0
ADAMTS1	-2.19079	6.25115	3.21792e-104	1.05707e-102	3957.95	-2.25425	0.124253	-18.1424	1.47416e-73	2.95225e-72	9510	ADAM metallopeptidases with thrombospondin type 1 motif	ADAMTS
ADAMTS10	-0.188079	2.83422	0.0777768	0.0962065	364.204	-0.259771	0.110114	-2.35912	0.0183182	0.0246667	81794	ADAM metallopeptidases with thrombospondin type 1 motif	ADAMTS
ADAMTS12	0.556912	4.14563	0.000141048	0.000221718	897.74	0.473859	0.137089	3.45659	0.000547053	0.000844865	81792	ADAM metallopeptidases with thrombospondin type 1 motif	ADAMTS
ADAMTS13	0.604631	2.17071	3.00393e-07	5.6011e-07	228.119	0.51442	0.111249	4.62406	3.76302e-06	6.74007e-06	11093	ADAM metallopeptidases with thrombospondin type 1 motif	ADAMTS
ADAMTS14	3.25617	2.75857	5.72326e-85	1.32773e-83	342.837	3.16504	0.1277	24.785	1.30103e-135	1.13543e-133	140766	ADAM metallopeptidases with thrombospondin type 1 motif	ADAMTS
ADAMTS15	0.17947	4.25078	0.341537	0.386129	967.039	0.088529	0.178198	0.496801	0.61933	0.672327	170689	ADAM metallopeptidases with thrombospondin type 1 motif	ADAMTS
ADAMTS16	0.379645	3.38931	0.04624	0.0586817	534.061	0.301895	0.180058	1.67665	0.0936105	0.116636	170690	ADAM metallopeptidases with thrombospondin type 1 motif	ADAMTS
ADAMTS17	0.986988	2.06194	1.22263e-11	2.93452e-11	211.81	0.901961	0.132893	6.78712	1.14391e-11	2.80294e-11	170691	ADAM metallopeptidases with thrombospondin type 1 motif	ADAMTS
ADAMTS18	-1.61458	1.64222	2.8884e-21	1.08991e-20	158.492	-1.67164	0.197244	-8.47499	2.35102e-17	7.47974e-17	170692	ADAM metallopeptidases with thrombospondin type 1 motif	ADAMTS
ADAMTS19	2.52189	1.00256	2.67859e-16	8.09018e-16	99.2518	2.38987	0.246024	9.71395	2.62937e-22	1.03352e-21	171019	ADAM metallopeptidases with thrombospondin type 1 motif	ADAMTS
ADAMTS2	0.0898615	5.00856	0.470376	0.519392	1640.24	0.0114154	0.11952	0.0955102	0.92391	0.95048	9509	ADAM metallopeptidases with thrombospondin type 1 motif	ADAMTS
ADAMTS20	4.10994	-2.73459	6.20785e-22	2.40842e-21	5.4162	4.26456	0.39562	10.7794	4.30529e-27	2.03667e-26	80070	ADAM metallopeptidases with thrombospondin type 1 motif	ADAMTS
ADAMTS3	-1.31351	1.53323	2.79124e-27	1.3551e-26	147.646	-1.37404	0.137333	-10.0052	1.44633e-23	5.95079e-23	9508	ADAM metallopeptidases with thrombospondin type 1 motif	ADAMTS
ADAMTS4	0.827563	5.31139	1.51749e-11	3.62232e-11	2022.18	0.741484	0.113323	6.5431	6.02574e-11	1.42477e-10	9507	ADAM metallopeptidases with thrombospondin type 1 motif	ADAMTS
ADAMTS5	-3.05846	4.67811	3.11646e-271	7.61716e-269	1336.7	-3.12206	0.113881	-27.4151	1.81113e-165	2.79924e-163	11096	ADAM metallopeptidases with thrombospondin type 1 motif	ADAMTS
ADAMTS6	1.22976	1.76547	9.86759e-26	4.46926e-25	171.247	1.15125	0.104527	11.014	3.27234e-28	1.61479e-27	11174	ADAM metallopeptidases with thrombospondin type 1 motif	ADAMTS
ADAMTS7	1.17352	3.35497	6.9839e-25	3.05468e-24	520.266	1.09697	0.102176	10.7361	6.89082e-27	3.24235e-26	11173	ADAM metallopeptidases with thrombospondin type 1 motif	ADAMTS
ADAMTS8	-1.14863	1.30476	1.00196e-11	2.41476e-11	125.615	-1.22307	0.187859	-6.51056	7.48716e-11	1.76147e-10	11095	ADAM metallopeptidases with thrombospondin type 1 motif	ADAMTS
ADAMTS9	-1.20443	4.35395	1.23999e-34	7.97561e-34	1052.55	-1.27141	0.110557	-11.5001	1.31801e-30	7.13524e-30	56999	ADAM metallopeptidases with thrombospondin type 1 motif	ADAMTS
ADAMTSL1	-1.00204	2.91727	4.59274e-24	1.9434e-23	386.106	-1.07645	0.108765	-9.89702	4.28856e-23	1.73592e-22	92949	Immunoglobulin superfamily / I-set domain containing	ISET
ADAMTSL2	1.85585	3.25254	2.89884e-50	3.0631e-49	483.677	1.77359	0.105417	16.8244	1.61626e-63	2.51921e-62	9719	0	0
ADAMTSL3	-0.959716	3.1589	9.71916e-16	2.85348e-15	455.18	-1.03074	0.130562	-7.89461	2.91218e-15	8.49488e-15	57188	Immunoglobulin superfamily / I-set domain containing, "Immunoglobulin superfamily / Immunoglobulin-like domain containing"	ISET, IGD
ADAMTSL4	-1.84736	4.03179	8.07363e-74	1.50965e-72	842.455	-1.91136	0.12079	-15.8238	2.13246e-56	2.7206e-55	54507	0	0
ADAMTSL5	0.736583	1.97632	5.18288e-07	9.53407e-07	198.552	0.646914	0.135838	4.7624	1.91301e-06	3.50428e-06	339366	0	0
ADAP1	1.26265	3.56759	2.71336e-25	1.20658e-24	600.864	1.17209	0.107732	10.8796	1.44182e-27	6.93576e-27	11033	ADP-ribosylation factor GTPase activating proteins, "Pleckstrin homology (PH) domain containing"	ArfGAP, PLEKH
ADAP2	0.190048	3.90358	0.0134233	0.0179213	757.777	0.106439	0.0738177	1.44192	0.149325	0.181138	55803	ADP-ribosylation factor GTPase activating proteins, "Pleckstrin homology (PH) domain containing"	ArfGAP, PLEKH
ADAR	0.967345	9.27214	5.19027e-54	6.05806e-53	31330.3	0.874055	0.0554931	15.7507	6.79109e-56	8.56159e-55	103	0	0
ADARB1	-0.48364	4.92951	1.09544e-16	3.36837e-16	1558.06	-0.566037	0.0611859	-9.2511	2.22192e-20	8.05214e-20	104	0	0
ADARB2	-0.0759804	-1.68794	0.7033	0.749051	13.9011	-0.168327	0.227796	-0.738936	0.459946	0.513823	105	0	0
ADAT1	0.0352402	3.95235	0.673835	0.721111	785.579	-0.0564626	0.0795662	-0.70963	0.477933	0.532156	23536	0	0
ADAT2	-0.399042	2.61389	4.06587e-07	7.52581e-07	311.168	-0.484244	0.0815956	-5.93468	2.94421e-09	6.36059e-09	134637	0	0
ADAT3	1.28583	1.39881	7.1116e-24	2.99259e-23	133.029	1.20134	0.114289	10.5114	7.6521e-26	3.46604e-25	113179	0	0
ADCK1	0.241772	3.25796	6.18027e-05	9.96601e-05	485.275	0.156272	0.0577139	2.7077	0.00677512	0.0095109	57143	0	0
ADCK2	0.663998	5.63849	2.86195e-35	1.88753e-34	2529.77	0.573364	0.0493958	11.6075	3.77345e-31	2.08177e-30	90956	0	0
ADCK3	-1.26192	6.10204	1.03573e-74	1.9781e-73	3520.01	-1.33608	0.0779312	-17.1444	6.92646e-66	1.15329e-64	56997	0	0
ADCK4	0.636737	5.05097	6.73457e-25	2.9475e-24	1685.59	0.54748	0.0578129	9.46987	2.80205e-21	1.05629e-20	79934	0	0
ADCK5	1.54174	3.36364	4.33137e-42	3.58e-41	522.263	1.45165	0.0984918	14.7388	3.63303e-49	3.68712e-48	203054	0	0
ADCY1	1.04078	5.89925	6.87292e-07	1.2544e-06	3023.87	0.930206	0.188097	4.94534	7.60106e-07	1.42565e-06	107	Adenylate cyclases	ADCY
ADCY10	0.252634	-1.43832	0.210798	0.245833	15.6349	0.802968	0.18835	4.26316	2.01558e-05	3.452e-05	55811	Adenylate cyclases	ADCY
ADCY10P1	-0.622774	1.20148	8.81209e-08	1.70455e-07	115.859	-0.707758	0.123465	-5.73246	9.89829e-09	2.0755e-08	221442	0	0
ADCY2	0.238712	3.22776	0.226081	0.262404	464.518	0.698909	0.184127	3.79581	0.000147163	0.000237306	108	Adenylate cyclases	ADCY
ADCY3	-0.44	5.75108	7.91857e-11	1.8226e-10	2751.56	-0.522509	0.0707931	-7.38079	1.57352e-13	4.23433e-13	109	Adenylate cyclases	ADCY
ADCY4	-1.64741	3.36883	1.17166e-80	2.52418e-79	532.008	-1.7147	0.101221	-16.9401	2.27569e-64	3.63662e-63	196883	Adenylate cyclases	ADCY
ADCY5	-1.19701	3.58295	1.40042e-11	3.35144e-11	611.35	-1.26974	0.197548	-6.42754	1.2969e-10	3.0092e-10	111	Adenylate cyclases	ADCY
ADCY6	-0.579124	6.66325	4.64726e-19	1.59553e-18	5176.35	-0.660547	0.068341	-9.66546	4.2271e-22	1.64715e-21	112	Adenylate cyclases	ADCY
ADCY7	0.206891	5.05922	0.0202301	0.0265871	1696.45	0.127437	0.0868595	1.46716	0.142332	0.173195	113	Adenylate cyclases	ADCY
ADCY8	0.425441	-1.54249	0.318157	0.361368	6.37261	-1.08351	0.353726	-3.06315	0.00219022	0.00322207	114	Adenylate cyclases	ADCY
ADCY9	0.40153	5.76759	6.52232e-06	1.11918e-05	2766.04	0.309082	0.0853197	3.62263	0.00029162	0.000460026	115	Adenylate cyclases	ADCY
ADCYAP1	0.863186	1.39101	0.00137232	0.00199923	101.665	0.379973	0.230295	1.64994	0.0989561	0.122971	116	Endogenous ligands	ENDOLIG
ADCYAP1R1	-3.19262	-1.26187	1.69975e-89	4.32973e-88	19.9844	-3.22309	0.210654	-15.3004	7.59918e-53	8.67799e-52	117	GPCR / Class B : VIP and PACAP (ADCYAP1) receptors	VIPPACR
ADD1	-0.424333	7.9897	6.68176e-29	3.45463e-28	12972.8	-0.508543	0.0390459	-13.0243	8.90639e-39	6.44719e-38	118	0	0
ADD2	0.237658	1.78768	0.179316	0.211243	175.377	0.164776	0.16853	0.977721	0.328212	0.377018	119	0	0
ADD3	-1.3625	6.2978	8.94216e-60	1.2264e-58	4043.13	-1.44104	0.0950962	-15.1535	7.18088e-52	7.93187e-51	120	0	0
ADGB	2.23045	-2.89663	8.82039e-11	2.02427e-10	3.67289	1.80323	0.296622	6.07923	1.20759e-09	2.6666e-09	79747	0	0
ADH1A	-5.20873	0.977119	2.58441e-192	2.80743e-190	102.116	-5.17776	0.255943	-20.2301	5.31461e-91	1.6866e-89	124	Alcohol dehydrogenases	ADH
ADH1B	-5.1373	7.72332	1.88164e-180	1.8309e-178	11151	-5.10156	0.254323	-20.0594	1.67008e-89	5.0772e-88	125	Alcohol dehydrogenases	ADH
ADH1C	-3.38095	1.64618	1.25124e-86	2.98019e-85	161.818	-3.40211	0.227053	-14.9838	9.37102e-51	9.97555e-50	126	Alcohol dehydrogenases	ADH
ADH4	-4.22981	-1.93158	3.82183e-109	1.3599e-107	11.8631	-4.24168	0.277128	-15.3059	6.98678e-53	7.99216e-52	127	Alcohol dehydrogenases	ADH
ADH5	-0.85919	6.80882	3.24527e-118	1.37947e-116	5730.71	-0.939963	0.0395486	-23.7673	7.27835e-125	5.1707e-123	128	Alcohol dehydrogenases	ADH
ADH6	-1.00742	-3.28548	5.95948e-07	1.09235e-06	3.31294	-1.10062	0.231101	-4.76251	1.91198e-06	3.50333e-06	130	Alcohol dehydrogenases	ADH
ADH7	-0.486185	-1.33911	0.303489	0.345875	14.2007	-0.881708	0.686693	-1.28399	0.199145	0.236653	131	Alcohol dehydrogenases	ADH
ADHFE1	-2.08214	2.51284	3.6186e-104	1.1849e-102	293.124	-2.14687	0.116016	-18.505	1.88244e-76	4.11152e-75	137872	Alcohol dehydrogenases	ADH
ADI1	-0.259563	6.26636	0.00013593	0.000214082	3926.59	-0.34	0.0697912	-4.87168	1.10654e-06	2.05712e-06	55256	0	0
ADIG	-0.751211	-4.60413	0.00287613	0.00407184	0.180291	-1.18785	0.427396	-2.77927	0.00544813	0.00772593	149685	0	0
ADIPOQ	-5.25333	7.71245	1.05581e-179	1.01769e-177	11054.3	-5.20672	0.261048	-19.9454	1.64285e-88	4.89158e-87	9370	Endogenous ligands	ENDOLIG
ADIPOR1	0.949234	7.71041	2.91691e-59	3.95295e-58	10614.8	0.858779	0.0518896	16.5501	1.59751e-61	2.36093e-60	51094	GPCR / Unclassified : Adiponectin receptors	ADIPOR
ADIPOR2	0.221274	7.54465	0.0171135	0.0226434	9475.91	0.136872	0.089581	1.52791	0.126534	0.155043	79602	GPCR / Unclassified : Adiponectin receptors	ADIPOR
ADIRF	-1.43516	6.977	4.81607e-27	2.31892e-26	6460.61	-1.49908	0.151773	-9.87711	5.23186e-23	2.11352e-22	10974	0	0
ADK	0.19519	4.45876	0.00085932	0.00127384	1116.12	0.109722	0.0559546	1.96091	0.0498896	0.0640813	132	0	0
ADM	-1.36263	4.00563	1.81872e-24	7.81501e-24	825.031	-1.42006	0.151337	-9.38346	6.38411e-21	2.37129e-20	133	Endogenous ligands	ENDOLIG
ADM2	2.26919	3.99842	7.70644e-63	1.13992e-61	808.125	2.16447	0.110544	19.5801	2.28571e-85	6.31361e-84	79924	Endogenous ligands	ENDOLIG
ADM5	-0.685898	0.740154	2.82115e-08	5.61577e-08	84.2136	-0.752119	0.13214	-5.69181	1.25699e-08	2.62212e-08	199800	0	0
ADNP	0.488216	7.52941	1.54444e-17	4.94063e-17	9381.68	0.395683	0.0533552	7.41601	1.20705e-13	3.26989e-13	23394	Homeoboxes / ZF class	ZFHX
ADNP2	0.193417	5.31328	0.00031725	0.000486152	2020.6	0.102313	0.0514617	1.98813	0.0467971	0.0602927	22850	Homeoboxes / ZF class, "Zinc fingers, C2H2-type"	ZFHX, ZNF
ADO	0.164921	5.22743	0.000325505	0.000498354	1905.51	0.0778694	0.0441522	1.76366	0.0777897	0.0978144	84890	0	0
ADORA1	0.11326	4.44227	0.479611	0.528891	1108.5	0.0261504	0.151579	0.17252	0.863029	0.898485	134	GPCR / Class A : Adenosine receptors	ADORA
ADORA2A	2.56329	4.25715	2.52719e-47	2.44744e-46	967.876	2.46114	0.140811	17.4783	2.09503e-68	3.67256e-67	135	GPCR / Class A : Adenosine receptors	ADORA
ADORA2A-AS1	0.715591	-1.5725	2.27187e-05	3.7695e-05	15.2544	0.631861	0.159392	3.9642	7.36413e-05	0.000121191	646023	Long non-coding RNAs	LNCRNA
ADORA2B	-0.383302	1.68519	0.00254966	0.00362841	162.872	-0.466389	0.132349	-3.52393	0.000425197	0.000662585	136	GPCR / Class A : Adenosine receptors	ADORA
ADORA3	0.677819	3.27149	2.0238e-11	4.80465e-11	487.298	0.58689	0.0932896	6.29106	3.15315e-10	7.17243e-10	140	GPCR / Class A : Adenosine receptors, "Immunoglobulin superfamily / V-set domain containing"	ADORA, VSET
ADPGK	0.419744	5.74083	1.39342e-22	5.55823e-22	2718.95	0.332186	0.0405142	8.19926	2.41881e-16	7.37776e-16	83440	0	0
ADPRH	-0.731003	3.92012	4.16113e-35	2.72511e-34	772.802	-0.809871	0.0627898	-12.8981	4.61201e-38	3.25704e-37	141	0	0
ADPRHL1	0.363401	2.85912	0.000408123	0.000620404	359.285	0.752726	0.0927378	8.11672	4.78954e-16	1.4422e-15	113622	0	0
ADPRHL2	0.631745	5.32378	1.08885e-28	5.59717e-28	2035.54	0.542771	0.0529817	10.2445	1.25272e-24	5.36912e-24	54936	0	0
ADPRM	-0.650809	2.74469	2.31966e-41	1.86545e-40	341.323	-0.735133	0.0505893	-14.5314	7.66299e-48	7.41292e-47	56985	0	0
ADRA1A	-4.54076	-1.09934	1.03514e-227	1.7002e-225	22.6504	-4.57611	0.198677	-23.0329	2.18505e-117	1.28982e-115	148	GPCR / Class A : Adrenoceptors : alpha	ADRA
ADRA1B	-0.657213	0.561256	1.59568e-05	2.67479e-05	73.4677	-0.729652	0.161627	-4.51442	6.34899e-06	1.12122e-05	147	GPCR / Class A : Adrenoceptors : alpha	ADRA
ADRA1D	0.192226	-1.01847	0.308116	0.350836	19.1452	-0.202839	0.160848	-1.26106	0.207288	0.245637	146	GPCR / Class A : Adrenoceptors : alpha	ADRA
ADRA2A	-1.37279	4.8828	7.81746e-32	4.53263e-31	1512.52	-1.4412	0.13276	-10.8557	1.87437e-27	8.98874e-27	150	GPCR / Class A : Adrenoceptors : alpha	ADRA
ADRA2B	-1.09185	0.436046	1.30468e-19	4.58672e-19	67.7077	-1.16443	0.133093	-8.74899	2.15275e-18	7.15829e-18	151	GPCR / Class A : Adrenoceptors : alpha	ADRA
ADRA2C	0.0938858	2.1716	0.602948	0.651876	228.181	0.016978	0.167359	0.101447	0.919196	0.946521	152	GPCR / Class A : Adrenoceptors : alpha	ADRA
ADRB1	-1.28855	0.917038	2.76182e-10	6.1694e-10	95.3517	-1.32966	0.229282	-5.79923	6.66206e-09	1.41124e-08	153	GPCR / Class A : Adrenoceptors : beta	ADRB
ADRB2	-2.77632	2.12729	2.0745e-184	2.14028e-182	225.402	-2.83602	0.122357	-23.1782	7.55401e-119	4.64881e-117	154	GPCR / Class A : Adrenoceptors : beta	ADRB
ADRB3	-2.9406	-2.71764	9.87516e-62	1.42579e-60	5.9565	-2.98262	0.231203	-12.9004	4.47525e-38	3.16487e-37	155	GPCR / Class A : Adrenoceptors : beta	ADRB
ADRBK1	0.712679	6.85557	1.72624e-28	8.79006e-28	5891.32	0.624201	0.059761	10.445	1.54525e-25	6.88831e-25	156	Pleckstrin homology (PH) domain containing	PLEKH
ADRBK2	-1.73122	5.3454	8.41224e-155	6.10289e-153	2086.71	-1.8042	0.0765418	-23.5715	7.56105e-123	5.03581e-121	157	Pleckstrin homology (PH) domain containing	PLEKH
ADRM1	1.05714	6.65532	1.03627e-37	7.41572e-37	5124.07	0.970633	0.0748279	12.9715	1.77412e-38	1.27288e-37	11047	0	0
ADSL	0.0824503	5.50368	0.12607	0.151728	2309.13	-0.00381201	0.0523366	-0.0728364	0.941936	0.965884	158	0	0
ADSS	0.909914	6.7607	1.06122e-52	1.19977e-51	5502.52	0.818354	0.0536329	15.2584	1.44682e-52	1.63106e-51	159	0	0
ADSSL1	-1.20266	3.0112	5.40272e-32	3.15571e-31	373.554	-0.393346	0.105763	-3.71914	0.000199903	0.000318897	122622	0	0
ADTRP	-0.453351	1.35144	0.00654186	0.0089804	128.971	-0.534341	0.175021	-3.053	0.00226563	0.00332769	84830	0	0
AEBP1	1.21226	9.57985	2.09191e-23	8.65034e-23	38991.9	1.12773	0.108611	10.3832	2.95803e-25	1.29916e-24	165	0	0
AEBP2	-0.273351	5.0804	2.15229e-07	4.04731e-07	1725.15	-0.360217	0.053689	-6.70932	1.95536e-11	4.7334e-11	121536	0	0
AEN	0.493616	4.79789	9.40812e-16	2.76652e-15	1414.79	0.403268	0.0582427	6.92394	4.39263e-12	1.10085e-11	64782	0	0
AES	0.323443	8.55316	6.64655e-07	1.21395e-06	19164.2	0.241243	0.0630238	3.82781	0.000129288	0.000209365	166	0	0
AFAP1	-0.0679388	6.10229	0.248711	0.286886	3507.3	-0.153303	0.0598746	-2.56041	0.0104549	0.0144147	60312	Pleckstrin homology (PH) domain containing	PLEKH
AFAP1-AS1	3.81658	2.66324	1.13083e-23	4.72275e-23	84.1666	2.60968	0.223468	11.6781	1.64897e-31	9.21012e-31	84740	Long non-coding RNAs	LNCRNA
AFAP1L1	-1.55148	3.86879	4.90143e-112	1.867e-110	749.389	-1.62073	0.0798282	-20.3027	1.2175e-91	3.93153e-90	134265	Pleckstrin homology (PH) domain containing	PLEKH
AFAP1L2	-0.677567	4.93567	2.27504e-10	5.10312e-10	1565.87	-0.764361	0.114215	-6.69232	2.19656e-11	5.30271e-11	84632	Pleckstrin homology (PH) domain containing	PLEKH
AFF1	-0.608516	6.72169	2.80641e-22	1.10422e-21	5388.55	-0.691448	0.0658881	-10.4943	9.17891e-26	4.14279e-25	4299	0	0
AFF2	-1.10787	1.21575	1.80693e-15	5.23984e-15	117.8	-1.16243	0.154292	-7.53401	4.92049e-14	1.35287e-13	2334	0	0
AFF3	0.844558	7.06672	9.13467e-06	1.55457e-05	6785.62	0.736144	0.173664	4.2389	2.2462e-05	3.83399e-05	3899	0	0
AFF4	-0.0236051	7.47619	0.722289	0.766807	9061.06	-0.11492	0.0684008	-1.68009	0.0929393	0.115842	27125	0	0
AFG3L1P	0.0822286	3.62809	0.19955	0.233738	628.887	-0.00687525	0.0625192	-0.10997	0.912433	0.940537	172	ATPases / AAA-type	AATP
AFG3L2	0.299654	6.34991	1.27383e-07	2.43534e-07	4143.82	0.209922	0.0538023	3.90172	9.55112e-05	0.000156117	10939	ATPases / AAA-type	AATP
AFM	-0.58665	-4.56637	0.0598487	0.0749559	0.218161	-0.848212	0.571251	-1.48483	0.137588	0.167796	173	0	0
AFMID	0.285165	5.15578	0.00172216	0.00249103	1814.29	0.189729	0.088286	2.14902	0.0316325	0.0416317	125061	0	0
AFP	-0.982255	1.43752	0.000999315	0.00147275	116.646	-1.3272	0.326388	-4.06633	4.77589e-05	7.95928e-05	174	0	0
AFTPH	0.443357	6.67492	1.50048e-17	4.80223e-17	5188.08	0.350175	0.0484049	7.23429	4.67983e-13	1.23135e-12	54812	0	0
AGA	0.33964	4.92617	3.39756e-08	6.73119e-08	1544.23	0.25027	0.0584962	4.27839	1.88253e-05	3.23095e-05	175	0	0
AGAP1	0.234333	4.87916	8.90657e-05	0.000142039	1495.31	0.142191	0.0573591	2.47896	0.0131768	0.0179923	116987	ADP-ribosylation factor GTPase activating proteins, "Pleckstrin homology (PH) domain containing", "Ankyrin repeat domain containing"	ArfGAP, PLEKH, ANKRD
AGAP11	-2.35997	1.60137	9.12225e-129	4.62442e-127	155.251	-2.42376	0.120524	-20.1102	6.01272e-90	1.87004e-88	119385	ADP-ribosylation factor GTPase activating proteins, "Ankyrin repeat domain containing"	ArfGAP, ANKRD
AGAP2	0.610677	2.64865	1.4582e-07	2.77335e-07	317.952	0.523015	0.109108	4.79356	1.63852e-06	3.01591e-06	116986	ADP-ribosylation factor GTPase activating proteins, "Pleckstrin homology (PH) domain containing", "Ankyrin repeat domain containing"	ArfGAP, PLEKH, ANKRD
AGAP2-AS1	0.537903	3.88415	3.67716e-08	7.27109e-08	752.991	0.45337	0.0930786	4.87083	1.11133e-06	2.06546e-06	100130776	Long non-coding RNAs	LNCRNA
AGAP3	0.273645	6.1941	1.68705e-05	2.8238e-05	3735.41	0.187102	0.0619847	3.01852	0.00254012	0.00371388	116988	ADP-ribosylation factor GTPase activating proteins, "Pleckstrin homology (PH) domain containing", "Ankyrin repeat domain containing"	ArfGAP, PLEKH, ANKRD
AGAP4	0.0372502	3.36484	0.627022	0.675698	525.102	-0.0481773	0.0750304	-0.642104	0.520806	0.575273	119016	ADP-ribosylation factor GTPase activating proteins, "Pleckstrin homology (PH) domain containing", "Ankyrin repeat domain containing"	ArfGAP, PLEKH, ANKRD
AGAP5	-0.206391	1.37607	0.0106749	0.0143819	130.538	-0.297353	0.0818332	-3.63364	0.000279451	0.000441414	729092	ADP-ribosylation factor GTPase activating proteins, "Pleckstrin homology (PH) domain containing", "Ankyrin repeat domain containing"	ArfGAP, PLEKH, ANKRD
AGAP6	0.179624	2.62009	0.0249206	0.0324978	312.297	0.0952137	0.0784074	1.21435	0.224616	0.264668	414189	ADP-ribosylation factor GTPase activating proteins, "Pleckstrin homology (PH) domain containing", "Ankyrin repeat domain containing"	ArfGAP, PLEKH, ANKRD
AGAP7P	0.186333	-0.440852	0.142266	0.169897	35.8161	0.101352	0.123826	0.818504	0.413069	0.466058	653268	ADP-ribosylation factor GTPase activating proteins, "Pleckstrin homology (PH) domain containing", "Ankyrin repeat domain containing"	ArfGAP, PLEKH, ANKRD
AGAP8	-0.118646	0.843848	0.231513	0.268285	89.7828	-0.204855	0.100697	-2.03437	0.0419148	0.054317	728404	0	0
AGBL1	-6.04731	-2.91467	2.66989e-110	9.84122e-109	0.489748	1.51698	0.474416	3.19758	0.00138587	0.00207405	123624	0	0
AGBL2	0.922003	0.283015	1.32636e-10	3.01699e-10	59.8631	0.823623	0.131747	6.25156	4.06366e-10	9.18783e-10	79841	0	0
AGBL3	-0.164347	-1.56914	0.112961	0.136777	15.2939	-0.247115	0.105234	-2.34825	0.0188619	0.0253769	340351	0	0
AGBL4	0.455541	-0.826243	0.00190572	0.00274302	26.7918	0.369743	0.139661	2.64743	0.00811072	0.0113004	84871	0	0
AGBL5	0.0838885	5.24093	0.151285	0.179997	1926.26	-0.00398544	0.0571607	-0.0697234	0.944414	0.967886	60509	0	0
AGER	0.153219	1.12835	0.201215	0.235514	110.236	0.0734241	0.116992	0.627601	0.530265	0.584765	177	Immunoglobulin superfamily / C2-set domain containing, "Immunoglobulin superfamily / Immunoglobulin-like domain containing"	C2SET, IGD
AGFG1	-0.204717	6.48611	0.000117121	0.000185212	4564.71	-0.287589	0.0532571	-5.40001	6.66373e-08	1.33058e-07	3267	ADP-ribosylation factor GTPase activating proteins	ArfGAP
AGFG2	-0.220275	4.3426	0.000652421	0.000975946	1034.41	-0.306407	0.0658936	-4.65002	3.31897e-06	5.96584e-06	3268	ADP-ribosylation factor GTPase activating proteins	ArfGAP
AGGF1	0.190317	5.64064	7.7982e-05	0.000124955	2533.54	0.101135	0.0455935	2.21818	0.0265426	0.035196	55109	G patch domain containing	GPATCH
AGK	0.315121	4.96505	4.36018e-12	1.0744e-11	1587.55	0.22677	0.0431684	5.25316	1.49515e-07	2.93392e-07	55750	0	0
AGL	-0.0468	6.439	0.686157	0.732846	4280.03	0.377359	0.11899	3.17136	0.00151727	0.002265	178	0	0
AGMAT	1.28328	1.10555	1.58858e-25	7.13836e-25	105.859	1.6623	0.1045	15.9071	5.65676e-57	7.35125e-56	79814	0	0
AGMO	-2.75232	-1.22953	2.73662e-67	4.46272e-66	20.384	-2.78211	0.202292	-13.7529	4.89039e-43	4.06468e-42	392636	Fatty acid hydroxylase domain containing	FATHD
AGO1	-0.112694	5.74997	0.0128363	0.0171633	2742.11	-0.200807	0.0452472	-4.438	9.07974e-06	1.5886e-05	26523	Argonaute/PIWI family	AGO
AGO2	0.685111	3.99017	1.11675e-11	2.68571e-11	804.809	0.593854	0.0936139	6.34365	2.24381e-10	5.14268e-10	27161	Argonaute/PIWI family	AGO
AGO3	-0.052226	3.03883	0.386085	0.432776	416.694	-0.138485	0.0602797	-2.29737	0.0215977	0.0289212	192669	Argonaute/PIWI family	AGO
AGO4	-0.629314	4.2355	2.22776e-25	9.94955e-25	961.496	-0.715248	0.0636213	-11.2423	2.52795e-29	1.30637e-28	192670	Argonaute/PIWI family	AGO
AGPAT1	0.227201	6.64947	9.75257e-08	1.87957e-07	5111.01	0.141833	0.0410876	3.45196	0.000556528	0.000858713	10554	1-acylglycerol-3-phosphate O-acyltransferases	AGPAT
AGPAT2	-1.60366	6.1349	6.01479e-79	1.25625e-77	3615.42	-1.66805	0.0991622	-16.8214	1.69969e-63	2.64517e-62	10555	1-acylglycerol-3-phosphate O-acyltransferases	AGPAT
AGPAT3	0.372292	6.98214	4.05363e-14	1.10276e-13	6426.59	0.284763	0.0463468	6.14419	8.03703e-10	1.79036e-09	56894	1-acylglycerol-3-phosphate O-acyltransferases	AGPAT
AGPAT4	-0.466462	3.43272	5.63314e-07	1.0341e-06	552.415	-0.543661	0.0979473	-5.55055	2.84779e-08	5.8277e-08	56895	1-acylglycerol-3-phosphate O-acyltransferases	AGPAT
AGPAT4-IT1	-1.04495	-1.92869	9.50318e-21	3.5098e-20	11.6119	-1.12624	0.120923	-9.31373	1.23421e-20	4.51962e-20	79992	Long non-coding RNAs	LNCRNA
AGPAT5	0.371665	5.29296	6.64983e-07	1.21444e-06	1994.51	0.282339	0.0719459	3.92433	8.6973e-05	0.000142483	55326	1-acylglycerol-3-phosphate O-acyltransferases	AGPAT
AGPAT6	0.747124	7.17006	2.34816e-15	6.76916e-15	7319.11	0.657163	0.0878803	7.47793	7.55033e-14	2.06082e-13	137964	1-acylglycerol-3-phosphate O-acyltransferases	AGPAT
AGPAT9	-1.7558	2.54366	6.7648e-57	8.56276e-56	298.341	-1.82825	0.129514	-14.1163	3.01578e-45	2.68044e-44	84803	1-acylglycerol-3-phosphate O-acyltransferases	AGPAT
AGPS	-0.090161	5.921	0.293194	0.334829	3078.41	-0.174648	0.0874118	-1.998	0.0457171	0.0589463	8540	0	0
AGR2	2.44903	9.02607	1.5665e-22	6.22929e-22	26363.1	2.32389	0.199703	11.6368	2.68026e-31	1.48555e-30	10551	Protein disulfide isomerases	PDI
AGR3	2.43434	6.77717	2.04843e-17	6.51532e-17	5540.38	2.30158	0.227912	10.0985	5.60667e-24	2.34687e-23	155465	Protein disulfide isomerases	PDI
AGRN	0.782145	8.10009	2.41246e-19	8.37224e-19	14005	0.69114	0.0819408	8.43462	3.32291e-17	1.05025e-16	375790	Proteoglycans / Extracellular Matrix : Other	ECMPG
AGRP	1.27412	-3.957	3.48433e-09	7.33711e-09	1.36994	1.34695	0.240728	5.59531	2.2023e-08	4.53104e-08	181	Endogenous ligands	ENDOLIG
AGT	1.58757	4.50126	1.65373e-12	4.14969e-12	1149.43	1.49528	0.192644	7.76188	8.36805e-15	2.39102e-14	183	Serine (or cysteine) peptidase inhibitors, "Endogenous ligands"	SERPIN, ENDOLIG
AGTPBP1	-0.311733	4.23176	2.34205e-05	3.88343e-05	955.36	-0.395431	0.0755706	-5.2326	1.67145e-07	3.271e-07	23287	0	0
AGTR1	0.41491	5.15705	0.112102	0.135794	1795.84	0.320468	0.240055	1.33498	0.181884	0.217545	185	GPCR / Class A : Angiotensin receptors	AGTR
AGTR2	-1.266	-3.77763	1.10031e-05	1.86267e-05	1.81836	-1.3304	0.383997	-3.46461	0.000530997	0.00082082	186	GPCR / Class A : Angiotensin receptors	AGTR
AGTRAP	0.919914	5.771	4.35613e-34	2.74342e-33	2777.75	0.833264	0.0694312	12.0013	3.49808e-33	2.08372e-32	57085	0	0
AGXT	1.15054	-0.845293	0.0144341	0.0192209	7.09593	-0.973493	0.357783	-2.7209	0.00651041	0.00915455	189	0	0
AGXT2	1.30656	-3.80714	9.26571e-05	0.000147571	1.58094	1.20238	0.349174	3.4435	0.000574229	0.000885282	64902	0	0
AHCTF1	0.447045	6.67422	2.543e-13	6.65268e-13	5186.85	0.358151	0.057319	6.24838	4.1472e-10	9.37252e-10	25909	0	0
AHCY	0.896323	7.83186	5.23163e-36	3.5344e-35	11563.1	0.801374	0.0649287	12.3424	5.35486e-35	3.40194e-34	191	0	0
AHCYL1	-0.0204463	7.73273	0.700069	0.746074	10812.2	-0.108158	0.0530938	-2.0371	0.0416396	0.0539742	10768	0	0
AHCYL2	0.107984	5.20738	0.147874	0.176168	1877.07	0.0198423	0.0725266	0.273587	0.784402	0.828255	23382	0	0
AHDC1	-0.283224	5.41581	3.62638e-06	6.32676e-06	2186.63	-0.36968	0.0637639	-5.79764	6.72541e-09	1.42422e-08	27245	0	0
AHI1	0.0130305	4.39826	0.861049	0.895326	1073.03	-0.0744342	0.0686686	-1.08396	0.278381	0.323224	54806	WD repeat domain containing	WDR
AHNAK	-1.54228	11.0258	2.84896e-100	8.70417e-99	107166	-1.61949	0.0842633	-19.2194	2.54512e-82	6.56446e-81	79026	0	0
AHNAK2	0.15973	6.18518	0.220391	0.256278	3719.37	0.0826526	0.126163	0.655127	0.512386	0.566962	113146	0	0
AHR	-0.646851	6.72923	6.84117e-15	1.93306e-14	5424.58	-0.732315	0.0886552	-8.26026	1.45361e-16	4.48579e-16	196	Basic helix-loop-helix proteins	bHLH
AHRR	0.668818	1.43594	3.28119e-07	6.10532e-07	134.415	0.889393	0.12025	7.39618	1.4016e-13	3.78225e-13	57491	Basic helix-loop-helix proteins	bHLH
AHSA1	0.631282	6.72593	1.39382e-27	6.84116e-27	5379.21	0.543154	0.0537989	10.096	5.75379e-24	2.40597e-23	10598	0	0
AHSA2	-0.148153	4.46335	0.0887184	0.10896	1127.57	-0.232739	0.0896793	-2.59524	0.00945257	0.0130831	130872	0	0
AHSG	2.10174	-3.89497	5.03255e-06	8.69725e-06	0.80107	1.34714	0.462223	2.91447	0.00356292	0.00514137	197	0	0
AHSP	-0.822955	-4.20221	0.000466077	0.000705628	0.846898	-0.972706	0.293558	-3.3135	0.000921357	0.00139819	51327	0	0
AICDA	2.16166	-1.18806	4.48602e-08	8.82039e-08	5.52093	0.695409	0.254316	2.73443	0.00624884	0.00880508	57379	Apolipoprotein B mRNA editing enzymes	APOBEC
AIDA	-0.0164624	6.14318	0.748412	0.791554	3595.2	-0.0949128	0.0520222	-1.82447	0.0680817	0.0861155	64853	0	0
AIF1	-0.0358412	4.51397	0.681335	0.728339	1161.09	-0.114987	0.0907555	-1.267	0.205156	0.243268	199	EF-hand domain containing	EFHAND
AIF1L	-0.801004	6.16733	2.90568e-10	6.47946e-10	3681.76	-0.877653	0.137085	-6.40223	1.53119e-10	3.53905e-10	83543	EF-hand domain containing	EFHAND
AIFM1	0.716998	5.96356	5.36212e-34	3.3646e-33	3163.71	0.628456	0.0536574	11.7124	1.10134e-31	6.19582e-31	9131	0	0
AIFM2	-1.71837	4.75802	3.1403e-128	1.58023e-126	1388.45	-1.78698	0.0837366	-21.3405	4.78175e-101	1.95194e-99	84883	0	0
AIFM3	1.72136	0.726665	1.64091e-30	9.05389e-30	82.3883	1.63345	0.129631	12.6007	2.09192e-36	1.39556e-35	150209	0	0
AIG1	-0.262969	5.3734	0.000166314	0.000259981	2109.69	-0.346453	0.0712412	-4.8631	1.15561e-06	2.1444e-06	51390	0	0
AIM1	-0.362291	6.90096	0.00127725	0.00186575	6103.48	-0.449237	0.116976	-3.84042	0.000122826	0.000199188	202	0	0
AIM1L	4.19348	0.80799	3.31312e-68	5.57098e-67	87.3768	4.1043	0.176996	23.1887	5.92505e-119	3.65745e-117	55057	0	0
AIM2	2.31397	1.19586	2.53789e-25	1.13051e-24	113.914	2.20989	0.18102	12.208	2.81801e-34	1.74751e-33	9447	0	0
AIMP1	0.297509	6.02172	2.69127e-07	5.03273e-07	3177.96	0.14915	0.0411259	3.62666	0.000287116	0.000453169	9255	0	0
AIMP2	0.811013	4.63283	3.71525e-42	3.07696e-41	1258	0.724924	0.0541202	13.3947	6.49185e-41	5.04183e-40	7965	0	0
AIP	0.388119	5.6211	9.20324e-08	1.77753e-07	2506.63	0.303546	0.0699594	4.33888	1.43209e-05	2.47465e-05	9049	0	0
AIPL1	2.4932	-3.49537	1.52891e-07	2.90433e-07	0.950379	1.07953	0.394801	2.73436	0.00625013	0.00880628	23746	0	0
AIRE	0.636401	-4.27744	0.0151974	0.0202045	0.714414	0.68241	0.310153	2.20024	0.0277902	0.0367709	326	Zinc fingers, PHD-type	PHF
AJAP1	-0.0464297	-0.170248	0.755838	0.798093	38.2803	-0.335496	0.153019	-2.19251	0.0283427	0.0374701	55966	0	0
AJUBA	-0.217058	4.6755	0.00910989	0.0123586	1303.85	-0.308901	0.0858134	-3.59969	0.0003186	0.00050118	84962	0	0
AK1	0.0532835	5.12875	0.510884	0.560188	1748.56	0.281194	0.0747268	3.76295	0.000167917	0.000269763	203	Adenylate kinases	AK
AK2	0.336533	7.01241	5.35252e-10	1.17507e-09	6566.78	0.250073	0.0515502	4.85106	1.22803e-06	2.2765e-06	204	Adenylate kinases	AK
AK3	-0.908642	6.10152	1.00832e-74	1.92934e-73	3510.89	-0.986789	0.0534729	-18.454	4.84287e-76	1.04535e-74	50808	0	0
AK4	-0.73539	4.2323	6.86121e-11	1.58456e-10	958.449	-0.816452	0.12082	-6.75761	1.40288e-11	3.42054e-11	205	Adenylate kinases	AK
AK5	-2.36447	4.1778	3.13678e-54	3.68429e-53	942.314	-2.42273	0.188689	-12.8398	9.81427e-38	6.84969e-37	26289	Adenylate kinases	AK
AK7	0.0360636	0.682941	0.823611	0.860887	79.7825	-0.058705	0.143265	-0.409765	0.681978	0.733026	122481	Adenylate kinases	AK
AK8	1.43607	2.27868	2.44426e-29	1.28609e-28	244.122	1.33817	0.111472	12.0045	3.3639e-33	2.00615e-32	158067	Adenylate kinases	AK
AK9	0.197905	3.03605	0.0250735	0.0326889	415.128	0.106948	0.0851941	1.25535	0.209354	0.247911	221264	0	0
AKAP1	-0.405729	6.74083	2.09583e-09	4.46409e-09	5450.6	-0.49341	0.0699161	-7.05718	1.69917e-12	4.35373e-12	8165	A-kinase anchor proteins, "Serine/threonine phosphatases / Protein phosphatase 1, regulatory subunits", "Tudor domain containing"	AKAP, PPP1R, TDRD
AKAP10	-0.219194	4.57963	0.00178036	0.00257086	1215.15	-0.308985	0.0709416	-4.35549	1.32768e-05	2.29914e-05	11216	A-kinase anchor proteins	AKAP
AKAP11	-0.597918	6.23889	9.73308e-20	3.43823e-19	3855.42	-0.682818	0.0692676	-9.85768	6.34986e-23	2.55852e-22	11215	A-kinase anchor proteins, "Serine/threonine phosphatases / Protein phosphatase 1, regulatory subunits"	AKAP, PPP1R
AKAP12	-2.70221	5.81806	1.80765e-193	1.98464e-191	2928.05	-2.75834	0.116115	-23.7552	9.71611e-125	6.83063e-123	9590	A-kinase anchor proteins	AKAP
AKAP13	-0.459519	7.25178	3.94682e-17	1.23751e-16	7798.12	-0.544178	0.057207	-9.51243	1.86252e-21	7.08309e-21	11214	A-kinase anchor proteins, "Rho guanine nucleotide exchange factors", "Pleckstrin homology (PH) domain containing"	AKAP, ARHGEF, PLEKH
AKAP14	4.37294	-2.32056	2.10082e-18	7.0122e-18	5.58804	3.94256	0.411228	9.58727	9.04505e-22	3.48563e-21	158798	A-kinase anchor proteins	AKAP
AKAP17A	0.295117	5.42246	2.54493e-07	4.76516e-07	2186.4	0.207553	0.0557283	3.72437	0.000195804	0.000312678	8227	Pseudoautosomal regions / PAR1, "A-kinase anchor proteins"	PAR1, AKAP
AKAP2	-1.6402	5.20872	2.64499e-70	4.68141e-69	1902.76	-1.71459	0.107421	-15.9614	2.37464e-57	3.12406e-56	11217	A-kinase anchor proteins	AKAP
AKAP3	-0.608118	0.598498	1.15399e-07	2.21425e-07	75.6574	-0.690222	0.12135	-5.68785	1.28647e-08	2.68113e-08	10566	A-kinase anchor proteins	AKAP
AKAP4	-0.566025	-4.61943	0.0130184	0.0174	0.148285	-0.952273	0.428544	-2.22211	0.0262757	0.0348581	8852	A-kinase anchor proteins	AKAP
AKAP5	1.42155	3.4958	2.88474e-22	1.13418e-21	568.426	1.31573	0.127677	10.3051	6.68171e-25	2.89255e-24	9495	A-kinase anchor proteins	AKAP
AKAP6	-2.22192	2.33745	1.31786e-105	4.43557e-104	259.74	-2.29568	0.124294	-18.4697	3.61967e-76	7.84663e-75	9472	A-kinase anchor proteins	AKAP
AKAP7	-0.867411	2.89133	1.72961e-37	1.22789e-36	377.734	-0.946394	0.0726713	-13.0229	9.06096e-39	6.55439e-38	9465	A-kinase anchor proteins	AKAP
AKAP8	0.214214	5.16261	1.35503e-07	2.58527e-07	1824.52	0.125974	0.0398125	3.16417	0.00155527	0.00231848	10270	A-kinase anchor proteins	AKAP
AKAP8L	0.667889	5.64962	3.51092e-25	1.55351e-24	2556.99	0.580291	0.0605671	9.58096	9.61467e-22	3.70092e-21	26993	0	0
AKAP9	0.160529	7.1912	0.057595	0.0722436	7440.21	0.0691132	0.0828512	0.834184	0.404177	0.456687	10142	A-kinase anchor proteins, "Serine/threonine phosphatases / Protein phosphatase 1, regulatory subunits"	AKAP, PPP1R
AKIP1	0.483938	3.98663	4.12218e-19	1.41834e-18	803.432	0.395562	0.0501497	7.88763	3.07981e-15	8.9735e-15	56672	0	0
AKIRIN1	-0.053399	6.02291	0.289357	0.330724	3309.41	-0.139916	0.0500799	-2.79385	0.00520849	0.00740252	79647	0	0
AKIRIN2	-0.19269	5.17697	3.87347e-05	6.32466e-05	1842.51	-0.274899	0.0468973	-5.86171	4.58115e-09	9.79042e-09	55122	0	0
AKIRIN2-AS1	-0.799955	0.703705	1.08174e-23	4.5214e-23	81.4077	-0.886793	0.0838738	-10.5729	3.97794e-26	1.82303e-25	55389	0	0
AKNA	-0.0398104	5.24931	0.623804	0.672547	1942.16	-0.12128	0.0849568	-1.42754	0.153423	0.185698	80709	0	0
AKNAD1	-0.573491	-2.47253	2.57575e-05	4.25855e-05	7.30281	-0.662407	0.142186	-4.65874	3.18143e-06	5.72981e-06	254268	0	0
AKR1A1	0.649436	7.00396	3.74879e-27	1.81055e-26	6521.97	0.559222	0.0557346	10.0337	1.08426e-23	4.48294e-23	10327	Aldo-keto reductases	AKR
AKR1B1	-0.406958	5.3902	6.44828e-07	1.17879e-06	2140.84	-0.486475	0.0855876	-5.68394	1.31625e-08	2.74094e-08	231	Aldo-keto reductases	AKR
AKR1B10	0.506206	2.33195	0.135352	0.162216	212.712	0.125553	0.299867	0.418697	0.675438	0.726845	57016	Aldo-keto reductases	AKR
AKR1B15	-0.00432673	2.46991	0.939076	0.967151	78.6937	-1.15372	0.283173	-4.07426	4.61611e-05	7.70315e-05	441282	Aldo-keto reductases	AKR
AKR1C1	-3.3532	5.01346	1.2206e-105	4.12173e-104	1685.39	-3.36994	0.203003	-16.6005	6.91482e-62	1.03401e-60	1645	Aldo-keto reductases	AKR
AKR1C2	-3.05511	5.09857	4.01397e-66	6.38843e-65	1783.42	-3.06702	0.229456	-13.3665	9.49158e-41	7.32937e-40	1646	Aldo-keto reductases	AKR
AKR1C3	-2.32742	4.93325	2.68745e-92	7.22201e-91	1580.64	-2.38046	0.140809	-16.9056	4.08798e-64	6.47141e-63	8644	Aldo-keto reductases	AKR
AKR1C4	-1.63993	-4.41364	4.4307e-10	9.77297e-10	0.470637	-1.9011	0.399641	-4.75702	1.96473e-06	3.59577e-06	1109	Aldo-keto reductases	AKR
AKR1C6P	1.29556	-4.52443	0.000784657	0.00116577	0.214836	1.48626	0.615541	2.41456	0.0157544	0.021355	389932	0	0
AKR1C8P	-1.31204	-4.28939	2.51953e-09	5.3422e-09	0.680037	-1.5153	0.2872	-5.2761	1.31963e-07	2.59757e-07	340811	0	0
AKR1D1	-1.64276	-0.423506	5.45049e-09	1.13229e-08	13.0296	-1.56366	0.283528	-5.515	3.48778e-08	7.09363e-08	6718	Aldo-keto reductases	AKR
AKR1E2	0.139178	0.997758	0.424628	0.472318	100.018	0.0564339	0.164596	0.342864	0.731701	0.779225	83592	Aldo-keto reductases	AKR
AKR7A2	0.37941	5.99107	1.03564e-08	2.12139e-08	3235.28	0.293857	0.0632415	4.64658	3.37488e-06	6.06204e-06	8574	Aldo-keto reductases	AKR
AKR7A2P1	0.319083	-2.31022	0.00872877	0.0118643	8.36057	0.23702	0.11714	2.02339	0.0430332	0.0556807	246182	0	0
AKR7A3	2.73329	5.20626	6.01476e-27	2.87719e-26	1861.23	2.60087	0.198039	13.1331	2.12633e-39	1.57641e-38	22977	Aldo-keto reductases	AKR
AKR7L	1.70042	1.36802	7.49314e-25	3.26836e-24	129.108	1.59987	0.141421	11.3129	1.13343e-29	5.9514e-29	246181	0	0
AKT1	0.723353	7.8875	7.04943e-32	4.10121e-31	12045.7	0.636159	0.0569863	11.1634	6.1619e-29	3.12838e-28	207	Pleckstrin homology (PH) domain containing	PLEKH
AKT1S1	0.657894	5.97507	6.26016e-29	3.24237e-28	3198.77	0.573302	0.0549009	10.4425	1.58587e-25	7.06781e-25	84335	0	0
AKT2	0.00132345	7.19407	0.989896	1	7457.51	-0.0823086	0.0548289	-1.50119	0.133306	0.162907	208	Pleckstrin homology (PH) domain containing	PLEKH
AKT3	-0.809808	5.13623	4.17376e-14	1.13424e-13	1800.68	-0.887176	0.116001	-7.64801	2.04109e-14	5.72938e-14	10000	Pleckstrin homology (PH) domain containing	PLEKH
AKTIP	-0.138483	4.9877	0.00749061	0.010239	1613.39	-0.223086	0.0514	-4.34019	1.42357e-05	2.46036e-05	64400	Ubiquitin-conjugating enzymes E2	UBE2
ALAD	-0.653838	6.18294	4.89832e-33	2.96834e-32	3710.8	-0.736037	0.0574709	-12.8071	1.49581e-37	1.03683e-36	210	0	0
ALAS1	0.0742327	5.71481	0.11659	0.14089	2671.22	-0.0101708	0.0454594	-0.223733	0.822965	0.863614	211	0	0
ALAS2	-4.25396	-2.83812	1.69973e-123	7.87745e-122	5.4322	-4.33745	0.259146	-16.7375	6.98971e-63	1.06889e-61	212	0	0
ALB	-0.216588	6.31311	0.492528	0.542	1224.11	-1.38148	0.307995	-4.4854	7.27756e-06	1.2804e-05	213	0	0
ALCAM	0.657265	7.94818	1.68308e-07	3.19011e-07	12541.2	0.55646	0.117202	4.74788	2.0556e-06	3.7573e-06	214	CD molecules, "Immunoglobulin superfamily / V-set domain containing", "Immunoglobulin superfamily / C2-set domain containing", "Immunoglobulin superfamily / Immunoglobulin-like domain containing"	CD, VSET, C2SET, IGD
ALDH16A1	0.747482	5.20895	6.04282e-18	1.97462e-17	1882.91	0.661545	0.0813128	8.1358	4.09224e-16	1.23499e-15	126133	Aldehyde dehydrogenases	ALDH
ALDH18A1	1.08644	7.18567	8.11176e-77	1.62798e-75	7387.14	0.994219	0.0519286	19.1459	1.04717e-81	2.66023e-80	5832	Aldehyde dehydrogenases	ALDH
ALDH1A1	-2.51653	5.21556	1.58529e-145	1.03655e-143	1924.05	-2.57441	0.123039	-20.9236	3.26779e-97	1.22751e-95	216	Aldehyde dehydrogenases	ALDH
ALDH1A2	-2.9921	2.15908	6.66761e-127	3.26713e-125	231.727	-3.04164	0.161494	-18.8344	3.94284e-79	9.30427e-78	8854	Aldehyde dehydrogenases	ALDH
ALDH1A3	-1.64245	5.38684	5.3236e-42	4.3835e-41	2158.95	-1.71766	0.140754	-12.2033	2.98422e-34	1.85001e-33	220	Aldehyde dehydrogenases	ALDH
ALDH1B1	0.734942	5.66572	4.325e-22	1.68847e-21	2578.6	0.648561	0.0706222	9.18352	4.17209e-20	1.49324e-19	219	Aldehyde dehydrogenases	ALDH
ALDH1L1	-4.84243	3.16889	2.02044e-223	3.21564e-221	473.034	-4.8362	0.213933	-22.6062	3.76762e-113	2.03085e-111	10840	Aldehyde dehydrogenases	ALDH
ALDH1L2	0.427475	4.46018	0.000299356	0.00045983	1120.25	0.346745	0.112791	3.07421	0.00211057	0.00310965	160428	Aldehyde dehydrogenases	ALDH
ALDH2	-2.22868	7.35065	4.08732e-144	2.63889e-142	8412.81	-2.29179	0.106418	-21.5357	7.21547e-103	3.0821e-101	217	Aldehyde dehydrogenases	ALDH
ALDH3A1	-0.585003	1.89453	0.0339405	0.043653	116.176	-1.51029	0.272202	-5.54843	2.8824e-08	5.89614e-08	218	Aldehyde dehydrogenases	ALDH
ALDH3A2	-0.597059	6.71759	4.80201e-12	1.18114e-11	5360.5	-0.679963	0.0909561	-7.47574	7.67733e-14	2.09435e-13	224	Aldehyde dehydrogenases	ALDH
ALDH3B1	0.553611	3.92353	4.09031e-08	8.05777e-08	769.836	0.469107	0.0949055	4.94288	7.69753e-07	1.44321e-06	221	Aldehyde dehydrogenases	ALDH
ALDH3B2	0.623897	7.12478	0.00107597	0.00158164	7100.24	0.519839	0.177521	2.92833	0.00340784	0.00492812	222	Aldehyde dehydrogenases	ALDH
ALDH4A1	-0.843517	5.59867	9.80365e-21	3.61882e-20	2475.86	-0.919393	0.097569	-9.423	4.3839e-21	1.63977e-20	8659	Aldehyde dehydrogenases	ALDH
ALDH5A1	-0.26798	4.98829	0.00347363	0.00487705	1612.88	-0.354668	0.0937553	-3.78292	0.000155002	0.000249589	7915	Aldehyde dehydrogenases	ALDH
ALDH6A1	-0.916388	4.63187	8.55755e-28	4.24794e-27	1263.72	-0.997827	0.0907402	-10.9965	3.9713e-28	1.95275e-27	4329	Aldehyde dehydrogenases	ALDH
ALDH7A1	-0.408403	6.4889	5.62412e-13	1.44499e-12	4583.32	-0.500238	0.0582623	-8.58596	9.00802e-18	2.91397e-17	501	Aldehyde dehydrogenases	ALDH
ALDH8A1	0.226014	-0.277488	0.0972925	0.118811	40.3008	0.140156	0.132185	1.0603	0.289006	0.334678	64577	Aldehyde dehydrogenases	ALDH
ALDH9A1	-0.260536	7.47006	4.01794e-06	6.99027e-06	9033.37	-0.343632	0.0570114	-6.02743	1.66587e-09	3.6511e-09	223	Aldehyde dehydrogenases	ALDH
ALDOA	1.00765	10.7004	4.91033e-30	2.66141e-29	83755.4	1.17799	0.077209	15.2572	1.47528e-52	1.66222e-51	226	0	0
ALDOB	0.206791	-1.23275	0.385044	0.431655	9.96834	-0.986973	0.164159	-6.01231	1.82896e-09	3.9947e-09	229	0	0
ALDOC	-1.8413	4.66965	3.42958e-52	3.8247e-51	1313.73	-1.89994	0.14344	-13.2455	4.79263e-40	3.6316e-39	230	0	0
ALG1	1.02458	5.31624	6.43116e-69	1.10215e-67	2019.14	0.933097	0.0518628	17.9917	2.265e-72	4.42658e-71	56052	Glycosyltransferase group 1 domain containing	GLT1
ALG10	0.257449	2.72321	0.00023139	0.000358298	333.548	0.16623	0.0662057	2.51081	0.0120454	0.016507	84920	0	0
ALG10B	-0.0333552	4.09844	0.636671	0.685376	870.678	-0.12243	0.0724721	-1.68934	0.0911541	0.113771	144245	0	0
ALG11	1.04446	0.212327	1.63668e-29	8.67835e-29	56.8947	0.957504	0.0845077	11.3304	9.28052e-30	4.89202e-29	440138	Glycosyltransferase group 1 domain containing	GLT1
ALG12	0.512999	4.92156	1.3909e-17	4.46335e-17	1540.44	0.424029	0.0566536	7.4846	7.17679e-14	1.96045e-13	79087	Dolichyl D-mannosyl phosphate dependent mannosyltransferases	DOLPM
ALG13	0.000833371	4.62478	0.993016	1	1255.3	-0.0865552	0.0470543	-1.83948	0.0658451	0.0834899	79868	Tudor domain containing, "OTU domain containing"	TDRD, OTUD
ALG14	0.177137	3.51465	0.00142373	0.00207295	579.194	0.0928611	0.0526909	1.76238	0.0780059	0.0980741	199857	0	0
ALG1L	2.87951	1.2853	5.07116e-28	2.53879e-27	122	2.77066	0.204049	13.5784	5.38084e-42	4.31811e-41	200810	Glycosyltransferase group 1 domain containing	GLT1
ALG1L2	1.23931	-4.0987	2.28256e-05	3.78662e-05	1.04542	1.34063	0.340333	3.93918	8.1762e-05	0.000134163	644974	Glycosyltransferase group 1 domain containing	GLT1
ALG2	0.218831	5.52593	4.73058e-06	8.19263e-06	2340.51	0.128781	0.0453201	2.84159	0.00448886	0.00642167	85365	Glycosyltransferase group 1 domain containing	GLT1
ALG3	1.21754	5.8043	3.23044e-60	4.47834e-59	2834.34	1.12863	0.065801	17.1522	6.05192e-66	1.0085e-64	10195	Dolichyl D-mannosyl phosphate dependent mannosyltransferases	DOLPM
ALG5	0.232912	5.11949	4.11019e-05	6.69999e-05	1765.78	0.146185	0.0542637	2.69397	0.00706058	0.0098938	29880	Glycosyltransferase family 2 domain containing	GLT2
ALG6	0.716768	4.42809	4.02649e-31	2.27672e-30	1090.01	0.626206	0.0562059	11.1413	7.89683e-29	3.98324e-28	29929	0	0
ALG8	0.996707	6.14981	3.73589e-19	1.28737e-18	3597.56	0.906176	0.100649	9.00335	2.18925e-19	7.60956e-19	79053	0	0
ALG9	-0.281491	4.80744	8.60093e-10	1.86784e-09	1425.74	-0.365508	0.0460762	-7.93269	2.14451e-15	6.28908e-15	79796	Dolichyl D-mannosyl phosphate dependent mannosyltransferases	DOLPM
ALK	-0.951731	-1.15694	3.31312e-08	6.5677e-08	21.2773	-1.01161	0.189468	-5.33925	9.33334e-08	1.85103e-07	238	CD molecules	CD
ALKBH1	0.296042	3.80422	1.44994e-09	3.11324e-09	708.542	0.206834	0.0459332	4.50293	6.70236e-06	1.18198e-05	8846	Alkylation repair homologs	ALKB
ALKBH2	0.475042	4.08657	3.9935e-12	9.86056e-12	863.479	0.3849	0.0649465	5.92642	3.09609e-09	6.67658e-09	121642	Alkylation repair homologs	ALKB
ALKBH3	-0.14083	4.05423	0.0489202	0.0618804	846.035	-0.225728	0.0726904	-3.10534	0.00190061	0.00281113	221120	Alkylation repair homologs	ALKB
ALKBH4	0.5454	3.8103	5.02593e-20	1.80114e-19	713.217	0.458671	0.056275	8.15053	3.62329e-16	1.09608e-15	54784	Alkylation repair homologs	ALKB
ALKBH5	0.0667576	6.8623	0.136771	0.163782	5925.54	-0.0185751	0.0435657	-0.426369	0.669839	0.721357	54890	Alkylation repair homologs	ALKB
ALKBH6	1.1362	2.74026	1.72474e-41	1.39302e-40	338.338	1.05018	0.0757642	13.8612	1.08881e-43	9.22778e-43	84964	Alkylation repair homologs	ALKB
ALKBH7	0.672228	5.04184	1.03374e-11	2.49046e-11	1680.88	0.58995	0.0931966	6.33016	2.449e-10	5.60029e-10	84266	Alkylation repair homologs	ALKB
ALKBH8	-0.197815	3.57086	0.000580316	0.000872215	603.641	-0.286049	0.0574325	-4.98062	6.33822e-07	1.1941e-06	91801	Alkylation repair homologs, "RNA binding motif (RRM) containing"	ALKB, RBM
ALLC	-0.881426	-4.22887	0.000159321	0.00024943	0.821145	-1.03021	0.296973	-3.46904	0.00052233	0.000807977	55821	0	0
ALMS1	0.262321	5.55125	1.2606e-05	2.12683e-05	2383.94	0.172461	0.0575792	2.9952	0.00274265	0.00399931	7840	0	0
ALMS1P	0.354582	-1.69458	0.0105212	0.0141879	13.7922	0.262599	0.136555	1.92303	0.0544757	0.0697067	200420	0	0
ALOX12	0.822893	-1.00474	3.92874e-05	6.41133e-05	15.7017	0.107364	0.151213	0.710019	0.477692	0.531945	239	Arachidonate lipoxygenases	ALOX
ALOX12B	1.16465	-2.27921	2.83463e-05	4.67189e-05	7.52361	0.882234	0.24856	3.54937	0.000386149	0.000603897	242	Arachidonate lipoxygenases	ALOX
ALOX12P2	0.26869	0.28148	0.244204	0.282036	60.169	0.171037	0.21716	0.787609	0.430925	0.484316	245	0	0
ALOX15	-0.417403	1.52723	0.0537273	0.0675697	145.664	-0.511096	0.227636	-2.24523	0.0247532	0.0329463	246	Arachidonate lipoxygenases	ALOX
ALOX15B	-1.07409	6.08161	5.66483e-06	9.76611e-06	2188.63	-0.35188	0.242067	-1.45365	0.146044	0.177381	247	Arachidonate lipoxygenases	ALOX
ALOX5	0.0625564	4.60106	0.541694	0.59135	1236	-0.0260666	0.0986714	-0.264176	0.791644	0.835043	240	Arachidonate lipoxygenases	ALOX
ALOX5AP	0.339716	4.3309	0.000535758	0.000806958	1019.76	0.256049	0.0936158	2.73511	0.00623599	0.0087876	241	0	0
ALOXE3	1.25413	0.182327	4.22234e-10	9.31837e-10	55.554	1.14716	0.17831	6.43352	1.24684e-10	2.89769e-10	59344	Arachidonate lipoxygenases	ALOX
ALPI	4.24311	-3.64745	3.244e-11	7.6187e-11	0.353452	2.71375	0.686796	3.95132	7.77206e-05	0.000127686	248	0	0
ALPK1	-0.322855	4.77407	1.53453e-07	2.91474e-07	1395.34	-0.412387	0.0630753	-6.53801	6.23446e-11	1.47292e-10	80216	0	0
ALPK2	-0.683176	1.63985	1.39861e-06	2.50676e-06	141.484	0.843617	0.140153	6.01925	1.75226e-09	3.83174e-09	115701	Immunoglobulin superfamily / I-set domain containing	ISET
ALPK3	-2.49827	3.74516	1.02335e-202	1.23591e-200	691.803	-2.55752	0.102512	-24.9483	2.22566e-137	2.02076e-135	57538	Immunoglobulin superfamily / I-set domain containing, "Immunoglobulin superfamily / Immunoglobulin-like domain containing"	ISET, IGD
ALPL	-1.12903	4.79126	2.37525e-17	7.53032e-17	1428.43	-1.1986	0.148452	-8.074	6.80341e-16	2.03619e-15	249	0	0
ALPP	5.39898	-1.73024	3.08318e-13	8.02393e-13	2.98225	3.3519	0.542076	6.18345	6.27164e-10	1.40482e-09	250	0	0
ALPPL2	4.74549	-2.68526	8.15947e-11	1.87658e-10	0.780305	2.26516	0.598675	3.78362	0.000154562	0.000248899	251	0	0
ALS2	-0.0926218	5.02713	0.0405723	0.0517894	1659.45	-0.180597	0.0448	-4.03117	5.54998e-05	9.21371e-05	57679	Rho guanine nucleotide exchange factors	ARHGEF
ALS2CL	-0.854572	3.3016	1.41966e-18	4.78211e-18	505.359	-0.932253	0.105634	-8.8253	1.09163e-18	3.68494e-18	259173	0	0
ALS2CR11	-0.866007	-1.36467	2.26049e-09	4.80436e-09	17.9311	-0.938968	0.156548	-5.99795	1.99828e-09	4.35419e-09	151254	0	0
ALS2CR12	-0.320395	-2.19072	0.0276029	0.035834	9.23141	-0.40098	0.151648	-2.64415	0.00818961	0.0114064	130540	0	0
ALX1	-0.424807	-2.1517	0.108772	0.131985	9.54838	-0.490208	0.296145	-1.6553	0.0978646	0.121682	8092	Homeoboxes / PRD class	PRD
ALX3	-0.0125707	0.447799	0.89472	0.926489	67.9095	-0.0980021	0.113291	-0.865047	0.387013	0.439033	257	Homeoboxes / PRD class	PRD
ALX4	-2.37513	-0.781462	4.54527e-38	3.29399e-37	28.6093	-2.41779	0.22981	-10.5208	6.925e-26	3.14514e-25	60529	Homeoboxes / PRD class	PRD
ALYREF	1.34802	5.86415	4.44957e-48	4.40685e-47	2954.87	1.25704	0.0819205	15.3446	3.84903e-53	4.44306e-52	10189	THO complex subunits, "RNA binding motif (RRM) containing"	THOC, RBM
AMACR	0.691897	4.49265	1.63419e-21	6.22825e-21	1140.38	0.60255	0.0668785	9.00962	2.06764e-19	7.19303e-19	23600	0	0
AMBN	2.20444	-3.75215	0.000225047	0.000348659	0.198174	-0.991201	0.43584	-2.27423	0.0229521	0.0306578	258	0	0
AMBP	1.23035	1.13917	4.70062e-06	8.1428e-06	88.959	0.797627	0.224724	3.54936	0.000386163	0.000603897	259	Lipocalins	LCN
AMBRA1	0.204947	5.69247	6.73415e-08	1.31063e-07	2632.52	0.113773	0.0369595	3.07831	0.00208177	0.00306944	55626	WD repeat domain containing, "DDB1 and CUL4 associated factors"	WDR, DCAF
AMD1	0.0174672	6.55022	0.846776	0.881898	4774.62	-0.070149	0.0838195	-0.836905	0.402646	0.455186	262	0	0
AMDHD1	0.731539	0.589426	0.000122248	0.000193127	74.4321	0.632843	0.175627	3.60334	0.000314148	0.000494293	144193	0	0
AMDHD2	0.973769	4.02408	2.34409e-26	1.08859e-25	827.142	0.887297	0.0841667	10.5421	5.52308e-26	2.5169e-25	51005	0	0
AMELX	3.28691	-4.11682	9.58999e-08	1.84979e-07	0.104204	0.742033	0.840789	0.882544	0.377483	0.429159	265	0	0
AMELY	-0.843156	-4.71558	2.70262e-06	4.7592e-06	0.00357778	-0.000503799	0.654391	-0.000769875	0.999386	0.999484	266	0	0
AMER1	0.233893	3.67851	0.00855598	0.0116387	650.335	0.146107	0.0862437	1.69412	0.0902425	0.112675	139285	-	AMER
AMER2	2.6415	-2.37693	1.00467e-06	1.81526e-06	3.35136	2.11094	0.461326	4.57581	4.74386e-06	8.44684e-06	219287	-	AMER
AMER3	5.46405	-0.610258	6.53084e-16	1.93624e-15	5.48602	2.9097	0.435547	6.68057	2.38018e-11	5.73708e-11	205147	-	AMER
AMFR	0.384499	7.67528	2.71486e-06	4.78034e-06	10374.2	0.291928	0.0784367	3.72183	0.000197785	0.000315692	267	RING-type (C3HC4) zinc fingers	RNF
AMH	2.90482	0.116815	3.13535e-31	1.78316e-30	53.3902	2.80176	0.197484	14.1873	1.09827e-45	9.88295e-45	268	Endogenous ligands	ENDOLIG
AMHR2	0.211558	-3.09697	0.367428	0.413261	3.9112	0.668867	0.213051	3.13947	0.00169255	0.00251479	269	0	0
AMICA1	-0.0178912	3.19734	0.873082	0.906689	466.784	-0.0961464	0.132081	-0.727936	0.466653	0.520772	120425	Immunoglobulin superfamily / V-set domain containing	VSET
AMIGO1	-0.687203	2.44164	1.50628e-16	4.59927e-16	275.604	-0.772672	0.0877835	-8.80202	1.34379e-18	4.51205e-18	57463	Immunoglobulin superfamily / V-set domain containing	VSET
AMIGO2	-0.923418	6.03904	8.92767e-12	2.15894e-11	3355.72	-1.01898	0.14692	-6.93558	4.04566e-12	1.01692e-11	347902	Immunoglobulin superfamily / Immunoglobulin-like domain containing	IGD
AMIGO3	1.20568	2.62282	5.80142e-39	4.33439e-38	311.394	1.11577	0.0825664	13.5136	1.2992e-41	1.03076e-40	386724	Immunoglobulin superfamily / Immunoglobulin-like domain containing	IGD
AMMECR1	1.05552	4.5742	2.73465e-32	1.6129e-31	1207.93	0.964328	0.0808797	11.923	8.98275e-33	5.2656e-32	9949	0	0
AMMECR1L	-0.0391769	5.46539	0.29992	0.342149	2249.05	-0.12667	0.0375239	-3.3757	0.00073627	0.0011261	83607	0	0
AMN	0.489012	-2.24305	0.0535002	0.0672882	8.45441	0.984544	0.233647	4.21382	2.51089e-05	4.2739e-05	81693	0	0
AMN1	0.267236	3.5331	0.000300618	0.000461708	586.735	0.177673	0.0708393	2.50811	0.0121379	0.0166265	196394	0	0
AMOT	-0.574784	5.52802	1.9963e-09	4.2574e-09	2355.81	-0.65955	0.101087	-6.52457	6.81986e-11	1.60766e-10	154796	0	0
AMOTL1	-1.41526	5.90778	1.06387e-60	1.49401e-59	3096.38	-1.48939	0.0990142	-15.0421	3.88822e-51	4.20089e-50	154810	0	0
AMOTL2	-1.41468	6.43526	6.18054e-110	2.25387e-108	4448.6	-1.49198	0.072922	-20.4599	4.89891e-93	1.68401e-91	51421	0	0
AMPD1	-4.82196	0.683643	4.96785e-194	5.4836e-192	30.5284	-2.24489	0.218435	-10.2772	8.93205e-25	3.84863e-24	270	0	0
AMPD2	0.410979	5.28539	3.72569e-12	9.20926e-12	1986.76	0.323211	0.0568574	5.68458	1.31132e-08	2.73122e-08	271	0	0
AMPD3	0.326583	3.88927	1.95003e-05	3.24968e-05	751.006	0.239129	0.0729754	3.27684	0.00104977	0.00158759	272	0	0
AMPH	0.283776	3.27362	0.108181	0.131331	489.542	0.200788	0.167402	1.19943	0.23036	0.270979	273	0	0
AMT	-0.987629	2.32312	3.38334e-20	1.21951e-19	256.002	-1.06585	0.118201	-9.0173	1.92787e-19	6.71487e-19	275	0	0
AMTN	4.55591	-0.131646	4.72122e-14	1.28013e-13	10.169	2.29161	0.38006	6.02961	1.64358e-09	3.60382e-09	401138	0	0
AMY1A	1.43418	1.42291	9.46232e-06	1.60887e-05	78.4655	0.515718	0.256532	2.01034	0.0443951	0.0573623	276	0	0
AMY2A	2.19427	-0.725621	9.56927e-10	2.07265e-09	7.12186	-0.0143778	0.210733	-0.0682276	0.945604	0.96891	279	0	0
AMY2B	-1.198	3.04298	3.68911e-29	1.92774e-28	424.118	-1.26624	0.120452	-10.5123	7.57831e-26	3.43339e-25	280	0	0
AMZ1	2.85197	1.74921	3.0165e-36	2.05822e-35	168.828	2.74083	0.177507	15.4407	8.7082e-54	1.02628e-52	155185	0	0
AMZ2	0.59246	6.51832	1.31866e-17	4.2375e-17	4647.33	0.505593	0.0641789	7.87787	3.33012e-15	9.68889e-15	51321	0	0
AMZ2P1	0.0582496	3.57383	0.421317	0.469016	603.879	-0.028473	0.0696323	-0.408906	0.682609	0.733626	201283	0	0
ANAPC1	-0.0754034	5.25221	0.2445	0.282346	1937.99	-0.16579	0.0650196	-2.54985	0.0107768	0.0148425	64682	Anaphase promoting complex subunits	ANAPC
ANAPC10	-0.132245	2.71137	0.00275455	0.00390699	331.373	-0.220424	0.0422064	-5.22252	1.765e-07	3.44875e-07	10393	Anaphase promoting complex subunits	ANAPC
ANAPC11	1.26999	6.18746	2.39229e-41	1.9216e-40	3703.39	1.18514	0.0842934	14.0597	6.71384e-45	5.90252e-44	51529	Anaphase promoting complex subunits	ANAPC
ANAPC13	0.178338	6.0564	0.000388901	0.00059206	3380.98	0.091883	0.0478107	1.92181	0.0546301	0.0698867	25847	Anaphase promoting complex subunits	ANAPC
ANAPC15	0.513454	4.66974	3.56827e-13	9.24885e-13	1294.5	0.428639	0.0669446	6.4029	1.52453e-10	3.52405e-10	25906	Anaphase promoting complex subunits	ANAPC
ANAPC16	-0.233341	6.78796	2.03244e-07	3.82721e-07	5635.35	-0.317141	0.0453012	-7.00072	2.54645e-12	6.46737e-12	119504	Anaphase promoting complex subunits	ANAPC
ANAPC2	0.413115	5.27045	1.52294e-11	3.6349e-11	1966.2	0.325163	0.05879	5.53092	3.1856e-08	6.49339e-08	29882	Anaphase promoting complex subunits	ANAPC
ANAPC4	-0.324944	4.5387	1.00915e-19	3.56299e-19	1184.31	-0.411701	0.0361422	-11.3911	4.62877e-30	2.45998e-29	29945	Anaphase promoting complex subunits	ANAPC
ANAPC5	0.216334	7.02078	6.93926e-09	1.43388e-08	6606.98	0.128007	0.0358641	3.56923	0.000358036	0.00056108	51433	Anaphase promoting complex subunits	ANAPC
ANAPC7	0.6219	5.96867	1.98116e-46	1.85986e-45	3179.23	0.532331	0.0398032	13.3741	8.57264e-41	6.63495e-40	51434	Anaphase promoting complex subunits, "Tetratricopeptide (TTC) repeat domain containing"	ANAPC, TTC
ANG	-0.548677	4.17078	1.39779e-08	2.83717e-08	919.088	-0.626563	0.101779	-6.15614	7.45408e-10	1.66343e-09	283	Ribonucleases, RNase A	RNASE
ANGEL1	-0.0969027	4.83486	0.0630719	0.0787957	1452.67	-0.186213	0.0520869	-3.57504	0.000350169	0.000549261	23357	0	0
ANGEL2	0.414565	5.4588	2.28728e-14	6.29407e-14	2234.16	0.325553	0.0511484	6.36486	1.95462e-10	4.49156e-10	90806	0	0
ANGPT1	-2.78138	2.9236	3.37527e-132	1.79994e-130	391.895	-2.82867	0.144641	-19.5565	3.63412e-85	1.00109e-83	284	Fibrinogen C domain containing	FIBC
ANGPT2	-0.397602	4.00084	5.89027e-06	1.01386e-05	815.985	-0.474364	0.0911661	-5.20329	1.95792e-07	3.81503e-07	285	Fibrinogen C domain containing	FIBC
ANGPT4	-3.82978	-2.09459	3.52797e-197	4.02404e-195	10.3526	-3.89122	0.173385	-22.4427	1.50959e-111	7.83709e-110	51378	Fibrinogen C domain containing	FIBC
ANGPTL1	-3.31367	2.52703	1.0792e-197	1.23783e-195	299.556	-3.35885	0.145954	-23.0132	3.44239e-117	2.0144e-115	9068	Fibrinogen C domain containing	FIBC
ANGPTL2	-1.79653	6.58674	1.04205e-99	3.15085e-98	4950.55	-1.86222	0.100172	-18.5903	3.8506e-77	8.52057e-76	23452	Fibrinogen C domain containing	FIBC
ANGPTL3	-2.05486	-3.74301	3.91977e-31	2.21822e-30	1.69121	-1.66414	0.220602	-7.54364	4.5703e-14	1.26001e-13	27329	Fibrinogen C domain containing	FIBC
ANGPTL4	-1.8279	4.64232	1.17013e-39	8.93747e-39	1290.75	-1.87653	0.164239	-11.4256	3.11585e-30	1.66543e-29	51129	Fibrinogen C domain containing	FIBC
ANGPTL5	-4.45365	-1.67303	1.72687e-177	1.6414e-175	14.4723	-4.47851	0.221667	-20.2038	9.06777e-91	2.85085e-89	253935	Fibrinogen C domain containing	FIBC
ANGPTL6	1.81828	-1.57006	1.27441e-28	6.52815e-28	15.3241	1.75237	0.146876	11.9309	8.16662e-33	4.7983e-32	83854	Fibrinogen C domain containing	FIBC
ANGPTL7	-4.31084	0.47791	9.17773e-104	2.97675e-102	72.2831	-4.29145	0.282296	-15.202	3.43057e-52	3.83327e-51	10218	Fibrinogen C domain containing	FIBC
ANK1	0.107944	2.86853	0.699186	0.745171	131.629	0.78693	0.185855	4.23411	2.29455e-05	3.91355e-05	286	Ankyrin repeat domain containing	ANKRD
ANK2	-2.38337	4.28967	5.31351e-139	3.18982e-137	1012.09	-2.44003	0.118215	-20.6405	1.1871e-94	4.20197e-93	287	Ankyrin repeat domain containing	ANKRD
ANK3	0.0990314	5.89144	0.314545	0.357522	3025.75	0.00596508	0.0957538	0.0622959	0.950327	0.972322	288	Ankyrin repeat domain containing	ANKRD
ANKAR	-1.00453	0.578466	2.39534e-47	2.32524e-46	74.6386	-1.08775	0.0749573	-14.5116	1.02353e-47	9.85891e-47	150709	Ankyrin repeat domain containing, "Armadillo repeat containing"	ANKRD, ARMC
ANKDD1A	-1.5657	1.98146	1.53942e-117	6.46336e-116	201.727	-1.63574	0.0782219	-20.9115	4.20355e-97	1.5761e-95	348094	Ankyrin repeat domain containing	ANKRD
ANKEF1	0.812204	4.18157	2.08983e-20	7.6102e-20	917.495	0.718956	0.0804282	8.9391	3.92337e-19	1.34821e-18	63926	EF-hand domain containing, "Ankyrin repeat domain containing"	EFHAND, ANKRD
ANKFN1	0.106575	-1.01826	0.753779	0.796287	16.6339	-0.236267	0.274705	-0.860077	0.389747	0.441861	162282	Ankyrin repeat domain containing, "Fibronectin type III domain containing"	ANKRD, FN3
ANKFY1	-0.370797	6.46623	2.08888e-17	6.63882e-17	4509.06	-0.457892	0.044378	-10.318	5.84334e-25	2.53503e-24	51479	Zinc fingers, FYVE domain containing, "BTB/POZ domain containing", "Ankyrin repeat domain containing"	ZFYVE, BTBD, ANKRD
ANKH	-0.0107636	6.61115	0.890982	0.923317	4996.62	-0.0929432	0.090217	-1.03022	0.302907	0.349576	56172	0	0
ANKHD1	0.00263485	6.92599	0.969726	0.995273	6188.26	-0.0887199	0.0534402	-1.66017	0.09688	0.120509	54882	Ankyrin repeat domain containing	ANKRD
ANKHD1-EIF4EBP3	0.106904	5.72345	0.155958	0.185235	2685.96	0.0155915	0.0734353	0.212317	0.83186	0.871368	404734	0	0
ANKIB1	0.236782	6.38553	2.64824e-05	4.37523e-05	4250.3	0.149637	0.0539005	2.77616	0.00550046	0.00779722	54467	Ankyrin repeat domain containing	ANKRD
ANKK1	-1.26456	-0.263754	2.19324e-23	9.06572e-23	41.2045	-1.34276	0.142373	-9.43128	4.05126e-21	1.51759e-20	255239	Ankyrin repeat domain containing	ANKRD
ANKLE1	0.805824	-0.0468026	2.01791e-06	3.57894e-06	45.6327	0.653307	0.153304	4.2615	2.03055e-05	3.47705e-05	126549	Ankyrin repeat domain containing	ANKRD
ANKLE2	0.16675	6.42826	7.27994e-06	1.24533e-05	4384.56	0.0796015	0.036185	2.19985	0.0278177	0.0368048	23141	Ankyrin repeat domain containing	ANKRD
ANKMY1	0.401814	3.77151	5.29413e-08	1.03676e-07	694.311	0.313209	0.0707939	4.42424	9.67807e-06	1.69041e-05	51281	Zinc fingers, MYND-type, "Ankyrin repeat domain containing"	ZMYND, ANKRD
ANKMY2	-0.607017	4.51929	7.01444e-30	3.77691e-29	1170.02	-0.693135	0.0559299	-12.3929	2.85438e-35	1.83178e-34	57037	Zinc fingers, MYND-type, "Ankyrin repeat domain containing"	ZMYND, ANKRD
ANKRA2	-0.0062591	4.00016	0.91059	0.941309	812.549	-0.0975405	0.0610358	-1.59809	0.110023	0.135931	57763	Ankyrin repeat domain containing	ANKRD
ANKRD1	-1.96347	0.546824	2.2674e-18	7.55714e-18	27.1793	1.46058	0.223177	6.54449	5.96999e-11	1.41192e-10	27063	Ankyrin repeat domain containing	ANKRD
ANKRD10	0.180618	6.24906	0.00453261	0.00630481	3881.72	0.0975153	0.0624629	1.56117	0.118483	0.145717	55608	Ankyrin repeat domain containing	ANKRD
ANKRD11	-0.229451	6.64567	1.02057e-05	1.73167e-05	5119.17	-0.315575	0.0535517	-5.8929	3.79483e-09	8.14263e-09	29123	Ankyrin repeat domain containing	ANKRD
ANKRD12	-0.398096	6.03617	2.9003e-10	6.46889e-10	3345.61	-0.484764	0.0649836	-7.4598	8.66553e-14	2.36043e-13	23253	Ankyrin repeat domain containing	ANKRD
ANKRD13A	-0.269297	5.81246	3.03769e-10	6.7687e-10	2866.41	-0.358038	0.0433879	-8.25202	1.55741e-16	4.80024e-16	88455	Ankyrin repeat domain containing	ANKRD
ANKRD13B	1.00107	3.6783	2.86537e-18	9.51155e-18	649.469	0.913912	0.104124	8.77712	1.67713e-18	5.60715e-18	124930	Ankyrin repeat domain containing	ANKRD
ANKRD13C	-0.03471	4.95314	0.389844	0.436815	1575.26	-0.120943	0.0397233	-3.04465	0.00232954	0.00341834	81573	Ankyrin repeat domain containing	ANKRD
ANKRD13D	1.05969	5.26339	8.93974e-38	6.42878e-37	1952.83	0.970996	0.0751047	12.9286	3.10572e-38	2.20947e-37	338692	Ankyrin repeat domain containing	ANKRD
ANKRD16	0.488521	3.37658	5.71137e-15	1.62074e-14	526.824	0.39733	0.058861	6.75032	1.47521e-11	3.59344e-11	54522	Ankyrin repeat domain containing	ANKRD
ANKRD17	-0.0481984	7.23831	0.422154	0.469846	7685.88	-0.139497	0.0601811	-2.31795	0.0204521	0.027438	26057	Ankyrin repeat domain containing	ANKRD
ANKRD18DP	0.25283	-4.12441	0.3626	0.408256	0.831654	-0.109319	0.243786	-0.448423	0.653848	0.706164	348840	0	0
ANKRD19P	0.654368	1.74846	1.46226e-10	3.31842e-10	169.861	0.571799	0.0956969	5.97511	2.29935e-09	4.99248e-09	138649	0	0
ANKRD2	-3.91786	-0.867586	3.40411e-130	1.74724e-128	9.68683	1.14417	0.194294	5.88886	3.88873e-09	8.33618e-09	26287	Ankyrin repeat domain containing	ANKRD
ANKRD20A11P	0.686612	-2.26699	0.000184111	0.000287124	8.63861	0.602943	0.174352	3.45819	0.00054382	0.000839937	391267	0	0
ANKRD20A20P	-1.56106	-3.89914	3.56816e-16	1.07055e-15	1.47494	-1.71374	0.23628	-7.25299	4.07679e-13	1.07561e-12	728788	0	0
ANKRD20A3	-0.888655	-1.05364	1.0279e-10	2.35113e-10	22.6982	-0.976021	0.148897	-6.555	5.56416e-11	1.31794e-10	441425	Ankyrin repeat domain containing	ANKRD
ANKRD20A4	-0.598001	-2.99901	0.00503478	0.00697591	3.8426	-0.924398	0.221197	-4.17908	2.92689e-05	4.95616e-05	728747	Ankyrin repeat domain containing	ANKRD
ANKRD20A8P	-0.2155	-1.33377	0.142135	0.169753	18.2738	-0.301486	0.15292	-1.97153	0.0486637	0.0625782	729171	0	0
ANKRD20A9P	0.0415813	-0.166241	0.713673	0.758957	43.4102	-0.04776	0.103381	-0.461979	0.644097	0.696748	284232	0	0
ANKRD22	2.1627	3.45662	3.35126e-44	2.95172e-43	552.903	2.05576	0.127258	16.1543	1.05954e-58	1.44364e-57	118932	Ankyrin repeat domain containing	ANKRD
ANKRD23	-3.19543	2.18986	1.42398e-218	2.07346e-216	117.951	0.490473	0.0854664	5.73878	9.53615e-09	2.00206e-08	200539	Ankyrin repeat domain containing	ANKRD
ANKRD24	0.443146	0.904702	0.00210719	0.00302282	93.7847	0.355135	0.13698	2.59261	0.00952508	0.0131794	170961	Ankyrin repeat domain containing	ANKRD
ANKRD26	0.210872	4.0409	0.0131666	0.0175877	835.285	0.119916	0.0824721	1.45402	0.145942	0.177268	22852	Ankyrin repeat domain containing	ANKRD
ANKRD26P1	0.190427	-3.13024	0.62985	0.678496	1.64988	-0.666405	0.297919	-2.23687	0.0252949	0.0336319	124149	0	0
ANKRD26P3	-0.770977	-4.38484	0.0134944	0.0180128	0.526405	-0.937699	0.463182	-2.02447	0.0429217	0.0555508	100101938	0	0
ANKRD27	0.244894	5.58337	0.00019467	0.000303039	2436.96	0.156848	0.0631408	2.4841	0.0129881	0.0177443	84079	Ankyrin repeat domain containing	ANKRD
ANKRD28	0.0678079	6.16836	0.24357	0.281383	3661.82	-0.0193948	0.0565181	-0.34316	0.731478	0.779035	23243	Serine/threonine phosphatases / Protein phosphatase 6, regulatory subunits, "Ankyrin repeat domain containing"	PPP6R, ANKRD
ANKRD29	-2.14714	2.11259	4.54463e-75	8.76934e-74	222.157	-2.21094	0.141901	-15.5809	9.82349e-55	1.19028e-53	147463	Ankyrin repeat domain containing	ANKRD
ANKRD30A	0.678629	5.32482	0.0183641	0.0242279	2037.54	0.570662	0.263002	2.1698	0.0300217	0.0395942	91074	Ankyrin repeat domain containing	ANKRD
ANKRD30B	2.35969	3.59477	8.24947e-14	2.20908e-13	607.683	2.21721	0.252479	8.78178	1.60915e-18	5.3843e-18	374860	Ankyrin repeat domain containing	ANKRD
ANKRD30BL	0.0288803	-4.09514	0.917799	0.948092	1.09854	-0.0444457	0.321694	-0.138161	0.890113	0.921432	554226	Ankyrin repeat domain containing	ANKRD
ANKRD30BP2	1.71877	-4.28917	3.62373e-05	5.92771e-05	0.390564	1.35887	0.505953	2.68576	0.00723656	0.0101243	149992	0	0
ANKRD31	-0.438537	-2.60319	0.00227878	0.00325783	6.40081	-0.535057	0.150691	-3.5507	0.000384209	0.000600934	256006	Ankyrin repeat domain containing	ANKRD
ANKRD32	0.482704	3.32799	1.81534e-13	4.78443e-13	507.492	0.389868	0.0606398	6.42925	1.28236e-10	2.97717e-10	84250	Ankyrin repeat domain containing	ANKRD
ANKRD33	-0.296587	-3.75834	0.272199	0.312697	1.32095	-0.931382	0.287507	-3.23951	0.00119735	0.00180069	341405	Ankyrin repeat domain containing	ANKRD
ANKRD34A	0.461004	0.558488	0.000172658	0.000269651	73.2157	0.374703	0.116812	3.20775	0.0013378	0.00200506	284615	Ankyrin repeat domain containing	ANKRD
ANKRD34B	1.96579	-1.5046	1.11953e-09	2.41745e-09	13.5775	1.63038	0.268779	6.06588	1.31237e-09	2.89136e-09	340120	Ankyrin repeat domain containing	ANKRD
ANKRD34C	-0.597777	-2.93811	0.0155797	0.0206993	4.75094	-0.673291	0.280745	-2.39823	0.0164743	0.0222891	390616	Ankyrin repeat domain containing	ANKRD
ANKRD35	-1.22254	2.22173	1.84781e-19	6.45305e-19	239.476	-1.2857	0.151974	-8.45998	2.67432e-17	8.48833e-17	148741	Ankyrin repeat domain containing	ANKRD
ANKRD36	-0.463642	3.18011	1.00747e-10	2.30595e-10	462.147	-0.549733	0.0749396	-7.33569	2.20581e-13	5.89118e-13	375248	Ankyrin repeat domain containing	ANKRD
ANKRD36B	-0.506459	0.903616	8.83363e-07	1.60102e-06	93.62	-0.595711	0.107409	-5.54618	2.91973e-08	5.9705e-08	57730	Ankyrin repeat domain containing	ANKRD
ANKRD36BP1	-0.0983392	2.91172	0.427918	0.47572	382.344	-0.184224	0.128895	-1.42925	0.152932	0.185181	84832	0	0
ANKRD36BP2	0.399737	1.47914	0.0286996	0.0372088	140.547	0.311077	0.172898	1.79919	0.0719886	0.0908019	645784	0	0
ANKRD37	-0.206489	2.58	0.0185333	0.02444	303.492	-0.293046	0.0892659	-3.28285	0.00102764	0.00155471	353322	Ankyrin repeat domain containing	ANKRD
ANKRD39	0.935163	3.27702	6.12834e-31	3.43492e-30	490.811	0.847278	0.0734972	11.528	9.52951e-31	5.18666e-30	51239	Ankyrin repeat domain containing	ANKRD
ANKRD40	-0.693647	6.35229	4.14419e-27	1.99863e-26	4160.65	-0.774736	0.0675195	-11.4742	1.77728e-30	9.56781e-30	91369	Ankyrin repeat domain containing	ANKRD
ANKRD42	0.426754	4.13918	3.19031e-08	6.33098e-08	893.179	0.33397	0.0731903	4.56304	5.04186e-06	8.96483e-06	338699	Ankyrin repeat domain containing	ANKRD
ANKRD44	-0.198445	2.1245	0.0761559	0.0942867	220.491	-0.282042	0.114871	-2.4553	0.0140766	0.0191654	91526	Serine/threonine phosphatases / Protein phosphatase 6, regulatory subunits, "Ankyrin repeat domain containing"	PPP6R, ANKRD
ANKRD45	-0.0971549	-0.600802	0.537398	0.586972	31.8705	-0.180143	0.165586	-1.08791	0.276634	0.321343	339416	Ankyrin repeat domain containing	ANKRD
ANKRD46	-0.217662	4.89789	0.00292423	0.00413509	1515.18	-0.301151	0.074358	-4.05002	5.12127e-05	8.52367e-05	157567	Ankyrin repeat domain containing	ANKRD
ANKRD49	0.0136893	3.88231	0.813374	0.851488	749.7	-0.0734493	0.05496	-1.33642	0.181414	0.217081	54851	Ankyrin repeat domain containing	ANKRD
ANKRD50	0.714527	6.54735	5.67678e-12	1.38899e-11	4751.67	0.623181	0.0964384	6.46196	1.03358e-10	2.41288e-10	57182	Ankyrin repeat domain containing	ANKRD
ANKRD52	0.360828	6.29282	2.99364e-10	6.67272e-10	3986.39	0.268937	0.0544479	4.93934	7.83884e-07	1.46916e-06	283373	Serine/threonine phosphatases / Protein phosphatase 6, regulatory subunits, "Ankyrin repeat domain containing"	PPP6R, ANKRD
ANKRD53	-2.94312	-0.0815823	1.84685e-194	2.06075e-192	47.3922	-2.99655	0.126823	-23.6279	1.99239e-123	1.34916e-121	79998	Ankyrin repeat domain containing	ANKRD
ANKRD54	0.626414	4.55956	5.17698e-27	2.48628e-26	1197.31	0.537936	0.0540858	9.94597	2.62598e-23	1.07086e-22	129138	Ankyrin repeat domain containing	ANKRD
ANKRD55	0.675142	-1.65912	0.000161625	0.000252843	13.505	0.515977	0.163495	3.15593	0.00159988	0.00238252	79722	Ankyrin repeat domain containing	ANKRD
ANKRD6	-0.590589	3.43656	3.06405e-16	9.22947e-16	553.302	-0.673238	0.0768412	-8.76143	1.92796e-18	6.42345e-18	22881	Ankyrin repeat domain containing	ANKRD
ANKRD65	-1.09339	2.93947	1.20761e-24	5.22187e-24	394.224	-1.16293	0.119044	-9.76894	1.53039e-22	6.07445e-22	441869	Ankyrin repeat domain containing	ANKRD
ANKRD66	2.69432	-3.81862	2.0477e-07	3.85487e-07	0.898957	2.13106	0.553756	3.84838	0.000118903	0.000193042	100287718	Ankyrin repeat domain containing	ANKRD
ANKRD7	0.853976	-2.77328	0.00114159	0.00167426	4.33594	0.419723	0.230109	1.82401	0.0681499	0.0861963	56311	Ankyrin repeat domain containing	ANKRD
ANKRD9	0.482652	2.10493	3.79935e-06	6.62289e-06	217.628	0.399746	0.0988573	4.04367	5.26215e-05	8.7495e-05	122416	0	0
ANKS1A	-0.265167	5.799	7.10903e-08	1.38111e-07	2841.57	-0.353179	0.0502519	-7.02817	2.09265e-12	5.34232e-12	23294	Sterile alpha motif (SAM) domain containing, "Ankyrin repeat domain containing"	SAMD, ANKRD
ANKS1B	0.635326	2.75941	4.17372e-07	7.71988e-07	341.56	0.534389	0.117078	4.5644	5.00925e-06	8.90764e-06	56899	Sterile alpha motif (SAM) domain containing, "Ankyrin repeat domain containing"	SAMD, ANKRD
ANKS3	0.763935	4.0568	1.57208e-17	5.02592e-17	848.099	0.678192	0.0842603	8.04878	8.36266e-16	2.49549e-15	124401	Sterile alpha motif (SAM) domain containing, "Ankyrin repeat domain containing"	SAMD, ANKRD
ANKS4B	0.986581	-3.1868	0.00892994	0.0121249	1.98297	-0.0247928	0.328613	-0.0754467	0.939859	0.964145	257629	Sterile alpha motif (SAM) domain containing, "Ankyrin repeat domain containing"	SAMD, ANKRD
ANKS6	-0.28001	3.49021	0.0203083	0.0266796	572.863	-0.354271	0.125117	-2.83153	0.00463266	0.00661897	203286	Sterile alpha motif (SAM) domain containing, "Ankyrin repeat domain containing"	SAMD, ANKRD
ANKUB1	-0.574676	-4.45813	0.0338764	0.04358	0.334975	-1.09681	0.342734	-3.20017	0.00137344	0.00205651	389161	Ankyrin repeat domain containing	ANKRD
ANKZF1	0.190179	5.01604	0.000527274	0.000794588	1649.56	0.101376	0.0538495	1.88258	0.0597572	0.0761472	55139	Zinc fingers, C2H2-type, "Ankyrin repeat domain containing"	ZNF, ANKRD
ANLN	3.51743	5.54215	5.54677e-102	1.74932e-100	2353.39	3.41066	0.121379	28.0993	9.98459e-174	1.82124e-171	54443	Pleckstrin homology (PH) domain containing	PLEKH
ANO1	-0.65038	7.51355	1.55422e-08	3.14203e-08	9372.6	-0.739363	0.122901	-6.0159	1.78888e-09	3.9097e-09	55107	Ion channels / Chloride channels : Calcium activated : Anoctamins	ANO
ANO10	0.0236078	5.55556	0.658639	0.706395	2392.33	-0.0614147	0.0510111	-1.20395	0.22861	0.269077	55129	Ion channels / Chloride channels : Calcium activated : Anoctamins	ANO
ANO2	-0.0582645	1.67513	0.735744	0.779722	119.898	-0.615806	0.171989	-3.5805	0.000342937	0.000538377	57101	Ion channels / Chloride channels : Calcium activated : Anoctamins	ANO
ANO3	-1.58374	1.07502	9.77086e-13	2.47753e-12	105.531	-1.62994	0.256243	-6.36092	2.00543e-10	4.60675e-10	63982	Ion channels / Chloride channels : Calcium activated : Anoctamins	ANO
ANO4	-0.551494	-1.16167	0.00557125	0.00769067	15.6063	-1.1284	0.187395	-6.02149	1.72817e-09	3.7819e-09	121601	Ion channels / Chloride channels : Calcium activated : Anoctamins	ANO
ANO5	-0.883046	2.19972	3.9698e-06	6.90829e-06	216.44	-0.212763	0.204426	-1.04078	0.297977	0.34418	203859	Ion channels / Chloride channels : Calcium activated : Anoctamins	ANO
ANO6	-1.46628	7.01213	4.60953e-145	2.99488e-143	6619.55	-1.54226	0.0648993	-23.7639	7.89203e-125	5.57003e-123	196527	Ion channels / Chloride channels : Calcium activated : Anoctamins	ANO
ANO7	1.7872	1.04391	7.38143e-23	2.97913e-22	89.2123	1.48037	0.14188	10.434	1.73411e-25	7.71321e-25	50636	Ion channels / Chloride channels : Calcium activated : Anoctamins	ANO
ANO8	0.421858	4.14405	4.39425e-08	8.64409e-08	899.974	0.334837	0.0741239	4.51727	6.26423e-06	1.10674e-05	57719	Ion channels / Chloride channels : Calcium activated : Anoctamins	ANO
ANO9	1.65734	3.77662	2.04107e-37	1.44451e-36	694.332	1.55669	0.111228	13.9955	1.66085e-44	1.44261e-43	338440	Ion channels / Chloride channels : Calcium activated : Anoctamins	ANO
ANP32A	0.49345	7.30459	9.57419e-28	4.74114e-27	8039.35	0.406423	0.0422923	9.60986	7.26488e-22	2.80924e-21	8125	ANP32 acidic nuclear phosphoproteins	ANP32
ANP32A-IT1	-0.692843	-1.4965	2.1799e-09	4.63836e-09	16.1563	-0.776928	0.122345	-6.35031	2.14884e-10	4.93005e-10	80035	Long non-coding RNAs	LNCRNA
ANP32AP1	0.651355	-0.752267	5.7902e-19	1.97999e-18	28.2814	0.566012	0.0691144	8.18949	2.62341e-16	7.9862e-16	723972	0	0
ANP32B	0.323604	7.36173	3.82144e-08	7.54767e-08	8363.84	0.237085	0.0560007	4.2336	2.29982e-05	3.92154e-05	10541	ANP32 acidic nuclear phosphoproteins	ANP32
ANP32C	0.83005	-2.86486	2.40952e-12	6.01019e-12	5.07056	0.751997	0.0793965	9.47142	2.76066e-21	1.04107e-20	23520	ANP32 acidic nuclear phosphoproteins	ANP32
ANP32D	-0.041531	-4.43935	0.814763	0.852725	0.422467	-0.112312	0.210043	-0.53471	0.59285	0.646302	23519	ANP32 acidic nuclear phosphoproteins	ANP32
ANP32E	0.901247	6.47125	2.09744e-16	6.3655e-16	4509.5	0.813565	0.100372	8.10546	5.25457e-16	1.57824e-15	81611	ANP32 acidic nuclear phosphoproteins	ANP32
ANPEP	-0.520863	7.05419	0.00208215	0.00298858	6343.22	-0.721587	0.173622	-4.15608	3.23749e-05	5.46291e-05	290	CD molecules	CD
ANTXR1	0.255127	8.03257	0.0169585	0.0224484	13336.2	0.168584	0.103144	1.63446	0.102162	0.126745	84168	0	0
ANTXR2	-1.76723	5.56674	7.08288e-148	4.76783e-146	2437.57	-1.83695	0.0808429	-22.7225	2.68313e-114	1.49245e-112	118429	0	0
ANTXRL	0.126627	-2.58634	0.749263	0.792331	4.91633	-0.418982	0.32948	-1.27165	0.203498	0.241387	195977	0	0
ANXA1	-2.23407	7.7206	2.30159e-146	1.51942e-144	10922.1	-2.29849	0.106566	-21.5686	3.5417e-103	1.52572e-101	301	Annexins, "Endogenous ligands"	ANXA, ENDOLIG
ANXA10	0.764913	-3.60761	0.034825	0.044715	1.60682	1.19609	0.358093	3.34016	0.000837308	0.00127562	11199	Annexins	ANXA
ANXA11	-0.261495	7.46348	1.02977e-06	1.85996e-06	9006.05	-0.342611	0.0544638	-6.29063	3.1619e-10	7.19152e-10	311	Annexins	ANXA
ANXA13	0.158479	-1.60235	0.337269	0.381576	13.0809	-0.140757	0.146783	-0.958946	0.337586	0.387258	312	Annexins	ANXA
ANXA2	-0.102795	9.57922	0.128656	0.154642	38997	-0.180963	0.0685695	-2.63913	0.00831202	0.0115705	302	Annexins	ANXA
ANXA2P1	-0.124064	1.95917	0.0911772	0.111745	196.246	-0.202517	0.0738778	-2.74124	0.00612074	0.0086336	303	0	0
ANXA2P2	-0.131127	7.93189	0.0477813	0.0605069	12443.2	-0.210083	0.0669611	-3.13739	0.00170457	0.00253172	304	0	0
ANXA2P3	0.111911	-1.62334	0.370381	0.416399	14.6986	0.0362069	0.11838	0.305852	0.759717	0.805508	305	0	0
ANXA2R	0.0388126	1.46698	0.732406	0.776585	139.6	-0.0365021	0.106867	-0.341565	0.732678	0.780108	389289	0	0
ANXA3	-1.20798	5.01954	1.06521e-20	3.92424e-20	1668.16	-1.28199	0.144967	-8.84331	9.2924e-19	3.14831e-18	306	Annexins	ANXA
ANXA4	0.130666	6.43416	0.00618295	0.00850591	4402.52	0.0456955	0.0462227	0.988594	0.322862	0.371272	307	Annexins	ANXA
ANXA5	-0.634684	8.52054	5.71448e-34	3.5846e-33	18749	-0.709733	0.0546513	-12.9866	1.45812e-38	1.04764e-37	308	Annexins	ANXA
ANXA6	-0.434392	8.27754	5.16674e-12	1.26767e-11	15828.9	-0.513125	0.065023	-7.89143	2.98735e-15	8.70912e-15	309	Annexins	ANXA
ANXA7	0.0814539	7.40408	0.0692456	0.0860895	8607.82	-0.00543864	0.0425176	-0.127915	0.898216	0.928388	310	Annexins	ANXA
ANXA8	-0.525351	4.19275	0.015018	0.0199802	938.685	-0.599257	0.228368	-2.62408	0.00868823	0.0120751	653145	Annexins	ANXA
ANXA8L1	0.808015	-4.07092	0.0896984	0.110095	0.831427	0.371334	0.612358	0.606399	0.54425	0.598491	728113	Annexins	ANXA
ANXA8L2	-0.783572	2.96363	0.000466553	0.000706296	398.55	-0.860721	0.241674	-3.5615	0.000368745	0.000577459	244	0	0
ANXA9	2.45143	5.18836	3.47519e-39	2.61352e-38	1840.59	2.33723	0.149362	15.6481	3.42543e-55	4.21097e-54	8416	Annexins	ANXA
AOAH	0.316331	2.95109	0.0126112	0.0168733	390.64	0.227547	0.121222	1.87711	0.0605026	0.0770472	313	0	0
AOC1	3.89879	2.04121	2.12077e-31	1.21286e-30	111.452	2.8886	0.20986	13.7644	4.17424e-43	3.47802e-42	26	0	0
AOC2	-2.456	0.382461	6.08943e-132	3.23892e-130	65.7136	-2.51181	0.124275	-20.2116	7.74071e-91	2.44885e-89	314	0	0
AOC3	-3.94119	6.66746	0	0	5326.44	-3.98352	0.125434	-31.758	2.46398e-221	1.78172e-218	8639	0	0
AOC4P	-3.06983	-2.54678	5.21875e-195	5.85498e-193	6.98483	-3.1613	0.12732	-24.8296	4.29675e-136	3.83243e-134	90586	0	0
AOX1	-2.32367	4.06401	1.16283e-66	1.87101e-65	862.375	-2.37816	0.165577	-14.3629	8.84631e-47	8.28069e-46	316	0	0
AOX2P	0.826785	-3.87424	0.000669934	0.00100083	1.53894	0.80085	0.262043	3.05618	0.00224179	0.00329434	344454	0	0
AP1AR	0.551583	5.27509	1.12501e-16	3.45617e-16	1963.31	0.457458	0.0618121	7.40078	1.3539e-13	3.65595e-13	55435	0	0
AP1B1	0.461878	7.28692	4.37569e-17	1.36926e-16	7938.6	0.371233	0.0516141	7.19247	6.36305e-13	1.66343e-12	162	0	0
AP1G1	0.0988085	7.06895	0.0856079	0.105354	6828.99	0.00828994	0.0554606	0.149474	0.881179	0.913436	164	0	0
AP1G2	0.845193	6.22651	1.043e-27	5.15251e-27	3807.41	0.749708	0.071623	10.4674	1.21925e-25	5.46156e-25	8906	0	0
AP1M1	0.0685757	5.76609	0.14007	0.167449	2772.61	-0.0116379	0.045378	-0.256466	0.797591	0.840453	8907	0	0
AP1M2	1.64599	6.82461	7.98144e-63	1.17975e-61	5747.85	1.54517	0.0845458	18.2761	1.28176e-74	2.64274e-73	10053	0	0
AP1S1	1.31032	5.77892	1.25903e-80	2.70388e-79	2788.15	1.22013	0.0606751	20.1092	6.12629e-90	1.90244e-88	1174	0	0
AP1S2	-0.451914	4.33631	1.32836e-11	3.18306e-11	1028.09	-0.529571	0.0689862	-7.67648	1.63515e-14	4.60777e-14	8905	0	0
AP1S3	1.13995	3.17716	5.96533e-34	3.73853e-33	457.318	1.04343	0.0840564	12.4134	2.20924e-35	1.42273e-34	130340	0	0
AP2A1	0.55106	6.83365	4.2013e-26	1.93749e-25	5800.89	0.465256	0.0487663	9.54054	1.42095e-21	5.42522e-21	160	0	0
AP2A2	0.0254056	6.47199	0.53455	0.583985	4523.31	-0.0583834	0.0398739	-1.4642	0.143139	0.174104	161	0	0
AP2B1	0.510731	8.822	9.61486e-12	2.31884e-11	22965.3	0.41787	0.0705047	5.92684	3.08814e-09	6.66017e-09	163	0	0
AP2M1	0.578195	8.49525	4.85635e-29	2.52611e-28	18364.2	0.49339	0.0483917	10.1958	2.07089e-24	8.81053e-24	1173	0	0
AP2S1	1.02463	6.4262	3.07022e-44	2.70651e-43	4373.49	0.941064	0.0666234	14.1251	2.6591e-45	2.36862e-44	1175	0	0
AP3B1	0.209925	6.2672	2.22599e-06	3.94016e-06	3913.44	0.121426	0.0419086	2.89741	0.00376259	0.00541675	8546	0	0
AP3B2	0.347839	2.31632	0.0840045	0.103486	253.028	0.257555	0.190198	1.35414	0.175692	0.210612	8120	0	0
AP3D1	0.489911	7.42688	2.73378e-29	1.43622e-28	8750.78	0.400165	0.0408501	9.79595	1.17193e-22	4.67733e-22	8943	0	0
AP3M1	0.169776	6.40757	0.00350281	0.00491601	4309.91	0.0806302	0.0554092	1.45518	0.14562	0.17692	26985	0	0
AP3M2	0.661762	5.23925	1.18371e-14	3.30831e-14	1915.33	0.570864	0.0802529	7.11331	1.13292e-12	2.92767e-12	10947	0	0
AP3S1	0.20824	5.84061	0.00100274	0.00147766	2911.95	0.126418	0.060742	2.08123	0.0374132	0.0487726	1176	0	0
AP3S2	-0.0026609	6.45277	0.953613	0.98022	4458.37	-0.0856498	0.055822	-1.53434	0.124947	0.15321	10239	0	0
AP4B1	0.0934364	4.15775	0.0395138	0.050489	907.875	0.00845468	0.043913	0.192533	0.847325	0.885095	10717	0	0
AP4E1	-0.0101994	4.29271	0.85215	0.886926	994.655	-0.100046	0.0577669	-1.73188	0.0832943	0.104379	23431	0	0
AP4M1	0.79375	4.60723	2.38583e-45	2.16454e-44	1238.61	0.70647	0.0518172	13.6339	2.51818e-42	2.04761e-41	9179	0	0
AP4S1	-0.181578	1.97648	0.00284002	0.00402294	198.791	-0.266802	0.0605709	-4.40479	1.05888e-05	1.84471e-05	11154	0	0
AP5B1	0.0133888	4.39251	0.82617	0.863298	1069.61	-0.0727446	0.0570488	-1.27513	0.202264	0.240105	91056	0	0
AP5M1	0.0983733	5.38144	0.0504484	0.0636918	2118.72	0.00970849	0.0482684	0.201136	0.840592	0.878969	55745	0	0
AP5S1	0.448455	3.70629	1.45245e-16	4.43688e-16	661.941	0.360781	0.0507059	7.11516	1.11781e-12	2.88971e-12	55317	0	0
AP5Z1	0.741278	4.92823	5.23684e-26	2.40747e-25	1550.17	0.656563	0.0656864	9.99542	1.59609e-23	6.55898e-23	9907	0	0
APAF1	0.0759806	4.7897	0.176929	0.208598	1405.61	-0.0136487	0.0542571	-0.251557	0.801384	0.843985	317	WD repeat domain containing	WDR
APBA1	-1.16574	3.21294	1.77057e-29	9.37382e-29	476.271	-1.24182	0.1159	-10.7146	8.69152e-27	4.07449e-26	320	0	0
APBA2	1.10189	2.82702	2.08462e-11	4.94446e-11	360.746	1.00901	0.147657	6.8335	8.28671e-12	2.04736e-11	321	0	0
APBA3	0.688413	3.59895	1.77561e-21	6.75718e-21	615.693	0.60167	0.067605	8.89979	5.59539e-19	1.90821e-18	9546	0	0
APBB1	-0.503042	4.75382	3.80695e-10	8.42972e-10	1380.25	-0.585864	0.0851566	-6.87985	5.99174e-12	1.49109e-11	322	0	0
APBB1IP	-1.24061	4.26122	1.18703e-46	1.12309e-45	979.879	-1.31405	0.0965173	-13.6147	3.2762e-42	2.64592e-41	54518	Pleckstrin homology (PH) domain containing	PLEKH
APBB2	-0.0780655	6.97918	0.347417	0.392237	6416.06	-0.162766	0.0849513	-1.91599	0.0553668	0.0707843	323	0	0
APBB3	0.0703829	3.79892	0.399024	0.446183	709.027	-0.0177426	0.0818552	-0.216756	0.828399	0.868236	10307	0	0
APC	-0.42258	5.57345	8.50463e-12	2.05809e-11	2426.06	-0.509389	0.0635548	-8.01496	1.10177e-15	3.27138e-15	324	Serine/threonine phosphatases / Protein phosphatase 1, regulatory subunits, "Armadillo repeat containing"	PPP1R, ARMC
APC2	1.56236	-0.529609	8.15908e-20	2.89266e-19	32.1139	1.41716	0.147673	9.59662	8.26062e-22	3.18698e-21	10297	Armadillo repeat containing	ARMC
APCDD1	-2.07263	4.89809	1.64314e-109	5.92888e-108	1542.64	-2.13756	0.113231	-18.8779	1.73193e-79	4.14007e-78	147495	0	0
APCDD1L	-1.84536	2.61113	2.39717e-32	1.41834e-31	317.172	-1.90165	0.18511	-10.2731	9.31772e-25	4.00969e-24	164284	0	0
APCS	1.56672	-4.57701	2.96172e-05	4.87471e-05	0.171958	1.4978	0.91832	1.63102	0.102886	0.127596	325	0	0
APEH	0.711619	6.84704	4.51559e-31	2.54557e-30	5846.56	0.619482	0.0564414	10.9757	5.00277e-28	2.45079e-27	327	0	0
APEX1	0.386404	7.39483	1.27257e-15	3.71704e-15	8562.65	0.297286	0.0457543	6.49744	8.16956e-11	1.91912e-10	328	0	0
APEX2	0.968731	5.36884	1.3704e-58	1.82463e-57	2096.12	0.876115	0.0539462	16.2405	2.60586e-59	3.64119e-58	27301	0	0
APH1A	0.947244	8.35609	7.07439e-70	1.23507e-68	16638.6	0.857034	0.0480547	17.8346	3.81096e-71	7.218e-70	51107	0	0
APH1B	-0.282614	4.87577	0.000499446	0.000754423	1494.79	-0.371315	0.0836673	-4.43799	9.08029e-06	1.5886e-05	83464	0	0
API5	0.141882	7.13236	0.00118732	0.00173847	7136.26	0.0527412	0.0418579	1.26	0.207668	0.246016	8539	0	0
APIP	-0.0960182	4.48719	0.113619	0.13751	1138.91	-0.178662	0.0603263	-2.96159	0.00306057	0.00444305	51074	0	0
APITD1	0.990206	3.77166	1.53809e-54	1.82008e-53	690.957	0.898671	0.0567074	15.8475	1.46304e-56	1.8772e-55	378708	0	0
APLF	-0.650193	1.85144	1.66664e-14	4.62278e-14	182.665	-0.731978	0.0892436	-8.20203	2.36366e-16	7.21933e-16	200558	0	0
APLN	0.12055	3.38238	0.33088	0.374844	530.582	0.0287487	0.119795	0.239983	0.810343	0.852003	8862	Endogenous ligands	ENDOLIG
APLNR	-0.593886	5.44276	1.40874e-11	3.37019e-11	2222.99	-0.668229	0.0931262	-7.17551	7.20367e-13	1.8793e-12	187	0	0
APLP1	2.8579	3.9072	5.27641e-34	3.31285e-33	718.166	2.66169	0.178794	14.887	4.00579e-50	4.17423e-49	333	0	0
APLP2	-0.167687	9.45013	0.0138191	0.0184293	35637.5	-0.25696	0.0690176	-3.7231	0.00019679	0.000314154	334	0	0
APMAP	0.172315	7.86979	0.00767943	0.0104873	11895.7	0.08732	0.062292	1.40179	0.160979	0.194182	57136	0	0
APOA1	2.83891	-1.15694	2.84243e-23	1.16903e-22	16.5447	2.42872	0.216897	11.1976	4.18965e-29	2.14049e-28	335	Apolipoproteins	APOLIPO
APOA1BP	1.40104	7.04968	1.72883e-78	3.57448e-77	6720.35	1.31204	0.0649617	20.1971	1.03811e-90	3.25364e-89	128240	0	0
APOA2	4.08416	-3.40521	5.2048e-11	1.2106e-10	0.742713	2.95844	0.605374	4.88697	1.024e-06	1.90753e-06	336	Apolipoproteins	APOLIPO
APOA4	-0.044891	-4.6896	0.944842	0.972358	0.0506476	-0.225741	0.796906	-0.283271	0.776969	0.821134	337	Apolipoproteins	APOLIPO
APOA5	1.93737	-3.485	6.88255e-08	1.33863e-07	2.3136	1.74726	0.340133	5.13699	2.79181e-07	5.38239e-07	116519	0	0
APOB	-5.64141	1.04183	3.21828e-295	1.0488e-292	106.979	-5.63033	0.222043	-25.3569	7.53652e-142	7.19773e-140	338	Apolipoproteins	APOLIPO
APOBEC1	2.74432	-4.20641	1.39194e-10	3.16128e-10	0.774235	3.52653	0.589075	5.98656	2.14323e-09	4.66201e-09	339	Apolipoprotein B mRNA editing enzymes	APOBEC
APOBEC2	-6.43498	0.448205	0	0	5.17827	-0.699241	0.12888	-5.4255	5.77922e-08	1.15878e-07	10930	Apolipoprotein B mRNA editing enzymes	APOBEC
APOBEC3A	1.96291	1.05129	1.43069e-21	5.46485e-21	102.661	1.86148	0.171615	10.8468	2.06442e-27	9.88843e-27	200315	Apolipoprotein B mRNA editing enzymes	APOBEC
APOBEC3B	2.72098	3.98211	1.6186e-43	1.3916e-42	795.286	2.60559	0.15366	16.9569	1.71174e-64	2.7506e-63	9582	Apolipoprotein B mRNA editing enzymes	APOBEC
APOBEC3C	-0.834068	3.52925	4.94829e-21	1.8485e-20	589.573	-0.919715	0.0955376	-9.62673	6.16602e-22	2.38886e-21	27350	Apolipoprotein B mRNA editing enzymes	APOBEC
APOBEC3D	0.194682	2.32179	0.0705606	0.0876712	252.958	0.106076	0.103955	1.02041	0.307536	0.354614	140564	Apolipoprotein B mRNA editing enzymes	APOBEC
APOBEC3F	0.129701	3.36821	0.133664	0.160304	524.624	0.0394442	0.0844667	0.46698	0.640514	0.693465	200316	Apolipoprotein B mRNA editing enzymes	APOBEC
APOBEC3G	0.170237	3.9707	0.121367	0.146378	795.905	0.0784922	0.106134	0.739559	0.459568	0.513485	60489	Apolipoprotein B mRNA editing enzymes	APOBEC
APOBEC3H	1.35035	-0.833451	1.47134e-17	4.71044e-17	26.5334	1.26372	0.142554	8.86481	7.6633e-19	2.6029e-18	164668	Apolipoprotein B mRNA editing enzymes	APOBEC
APOBEC4	3.80584	-2.27225	1.16538e-15	3.41076e-15	6.16612	3.34903	0.389627	8.59547	8.29227e-18	2.68802e-17	403314	Apolipoprotein B mRNA editing enzymes	APOBEC
APOBR	1.50991	4.30293	3.27025e-27	1.58278e-26	1001.53	1.41497	0.121558	11.6403	2.57128e-31	1.42554e-30	55911	0	0
APOC1	1.13525	6.04353	5.22234e-17	1.62775e-16	3340.3	1.03808	0.121108	8.57158	1.02078e-17	3.29733e-17	341	Apolipoproteins	APOLIPO
APOC1P1	0.752184	-4.05496	0.00181731	0.0026222	1.13321	0.747195	0.265278	2.81665	0.00485278	0.00691591	342	0	0
APOC2	1.63681	2.71362	1.15259e-24	4.99238e-24	330.162	1.53446	0.136497	11.2417	2.54376e-29	1.31386e-28	344	Apolipoproteins	APOLIPO
APOC3	1.81864	-4.03434	0.000811813	0.00120542	0.730971	3.37856	0.641575	5.26605	1.39393e-07	2.73928e-07	345	Apolipoproteins	APOLIPO
APOC4	1.35601	-3.48661	1.36904e-12	3.44965e-12	2.62506	1.34817	0.198075	6.80635	1.00105e-11	2.46244e-11	346	Apolipoproteins	APOLIPO
APOD	-1.37365	9.27395	3.49564e-13	9.06745e-13	31902	-1.44121	0.213618	-6.74666	1.51284e-11	3.68243e-11	347	Lipocalins, "Apolipoproteins"	LCN, APOLIPO
APOE	0.700473	8.19202	2.06211e-07	3.88165e-07	14906.9	0.61706	0.125749	4.90707	9.2448e-07	1.72627e-06	348	Apolipoproteins	APOLIPO
APOF	1.50654	-0.468498	4.61569e-08	9.06578e-08	34.7465	1.39127	0.241637	5.75771	8.52608e-09	1.79577e-08	319	Apolipoproteins	APOLIPO
APOH	2.41502	-3.44359	0.000352899	0.00053905	0.538182	0.104051	0.79412	0.131027	0.895754	0.926174	350	Apolipoproteins	APOLIPO
APOL1	0.610756	6.53594	2.63743e-09	5.58698e-09	4704.01	0.521771	0.0957974	5.4466	5.13404e-08	1.03247e-07	8542	Apolipoproteins	APOLIPO
APOL2	0.540988	5.6387	1.98015e-12	4.9476e-12	2528.61	0.452665	0.0724391	6.2489	4.13363e-10	9.34289e-10	23780	Apolipoproteins	APOLIPO
APOL3	-0.612168	5.4586	1.47713e-11	3.53008e-11	2238.61	-0.69529	0.0954526	-7.28414	3.23731e-13	8.58492e-13	80833	Apolipoproteins	APOLIPO
APOL4	-0.690817	3.96993	1.20712e-09	2.60083e-09	778.488	-0.49541	0.119383	-4.14977	3.32813e-05	5.61165e-05	80832	Apolipoproteins	APOLIPO
APOL5	-1.19417	-3.99352	3.36046e-13	8.72233e-13	1.29263	-1.34203	0.189601	-7.07819	1.46046e-12	3.75064e-12	80831	Apolipoproteins	APOLIPO
APOL6	-0.913671	6.92105	7.69519e-24	3.23286e-23	6166.7	-0.991227	0.0978048	-10.1348	3.87355e-24	1.63086e-23	80830	Apolipoproteins	APOLIPO
APOLD1	-2.04038	5.54051	8.12297e-120	3.51841e-118	2409.38	-2.10781	0.106249	-19.8385	1.38519e-87	4.06464e-86	81575	0	0
APOM	-0.248426	1.15046	0.00757517	0.0103484	111.681	-0.330062	0.0949049	-3.47782	0.000505507	0.000782911	55937	Apolipoproteins, "Lipocalins"	APOLIPO, LCN
APOO	1.19882	4.11179	8.29033e-58	1.08551e-56	875.601	1.11061	0.0661147	16.7982	2.51528e-63	3.89349e-62	79135	Apolipoproteins	APOLIPO
APOOL	-0.206648	3.43654	0.018584	0.0245021	548.805	-0.296269	0.0890478	-3.32708	0.000877608	0.0013346	139322	0	0
APOPT1	0.156618	4.60327	0.0104136	0.0140492	1237.8	0.0770136	0.0595762	1.29269	0.196118	0.233275	84334	0	0
APP	-0.239787	10.3045	0.00103113	0.00151768	64676.9	-0.32801	0.0757262	-4.33153	1.4808e-05	2.55645e-05	351	Endogenous ligands	ENDOLIG
APPBP2	0.101332	6.29081	0.215764	0.251225	3972.59	0.01118	0.079537	0.140563	0.888215	0.920023	10513	0	0
APPL1	-0.0911289	6.50983	0.0881724	0.108373	4639.61	-0.179686	0.0532506	-3.37434	0.000739921	0.00113137	26060	Pleckstrin homology (PH) domain containing	PLEKH
APPL2	-0.378599	5.77858	6.28193e-12	1.53249e-11	2800.21	-0.465774	0.0565511	-8.23635	1.77549e-16	5.45582e-16	55198	Pleckstrin homology (PH) domain containing	PLEKH
APRT	0.717649	6.44809	6.78137e-18	2.21103e-17	4445.71	0.629971	0.0783399	8.04152	8.8733e-16	2.64631e-15	353	0	0
APTX	0.60912	5.10576	1.67909e-32	1.00068e-31	1747.49	0.519559	0.0472329	11	3.82337e-28	1.88255e-27	54840	0	0
AQP1	-2.04971	7.81271	1.32839e-126	6.49359e-125	11670.6	-2.11265	0.104364	-20.2431	4.08905e-91	1.3038e-89	358	Ion channels / Aquaporins, "Blood group antigens"	AQP, bloodgroup
AQP10	0.526053	-3.86662	0.0341216	0.0438694	1.41361	0.315681	0.243573	1.29604	0.194961	0.232007	89872	Ion channels / Aquaporins	AQP
AQP11	0.848275	1.40509	4.64355e-09	9.69657e-09	127.34	0.699932	0.128431	5.44987	5.04056e-08	1.01387e-07	282679	Ion channels / Aquaporins	AQP
AQP12A	1.39939	-4.58389	0.00018597	0.000289934	0.119651	1.04725	0.858621	1.21969	0.222583	0.262472	375318	Ion channels / Aquaporins	AQP
AQP12B	3.74331	-3.21328	3.65128e-11	8.55661e-11	1.14684	2.44731	0.483891	5.05756	4.24657e-07	8.09454e-07	653437	Ion channels / Aquaporins	AQP
AQP2	-0.294938	-2.67573	0.250944	0.289331	4.74884	-0.785148	0.267496	-2.93518	0.00333356	0.00482363	359	Ion channels / Aquaporins	AQP
AQP3	0.946782	6.2291	5.077e-06	8.77258e-06	3800.15	0.836161	0.18768	4.45525	8.37936e-06	1.46813e-05	360	Ion channels / Aquaporins, "Blood group antigens"	AQP, bloodgroup
AQP4	-2.31709	0.978932	1.68631e-32	1.00469e-31	56.9531	-1.53264	0.212651	-7.20729	5.70784e-13	1.49601e-12	361	Ion channels / Aquaporins	AQP
AQP4-AS1	-0.42922	-2.45859	0.0167226	0.0221448	7.40521	-0.520697	0.189158	-2.7527	0.00591056	0.00834934	147429	Long non-coding RNAs	LNCRNA
AQP5	0.556677	4.22588	0.0840614	0.103544	897.664	0.362436	0.289863	1.25037	0.211164	0.249923	362	Ion channels / Aquaporins	AQP
AQP6	0.629839	-0.644519	0.00712647	0.00976009	28.5107	0.419986	0.21258	1.97566	0.0481937	0.0620014	363	Ion channels / Aquaporins	AQP
AQP7	-5.14144	3.64078	1.76208e-236	3.14584e-234	656.506	-5.12476	0.222214	-23.0623	1.10778e-117	6.57751e-116	364	Ion channels / Aquaporins	AQP
AQP7P1	-5.43046	1.1553	9.76577e-271	2.35884e-268	116.05	-5.41785	0.222156	-24.3876	2.31526e-131	1.8902e-129	375719	0	0
AQP7P3	-5.21448	-1.98387	3.91627e-210	5.18742e-208	11.4512	-5.24252	0.252222	-20.7854	5.87172e-96	2.12294e-94	441432	0	0
AQP8	0.710399	-3.32211	0.000198939	0.00030952	3.21669	0.656508	0.192457	3.4112	0.000646775	0.000993194	343	Ion channels / Aquaporins	AQP
AQP9	0.880124	2.17533	3.68866e-05	6.03105e-05	226.452	0.794397	0.193171	4.11239	3.91576e-05	6.56692e-05	366	Ion channels / Aquaporins	AQP
AQPEP	-5.2868	1.2413	0	0	122.798	-5.30624	0.172037	-30.8436	6.83238e-209	3.2171e-206	206338	0	0
AQR	0.0683613	5.9461	0.228153	0.264585	3134.77	-0.0221934	0.054724	-0.405551	0.685072	0.735727	9716	0	0
AR	0.327369	5.11244	0.0721699	0.089557	1755.04	0.230885	0.172368	1.33949	0.180412	0.215937	367	Nuclear hormone receptors	NR
ARAF	0.270569	6.07732	5.50041e-08	1.07654e-07	3438.66	0.186411	0.0480237	3.88166	0.000103747	0.000169141	369	0	0
ARAP1	0.0641784	6.83945	0.30043	0.342666	5846.47	-0.0195762	0.0609907	-0.320971	0.748233	0.794682	116985	ADP-ribosylation factor GTPase activating proteins, "Sterile alpha motif (SAM) domain containing", "Pleckstrin homology (PH) domain containing", "Ankyrin repeat domain containing"	ArfGAP, SAMD, PLEKH, ANKRD
ARAP2	0.0105462	4.14948	0.925415	0.954807	902.156	-0.0806672	0.094264	-0.855758	0.392132	0.444341	116984	ADP-ribosylation factor GTPase activating proteins, "Sterile alpha motif (SAM) domain containing", "Pleckstrin homology (PH) domain containing", "Ankyrin repeat domain containing"	ArfGAP, SAMD, PLEKH, ANKRD
ARAP3	-1.15309	4.06092	1.09167e-66	1.75788e-65	857.892	-1.22605	0.0754844	-16.2424	2.5276e-59	3.53672e-58	64411	ADP-ribosylation factor GTPase activating proteins, "Sterile alpha motif (SAM) domain containing", "Pleckstrin homology (PH) domain containing", "Ankyrin repeat domain containing"	ArfGAP, SAMD, PLEKH, ANKRD
ARC	-0.997801	1.77805	8.25236e-08	1.59779e-07	175.173	-1.06369	0.204082	-5.21209	1.86725e-07	3.64221e-07	23237	0	0
ARCN1	0.13745	7.893	0.00583847	0.0080471	12086.6	0.0496537	0.0476527	1.04199	0.297416	0.34363	372	0	0
AREG	0.121584	5.20657	0.600223	0.649203	1889.08	0.0331198	0.211124	0.156874	0.875344	0.908597	374	Endogenous ligands	ENDOLIG
AREL1	0.256336	5.5981	2.09557e-08	4.20446e-08	2463.12	0.166522	0.0436218	3.8174	0.000134866	0.000218119	9870	0	0
ARF1	1.14017	9.52223	1.85568e-91	4.90333e-90	37331.4	1.0513	0.0496003	21.1954	1.05281e-99	4.13907e-98	375	ADP-ribosylation factors, "Endogenous ligands"	ARF, ENDOLIG
ARF3	0.711354	8.36083	9.28856e-44	8.04316e-43	16682.4	0.619111	0.0464352	13.3328	1.49176e-40	1.14625e-39	377	ADP-ribosylation factors	ARF
ARF4	0.644166	8.14763	2.02704e-35	1.34076e-34	14399.2	0.557405	0.0474312	11.7519	6.90681e-32	3.91715e-31	378	ADP-ribosylation factors	ARF
ARF5	0.861454	7.34681	2.24247e-36	1.53518e-35	8285.72	0.7754	0.0629181	12.324	6.73033e-35	4.25974e-34	381	ADP-ribosylation factors	ARF
ARF6	0.559565	7.70884	8.50488e-28	4.22282e-27	10623.1	0.468367	0.0471433	9.93497	2.93266e-23	1.19352e-22	382	ADP-ribosylation factors	ARF
ARFGAP1	1.21591	6.53255	7.66718e-55	9.17336e-54	4711.51	1.12756	0.0700078	16.1062	2.30637e-58	3.12565e-57	55738	ADP-ribosylation factor GTPase activating proteins	ArfGAP
ARFGAP2	0.250484	6.79356	6.95151e-09	1.43626e-08	5647.15	0.162486	0.0415763	3.90814	9.30088e-05	0.000152161	84364	ADP-ribosylation factor GTPase activating proteins	ArfGAP
ARFGAP3	0.044201	5.90696	0.507797	0.557309	3055.99	-0.0432799	0.0648011	-0.667889	0.504205	0.558918	26286	ADP-ribosylation factor GTPase activating proteins	ArfGAP
ARFGEF1	0.813593	7.28304	5.41999e-23	2.2009e-22	7890.81	0.718705	0.0756764	9.49708	2.15855e-21	8.17817e-21	10565	0	0
ARFGEF2	0.311465	7.15209	7.18329e-05	0.0001153	7224.44	0.217772	0.0755284	2.88331	0.00393517	0.00565675	10564	A-kinase anchor proteins	AKAP
ARFIP1	0.176121	5.88173	0.000703827	0.00104971	2995.86	0.0865478	0.0496318	1.7438	0.0811945	0.101912	27236	0	0
ARFIP2	0.805078	6.64167	1.92472e-27	9.39301e-27	5068.38	0.70946	0.0681473	10.4107	2.21631e-25	9.8149e-25	23647	0	0
ARFRP1	0.591334	5.19309	5.8576e-13	1.50272e-12	1864.59	0.508064	0.0782889	6.4896	8.60626e-11	2.01843e-10	10139	ADP-ribosylation factors	ARF
ARG1	-0.365288	-3.76638	0.107959	0.131077	1.49529	-0.817214	0.230617	-3.54359	0.000394712	0.000616837	383	0	0
ARG2	-0.372346	3.34154	1.59434e-07	3.02639e-07	515.01	-0.453765	0.0728303	-6.23045	4.65109e-10	1.04867e-09	384	0	0
ARGFX	-0.562714	-4.63338	0.0432606	0.0550539	0.134934	-1.01247	0.560905	-1.80506	0.0710651	0.0896762	503582	Homeoboxes / PRD class	PRD
ARGFXP2	0.597259	-3.04419	0.00347733	0.00488191	2.84093	-0.105132	0.146492	-0.71766	0.472967	0.52709	503640	Homeoboxes / PRD class	PRD
ARGLU1	-0.606044	6.30154	5.14026e-20	1.84147e-19	4044.71	-0.687256	0.0709613	-9.68494	3.49411e-22	1.36495e-21	55082	0	0
ARHGAP1	0.281665	7.63706	6.07842e-11	1.40726e-10	10135.9	0.196068	0.0413639	4.74007	2.13641e-06	3.90149e-06	392	Rho GTPase activating proteins	ARHGAP
ARHGAP10	-1.36273	3.98	7.7817e-68	1.29156e-66	808.12	-1.43719	0.0887026	-16.2024	4.85322e-59	6.7028e-58	79658	Rho GTPase activating proteins	ARHGAP
ARHGAP11A	2.3134	4.54988	3.8739e-77	7.80521e-76	1181.63	2.21642	0.100434	22.0685	6.34335e-108	3.00782e-106	9824	Rho GTPase activating proteins	ARHGAP
ARHGAP11B	1.98886	0.556367	9.61833e-43	8.09984e-42	72.4024	1.89265	0.122498	15.4505	7.48567e-54	8.84777e-53	89839	Rho GTPase activating proteins	ARHGAP
ARHGAP12	-0.336223	5.59886	5.60977e-08	1.09752e-07	2468.8	-0.425969	0.063131	-6.74738	1.50543e-11	3.66572e-11	94134	Rho GTPase activating proteins, "Pleckstrin homology (PH) domain containing"	ARHGAP, PLEKH
ARHGAP15	0.232861	2.29486	0.0381817	0.0488447	247.849	0.148769	0.108026	1.37716	0.168463	0.202522	55843	Rho GTPase activating proteins, "Pleckstrin homology (PH) domain containing"	ARHGAP, PLEKH
ARHGAP17	-0.109554	5.94571	0.00454149	0.0063163	3139.61	-0.193765	0.0384772	-5.03583	4.75778e-07	9.03582e-07	55114	Rho GTPase activating proteins	ARHGAP
ARHGAP18	0.00112956	5.22495	0.996248	1	1901.2	-0.0834483	0.0634449	-1.31529	0.188413	0.22481	93663	Rho GTPase activating proteins	ARHGAP
ARHGAP19	-0.967859	4.72325	2.27806e-78	4.70531e-77	1353.23	-1.05922	0.0564228	-18.7729	1.25932e-78	2.94088e-77	84986	Rho GTPase activating proteins	ARHGAP
ARHGAP20	-3.16439	2.17041	1.15477e-291	3.59221e-289	233.248	-3.22803	0.113505	-28.4396	6.55849e-178	1.34131e-175	57569	Rho GTPase activating proteins	ARHGAP
ARHGAP21	-0.855982	6.57687	2.50999e-37	1.7721e-36	4883.85	-0.93301	0.0727974	-12.8165	1.32521e-37	9.21096e-37	57584	Rho GTPase activating proteins, "Pleckstrin homology (PH) domain containing"	ARHGAP, PLEKH
ARHGAP22	0.835203	2.31559	1.45986e-12	3.67309e-12	252.42	0.753324	0.109075	6.90647	4.96864e-12	1.24136e-11	58504	Rho GTPase activating proteins, "Pleckstrin homology (PH) domain containing"	ARHGAP, PLEKH
ARHGAP23	-0.698269	4.89896	4.48666e-18	1.47574e-17	1530.92	-0.775769	0.0873266	-8.88354	6.47656e-19	2.20611e-18	57636	Rho GTPase activating proteins, "Pleckstrin homology (PH) domain containing"	ARHGAP, PLEKH
ARHGAP24	-1.25925	3.56696	1.10577e-67	1.82791e-66	607.092	-1.33288	0.0816977	-16.3147	7.75401e-60	1.1025e-58	83478	Rho GTPase activating proteins, "Pleckstrin homology (PH) domain containing"	ARHGAP, PLEKH
ARHGAP25	-0.383138	4.0717	2.71591e-05	4.4827e-05	857.07	-0.466358	0.0946611	-4.92661	8.36696e-07	1.56553e-06	9938	Rho GTPase activating proteins, "Pleckstrin homology (PH) domain containing"	ARHGAP, PLEKH
ARHGAP26	-1.09732	4.65258	2.42715e-34	1.54278e-33	1287.2	-1.18172	0.0992313	-11.9087	1.06587e-32	6.22461e-32	23092	Rho GTPase activating proteins	ARHGAP
ARHGAP27	0.168009	4.80319	0.0157431	0.0209083	1423.13	0.0809989	0.068246	1.18687	0.235281	0.276431	201176	Rho GTPase activating proteins, "Pleckstrin homology (PH) domain containing"	ARHGAP, PLEKH
ARHGAP28	-0.789411	3.08334	4.06944e-13	1.05213e-12	432.707	-0.861954	0.117475	-7.33736	2.17853e-13	5.81987e-13	79822	Rho GTPase activating proteins	ARHGAP
ARHGAP29	-0.644275	6.84985	7.66744e-14	2.057e-13	5887.69	-0.729203	0.0914579	-7.9731	1.54744e-15	4.56852e-15	9411	Rho GTPase activating proteins	ARHGAP
ARHGAP30	0.440084	5.01431	8.84676e-06	1.5067e-05	1644.47	0.35731	0.0945483	3.77912	0.000157384	0.000253343	257106	Rho GTPase activating proteins	ARHGAP
ARHGAP31	-1.15438	5.35988	2.69397e-63	4.01669e-62	2105.92	-1.2289	0.0771516	-15.9284	4.02517e-57	5.25392e-56	57514	Rho GTPase activating proteins	ARHGAP
ARHGAP32	0.722513	6.78079	2.1095e-14	5.81735e-14	5579.37	0.624781	0.0879542	7.10349	1.21647e-12	3.14077e-12	9743	Rho GTPase activating proteins	ARHGAP
ARHGAP33	1.02068	3.74627	2.17979e-21	8.27537e-21	682.562	0.928316	0.0978089	9.49113	2.28551e-21	8.64465e-21	115703	Rho GTPase activating proteins	ARHGAP
ARHGAP35	0.118422	7.57268	0.0746631	0.0925166	9692.03	0.0280898	0.0645982	0.434839	0.663679	0.715764	2909	Rho GTPase activating proteins	ARHGAP
ARHGAP36	-0.65605	3.29788	0.0791521	0.0978546	269.446	-1.80551	0.393599	-4.58719	4.49244e-06	8.00761e-06	158763	Rho GTPase activating proteins	ARHGAP
ARHGAP39	1.77724	4.76586	1.71788e-79	3.61742e-78	1379.4	1.67851	0.0805263	20.8443	1.71779e-96	6.32364e-95	80728	Rho GTPase activating proteins	ARHGAP
ARHGAP4	0.676738	4.73355	2.56964e-09	5.44563e-09	1358.39	0.595883	0.106729	5.58313	2.36231e-08	4.85482e-08	393	Rho GTPase activating proteins	ARHGAP
ARHGAP42	-0.99732	2.87509	2.00754e-24	8.6031e-24	373.202	-1.07711	0.106568	-10.1073	5.12834e-24	2.15065e-23	143872	Rho GTPase activating proteins	ARHGAP
ARHGAP44	-0.100162	3.33309	0.34299	0.387686	513.169	-0.187656	0.108727	-1.72593	0.0843598	0.105649	9912	Rho GTPase activating proteins	ARHGAP
ARHGAP5	-0.607153	6.62215	2.74145e-19	9.49311e-19	5029.34	-0.695827	0.0713779	-9.74849	1.87228e-22	7.40101e-22	394	Rho GTPase activating proteins	ARHGAP
ARHGAP5-AS1	-1.07308	1.51664	2.53717e-44	2.24142e-43	145.097	-1.15802	0.084261	-13.7432	5.59472e-43	4.63108e-42	84837	Long non-coding RNAs	LNCRNA
ARHGAP6	-1.32418	2.10028	3.71976e-42	3.07945e-41	218.656	-1.39533	0.109778	-12.7105	5.17115e-37	3.51934e-36	395	Rho GTPase activating proteins	ARHGAP
ARHGAP8	1.04779	4.79256	7.19536e-28	3.58041e-27	1408.22	0.951508	0.08698	10.9394	7.46962e-28	3.63377e-27	23779	Rho GTPase activating proteins	ARHGAP
ARHGAP9	0.659175	3.13765	2.22999e-07	4.19037e-07	446.823	0.576711	0.119167	4.83951	1.30161e-06	2.40827e-06	64333	Rho GTPase activating proteins, "Pleckstrin homology (PH) domain containing"	ARHGAP, PLEKH
ARHGDIA	0.804673	8.32783	4.19397e-35	2.74486e-34	16339.3	0.718652	0.059769	12.0238	2.66331e-33	1.59633e-32	396	0	0
ARHGDIB	0.754101	8.15383	7.04571e-15	1.98894e-14	14461.7	0.664306	0.0898703	7.39183	1.44821e-13	3.90594e-13	397	Endogenous ligands	ENDOLIG
ARHGDIG	-0.803191	-0.464381	0.000692269	0.00103314	35.3847	-0.856514	0.259032	-3.3066	0.000944349	0.00143191	398	0	0
ARHGEF1	0.603118	6.33665	1.44093e-16	4.40235e-16	4123.86	0.518921	0.0695241	7.4639	8.39965e-14	2.28924e-13	9138	Rho guanine nucleotide exchange factors	ARHGEF
ARHGEF10	-0.985027	4.99591	5.73195e-58	7.5486e-57	1636	-1.06349	0.0676529	-15.7198	1.10599e-55	1.38313e-54	9639	Rho guanine nucleotide exchange factors	ARHGEF
ARHGEF10L	-0.0240993	5.56987	0.705273	0.750847	2423.96	-0.111203	0.0661266	-1.68168	0.0926317	0.11548	55160	Rho guanine nucleotide exchange factors	ARHGEF
ARHGEF11	0.482887	6.49468	1.83257e-19	6.40089e-19	4584.44	0.394747	0.0502331	7.85831	3.89341e-15	1.12921e-14	9826	Rho guanine nucleotide exchange factors	ARHGEF
ARHGEF12	-0.262992	7.86336	4.63478e-05	7.52821e-05	11872.2	-0.352475	0.0657464	-5.36112	8.27068e-08	1.64415e-07	23365	Rho guanine nucleotide exchange factors	ARHGEF
ARHGEF15	-1.77325	4.16839	4.35469e-123	1.99123e-121	926.384	-1.83912	0.0891735	-20.6241	1.66891e-94	5.89712e-93	22899	Rho guanine nucleotide exchange factors	ARHGEF
ARHGEF16	1.23729	4.55783	4.097e-40	3.16343e-39	1195.98	1.14341	0.0836444	13.6699	1.53564e-42	1.25828e-41	27237	Rho guanine nucleotide exchange factors, "Pleckstrin homology (PH) domain containing"	ARHGEF, PLEKH
ARHGEF17	-0.187455	6.17578	0.00372312	0.00521308	3697.54	-0.272042	0.066538	-4.08853	4.34123e-05	7.2594e-05	9828	Rho guanine nucleotide exchange factors	ARHGEF
ARHGEF18	0.61745	5.74769	3.4555e-27	1.67165e-26	2734.88	0.528328	0.0538149	9.81751	9.46527e-23	3.78966e-22	23370	Rho guanine nucleotide exchange factors, "Pleckstrin homology (PH) domain containing"	ARHGEF, PLEKH
ARHGEF19	1.03632	4.94121	1.33515e-27	6.56416e-27	1563.68	0.943342	0.0871067	10.8297	2.48864e-27	1.18811e-26	128272	Rho guanine nucleotide exchange factors	ARHGEF
ARHGEF2	0.307941	6.92742	2.15417e-05	3.57913e-05	6206.14	0.226648	0.0704154	3.21873	0.00128762	0.00193185	9181	Rho guanine nucleotide exchange factors, "Pleckstrin homology (PH) domain containing"	ARHGEF, PLEKH
ARHGEF25	-0.658043	4.12932	2.74564e-21	1.03661e-20	897.073	-0.741536	0.0748249	-9.91029	3.75549e-23	1.52288e-22	115557	Rho guanine nucleotide exchange factors	ARHGEF
ARHGEF26	0.367461	4.72081	0.000356294	0.000544037	1339.21	0.280378	0.0983376	2.85118	0.0043557	0.00623691	26084	Rho guanine nucleotide exchange factors, "Pleckstrin homology (PH) domain containing"	ARHGEF, PLEKH
ARHGEF28	-1.11104	4.37074	2.59216e-46	2.42348e-45	1059.12	-1.1957	0.08639	-13.8407	1.44795e-43	1.22203e-42	64283	0	0
ARHGEF3	0.145114	5.77887	0.0401606	0.0512931	2796.16	0.056703	0.0691349	0.820179	0.412114	0.465058	50650	Rho guanine nucleotide exchange factors	ARHGEF
ARHGEF33	-0.19059	-0.590938	0.107283	0.130326	32.1255	-0.271411	0.121692	-2.23032	0.0257265	0.0341734	100271715	Rho guanine nucleotide exchange factors	ARHGEF
ARHGEF35	-0.136391	4.95641	0.0779526	0.0964182	1582.39	-0.233165	0.0791519	-2.9458	0.00322125	0.00466762	445328	Rho guanine nucleotide exchange factors	ARHGEF
ARHGEF37	-0.883877	5.38711	1.21506e-22	4.85811e-22	2143.99	-0.973678	0.0981721	-9.91808	3.47377e-23	1.41005e-22	389337	Rho guanine nucleotide exchange factors	ARHGEF
ARHGEF38	0.134812	1.24763	0.405887	0.453068	119.051	0.035979	0.15388	0.233812	0.815131	0.856413	54848	Rho guanine nucleotide exchange factors	ARHGEF
ARHGEF39	1.9002	2.98264	1.15766e-63	1.74124e-62	398.203	1.80463	0.0943348	19.1301	1.41902e-81	3.59587e-80	84904	0	0
ARHGEF4	-1.2171	2.63875	5.52098e-21	2.05719e-20	319.557	-1.28103	0.145112	-8.82788	1.06678e-18	3.60285e-18	50649	Rho guanine nucleotide exchange factors, "Pleckstrin homology (PH) domain containing"	ARHGEF, PLEKH
ARHGEF40	-1.19316	5.68042	3.0708e-88	7.55049e-87	2636.46	-1.26842	0.0677219	-18.7299	2.82705e-78	6.5267e-77	55701	Rho guanine nucleotide exchange factors	ARHGEF
ARHGEF5	-0.16629	4.76723	0.00718587	0.00983554	1388.75	-0.260295	0.0627275	-4.14961	3.33037e-05	5.61496e-05	7984	Rho guanine nucleotide exchange factors	ARHGEF
ARHGEF6	-1.40019	6.1714	7.56421e-57	9.56286e-56	3693.92	-1.47301	0.10008	-14.7183	4.91824e-49	4.96656e-48	9459	Rho guanine nucleotide exchange factors, "Pleckstrin homology (PH) domain containing"	ARHGEF, PLEKH
ARHGEF7	-0.544258	6.07169	9.87364e-31	5.49068e-30	3437.85	-0.623317	0.0495907	-12.5692	3.11714e-36	2.06724e-35	8874	Rho guanine nucleotide exchange factors, "Pleckstrin homology (PH) domain containing"	ARHGEF, PLEKH
ARHGEF9	-0.207571	5.0394	0.00354627	0.00497495	1679.34	-0.293664	0.0733259	-4.00492	6.2039e-05	0.00010264	23229	Rho guanine nucleotide exchange factors, "Pleckstrin homology (PH) domain containing"	ARHGEF, PLEKH
ARID1A	0.318416	7.31018	2.86046e-10	6.38487e-10	8075.31	0.227194	0.0481044	4.72294	2.32457e-06	4.22984e-06	8289	-	ARID
ARID1B	-0.233765	6.5752	9.42288e-07	1.70556e-06	4863.5	-0.32283	0.0482056	-6.69694	2.12826e-11	5.14088e-11	57492	-	ARID
ARID2	0.25621	5.81507	4.85465e-05	7.876e-05	2860.38	0.164938	0.0602945	2.73555	0.00622766	0.00877647	196528	-	ARID
ARID3A	0.92781	2.24907	1.54381e-29	8.19441e-29	239.314	0.842804	0.0741715	11.3629	6.39777e-30	3.38921e-29	1820	-	ARID
ARID3B	0.408555	2.74344	4.02129e-11	9.40439e-11	339.089	0.3191	0.0584485	5.4595	4.77472e-08	9.61833e-08	10620	-	ARID
ARID3C	-0.0885586	-3.50033	0.651816	0.699845	2.59958	-0.180786	0.214411	-0.843172	0.399132	0.451692	138715	-	ARID
ARID4A	-0.652915	4.83234	1.18543e-32	7.09153e-32	1453.22	-0.739266	0.0574474	-12.8686	6.76402e-38	4.74536e-37	5926	-	ARID
ARID4B	0.341434	6.40883	3.11123e-09	6.56628e-09	4319.12	0.250547	0.054745	4.57662	4.72545e-06	8.41553e-06	51742	-	ARID
ARID5A	-0.968776	5.57595	6.45124e-26	2.9499e-25	2457.2	-1.04933	0.10174	-10.3138	6.10135e-25	2.64584e-24	10865	-	ARID
ARID5B	-1.49403	6.55582	6.97658e-109	2.46959e-107	4846.58	-1.57416	0.0784301	-20.0709	1.32683e-89	4.05807e-88	84159	-	ARID
ARIH1	-0.153548	6.55227	0.00106122	0.00156074	4781.15	-0.240161	0.0467642	-5.13557	2.81288e-07	5.42248e-07	25820	0	0
ARIH2	-0.228424	6.14832	7.73129e-10	1.68272e-09	3617.61	-0.314638	0.0377868	-8.32666	8.31556e-17	2.59143e-16	10425	0	0
ARIH2OS	0.0527081	0.714423	0.488318	0.537742	81.9233	-0.0333464	0.0746246	-0.446856	0.654979	0.707197	646450	0	0
ARL1	0.40011	7.15147	1.07901e-13	2.87255e-13	7216.16	0.310521	0.0501667	6.18978	6.02467e-10	1.351e-09	400	ADP-ribosylation factors-like, "ADP-ribosylation factors"	ARL, ARF
ARL10	-0.888721	0.719967	6.5238e-20	2.32454e-19	82.7704	-0.970177	0.105375	-9.20689	3.357e-20	1.20641e-19	285598	ADP-ribosylation factors-like, "ADP-ribosylation factors"	ARL, ARF
ARL11	1.25757	2.19133	3.36183e-25	1.48882e-24	229.607	1.16627	0.107199	10.8795	1.44386e-27	6.94391e-27	115761	ADP-ribosylation factors-like, "ADP-ribosylation factors"	ARL, ARF
ARL13A	0.136464	-3.7305	0.509344	0.558738	1.8921	0.0544204	0.208588	0.260899	0.79417	0.837346	392509	ADP-ribosylation factors-like, "ADP-ribosylation factors"	ARL, ARF
ARL13B	-0.298671	3.61886	9.04731e-08	1.74857e-07	625.116	-0.386017	0.0565779	-6.82276	8.93097e-12	2.20331e-11	200894	ADP-ribosylation factors-like, "ADP-ribosylation factors"	ARL, ARF
ARL14	3.06256	-2.85316	4.14527e-15	1.18286e-14	4.4593	2.89528	0.341065	8.48894	2.08527e-17	6.64575e-17	80117	ADP-ribosylation factors-like, "ADP-ribosylation factors"	ARL, ARF
ARL14EP	-0.117773	5.07616	0.00774012	0.0105674	1716.18	-0.204787	0.0435924	-4.69777	2.63017e-06	4.76793e-06	120534	0	0
ARL15	-0.616308	4.10995	3.94968e-15	1.12852e-14	880.812	-0.69956	0.0831839	-8.40981	4.10682e-17	1.29337e-16	54622	ADP-ribosylation factors-like, "ADP-ribosylation factors"	ARL, ARF
ARL16	0.484512	4.70311	6.22713e-12	1.51948e-11	1325.38	0.399695	0.0670883	5.95774	2.55756e-09	5.53769e-09	339231	ADP-ribosylation factors-like, "ADP-ribosylation factors"	ARL, ARF
ARL17A	0.163572	2.3391	0.0287	0.0372088	255.412	0.0717464	0.0717163	1.00042	0.317107	0.36509	51326	ADP-ribosylation factors-like, "ADP-ribosylation factors"	ARL, ARF
ARL17B	-0.277726	-2.39489	0.0124679	0.0166914	7.74543	-0.370628	0.113578	-3.26321	0.00110159	0.00166273	641522	0	0
ARL2	-0.230713	5.61284	0.000563964	0.000848446	2498.37	-0.308253	0.0687134	-4.48607	7.25486e-06	1.27674e-05	402	ADP-ribosylation factors-like, "ADP-ribosylation factors"	ARL, ARF
ARL2BP	-0.188623	6.18385	1.62032e-05	2.71476e-05	3701.25	-0.271682	0.0434045	-6.2593	3.8672e-10	8.75634e-10	23568	0	0
ARL3	0.692059	5.48752	7.61454e-23	3.07019e-22	2277.98	0.602924	0.065179	9.25027	2.2393e-20	8.10928e-20	403	ADP-ribosylation factors-like, "ADP-ribosylation factors"	ARL, ARF
ARL4A	-1.49716	4.65375	9.19673e-77	1.84393e-75	1297.72	-1.57465	0.0935503	-16.8321	1.41887e-63	2.21494e-62	10124	ADP-ribosylation factors-like, "ADP-ribosylation factors"	ARL, ARF
ARL4C	-0.555081	5.92905	1.95461e-09	4.1711e-09	3123.92	-0.639695	0.0981533	-6.5173	7.1585e-11	1.68552e-10	10123	ADP-ribosylation factors-like, "ADP-ribosylation factors"	ARL, ARF
ARL4D	-0.159297	3.07737	0.133293	0.159879	429.689	-0.239384	0.108852	-2.19917	0.027866	0.036864	379	ADP-ribosylation factors-like, "ADP-ribosylation factors"	ARL, ARF
ARL5A	0.0577696	5.5576	0.260233	0.299621	2394.6	-0.0267407	0.0493166	-0.542225	0.587663	0.641528	26225	ADP-ribosylation factors-like, "ADP-ribosylation factors"	ARL, ARF
ARL5B	0.166539	3.94879	0.0610837	0.0764235	784.002	0.0776716	0.0863262	0.899745	0.368256	0.419399	221079	ADP-ribosylation factors-like, "ADP-ribosylation factors"	ARL, ARF
ARL5C	-0.537907	-4.02166	0.0179351	0.0236816	1.23133	-0.652821	0.261884	-2.49278	0.0126746	0.0173289	390790	ADP-ribosylation factors-like, "ADP-ribosylation factors"	ARL, ARF
ARL6	-0.0115661	1.95198	0.837147	0.873169	195.071	-0.0999792	0.0585058	-1.70888	0.0874736	0.1094	84100	ADP-ribosylation factors-like, "ADP-ribosylation factors"	ARL, ARF
ARL6IP1	1.00503	8.76831	9.26177e-49	9.39958e-48	22077.3	0.915781	0.0606226	15.1063	1.47271e-51	1.61178e-50	23204	0	0
ARL6IP4	0.434427	6.67683	2.08562e-07	3.92447e-07	5219.01	0.351742	0.0809613	4.34457	1.39551e-05	2.41412e-05	51329	0	0
ARL6IP5	-0.379793	7.70238	1.41578e-15	4.12185e-15	10619.1	-0.461723	0.0482769	-9.56406	1.1323e-21	4.34364e-21	10550	0	0
ARL6IP6	0.270437	4.06112	5.87193e-06	1.01079e-05	847.373	0.182928	0.0568964	3.2151	0.00130399	0.00195598	151188	0	0
ARL8A	0.768928	6.39236	5.58147e-47	5.34732e-46	4267.44	0.681386	0.0488379	13.952	3.05898e-44	2.63666e-43	127829	ADP-ribosylation factors-like, "ADP-ribosylation factors"	ARL, ARF
ARL8B	0.359732	7.13812	3.04758e-12	7.56497e-12	7151.64	0.271417	0.0481523	5.63663	1.73409e-08	3.58999e-08	55207	ADP-ribosylation factors-like, "ADP-ribosylation factors"	ARL, ARF
ARL9	1.22901	0.0781072	2.00702e-09	4.27894e-09	51.6987	1.12934	0.182548	6.18655	6.14939e-10	1.37835e-09	132946	ADP-ribosylation factors-like, "ADP-ribosylation factors"	ARL, ARF
ARMC1	0.461798	5.60482	2.53715e-11	5.9929e-11	2466.71	0.371442	0.0647943	5.73263	9.88826e-09	2.07362e-08	55156	Armadillo repeat containing	ARMC
ARMC10	0.438045	5.52894	1.91447e-20	6.98029e-20	2345.8	0.350947	0.0442526	7.93054	2.18195e-15	6.39611e-15	83787	Armadillo repeat containing	ARMC
ARMC12	0.900533	-1.56861	1.10125e-08	2.2513e-08	15.3649	0.822143	0.14812	5.55052	2.84821e-08	5.82797e-08	221481	Armadillo repeat containing	ARMC
ARMC2	-0.0155128	1.45295	0.819164	0.857068	137.651	-0.099961	0.0704922	-1.41804	0.156178	0.188796	84071	Armadillo repeat containing	ARMC
ARMC3	3.30797	1.05777	3.11861e-34	1.97192e-33	103.51	3.19511	0.206515	15.4716	5.39597e-54	6.41527e-53	219681	Armadillo repeat containing	ARMC
ARMC4	1.26178	-0.0433773	1.06667e-06	1.92542e-06	42.519	0.994861	0.22251	4.47108	7.78268e-06	1.36607e-05	55130	Armadillo repeat containing	ARMC
ARMC5	0.662654	4.21691	1.4294e-17	4.58045e-17	947.036	0.576032	0.0733901	7.8489	4.19709e-15	1.21519e-14	79798	Armadillo repeat containing	ARMC
ARMC6	0.82842	5.19006	7.12009e-38	5.12741e-37	1854.94	0.738871	0.0591185	12.4981	7.64154e-36	4.99897e-35	93436	Armadillo repeat containing	ARMC
ARMC7	0.774748	4.35543	1.46519e-35	9.76683e-35	1039.05	0.685325	0.057201	11.981	4.46933e-33	2.65213e-32	79637	Armadillo repeat containing	ARMC
ARMC8	-0.127452	5.2232	0.00208582	0.00299322	1900.24	-0.213588	0.040723	-5.2449	1.56365e-07	3.0645e-07	25852	Armadillo repeat containing	ARMC
ARMC9	0.988824	4.2248	6.56995e-49	6.70083e-48	948.924	0.894514	0.0609016	14.6879	7.7098e-49	7.72392e-48	80210	Armadillo repeat containing	ARMC
ARMCX1	-0.36501	5.12833	2.89317e-05	4.76455e-05	1785.64	-0.447572	0.0907899	-4.92975	8.23343e-07	1.54097e-06	51309	Armadillo repeat containing	ARMC
ARMCX2	0.320921	5.63183	0.000608343	0.000912404	2528.32	0.233125	0.0907662	2.56841	0.0102166	0.0140948	9823	Armadillo repeat containing	ARMC
ARMCX3	-0.00906823	6.59886	0.868295	0.902208	4937.7	-0.0944129	0.0580065	-1.62763	0.103604	0.128392	51566	Armadillo repeat containing	ARMC
ARMCX5	-0.069458	4.1549	0.155391	0.184605	905.843	-0.160733	0.0483233	-3.32621	0.000880362	0.00133839	64860	Armadillo repeat containing	ARMC
ARMCX6	0.167961	3.71743	0.00522513	0.00722745	669.262	0.0812324	0.0586195	1.38576	0.165821	0.199535	54470	Armadillo repeat containing	ARMC
ARMS2	-1.32467	-4.1608	3.02412e-14	8.26961e-14	0.942772	-1.51078	0.205541	-7.35026	1.97816e-13	5.29296e-13	387715	0	0
ARNT	-0.21103	6.37211	5.01535e-06	8.66825e-06	4221.35	-0.295534	0.0463911	-6.37049	1.88422e-10	4.33323e-10	405	0	0
ARNT2	2.10357	6.21021	5.77597e-35	3.76585e-34	3747.39	1.99552	0.140106	14.2429	4.96537e-46	4.52041e-45	9915	Basic helix-loop-helix proteins	bHLH
ARNTL	-0.138204	3.74768	0.0272637	0.0354187	683.141	-0.226397	0.0629267	-3.5978	0.000320926	0.000504761	406	Basic helix-loop-helix proteins	bHLH
ARNTL2	0.7915	2.34512	2.76367e-06	4.8617e-06	242.637	0.622541	0.149922	4.15243	3.2897e-05	5.54823e-05	56938	Basic helix-loop-helix proteins	bHLH
ARPC1A	0.417343	7.0996	7.3317e-16	2.16804e-15	6978.68	0.332279	0.0490093	6.77992	1.20243e-11	2.94348e-11	10552	Actin related protein 2/3 complex subunits, "WD repeat domain containing"	ARPC, WDR
ARPC1B	1.14142	7.29047	1.46435e-38	1.07913e-37	7961.41	1.0589	0.0795106	13.3178	1.82445e-40	1.39448e-39	10095	Actin related protein 2/3 complex subunits, "WD repeat domain containing"	ARPC, WDR
ARPC2	0.329968	7.86277	2.25865e-13	5.92316e-13	11840.2	0.24667	0.0425721	5.79418	6.86563e-09	1.45285e-08	10109	Actin related protein 2/3 complex subunits	ARPC
ARPC3	0.784594	7.76103	4.03776e-48	4.00286e-47	11011.9	0.698373	0.0487178	14.3351	1.3209e-46	1.22623e-45	10094	Actin related protein 2/3 complex subunits	ARPC
ARPC4	0.581431	7.55746	2.07103e-34	1.32051e-33	9585	0.496554	0.0444425	11.173	5.53078e-29	2.8129e-28	10093	Actin related protein 2/3 complex subunits	ARPC
ARPC5	0.642689	7.74471	3.44569e-32	2.02645e-31	10904.1	0.557703	0.0503751	11.071	1.73473e-28	8.65952e-28	10092	Actin related protein 2/3 complex subunits	ARPC
ARPC5L	1.01105	5.63665	1.49163e-59	2.03486e-58	2525.47	0.923441	0.0558304	16.5401	1.88653e-61	2.78603e-60	81873	Actin related protein 2/3 complex subunits	ARPC
ARPIN	-0.059008	4.13753	0.438999	0.486852	895.579	-0.144128	0.0781388	-1.84451	0.0651093	0.0826138	348110	0	0
ARPP19	-0.0755721	7.7218	0.189966	0.223123	10732.8	-0.161101	0.0570588	-2.82342	0.00475139	0.00678095	10776	0	0
ARPP21	-1.45099	-0.689925	3.04065e-06	5.33114e-06	6.90016	0.547289	0.298175	1.83546	0.0664371	0.0841983	10777	0	0
ARR3	0.547038	-4.34764	0.0697152	0.0866523	0.520143	0.419557	0.356064	1.17832	0.23867	0.280104	407	0	0
ARRB1	-0.693998	5.26683	5.86116e-15	1.66255e-14	1965.64	-0.779763	0.0947198	-8.23232	1.83623e-16	5.63561e-16	408	0	0
ARRB2	0.207533	5.27606	0.000584858	0.000878785	1970.27	0.124835	0.0581226	2.14779	0.0317305	0.0417526	409	0	0
ARRDC1	1.28463	5.90261	8.49128e-52	9.33768e-51	3040.73	1.19248	0.0757798	15.7362	8.54642e-56	1.07411e-54	92714	0	0
ARRDC1-AS1	0.46695	2.91572	2.54135e-10	5.68929e-10	383.066	0.382316	0.0702278	5.44394	5.21154e-08	1.04774e-07	85026	0	0
ARRDC2	-0.259613	5.14263	0.000270935	0.000417517	1806.7	-0.343394	0.0740492	-4.63737	3.52872e-06	6.33274e-06	27106	0	0
ARRDC3	-1.37827	6.75394	2.5691e-93	7.01413e-92	5554.83	-1.46312	0.0773197	-18.9229	7.38479e-80	1.78e-78	57561	0	0
ARRDC3-AS1	0.0374386	-0.961692	0.669541	0.717006	24.2765	-0.0530717	0.0826641	-0.642016	0.520863	0.575304	100129716	Long non-coding RNAs	LNCRNA
ARRDC4	-0.97399	4.95018	8.30914e-35	5.38324e-34	1582.27	-1.05522	0.087057	-12.121	8.178e-34	4.99487e-33	91947	0	0
ARRDC5	0.751345	-2.20425	3.05796e-06	5.36056e-06	9.22684	0.677779	0.155419	4.36097	1.2949e-05	2.24429e-05	645432	0	0
ARSA	0.537395	5.55223	3.64258e-10	8.07884e-10	2389.13	0.451512	0.081913	5.5121	3.54579e-08	7.20871e-08	410	Arylsulfatase family	ARS
ARSB	0.460192	4.31337	7.44224e-10	1.62101e-09	1008.45	0.377957	0.0706207	5.35193	8.70205e-08	1.7282e-07	411	Arylsulfatase family	ARS
ARSD	0.315842	7.20715	5.20592e-05	8.43189e-05	7523.97	0.22232	0.0757023	2.93676	0.00331657	0.00480024	414	Arylsulfatase family	ARS
ARSE	0.778674	1.35669	2.84497e-07	5.31097e-07	129.318	0.691378	0.1407	4.91385	8.93073e-07	1.66855e-06	415	Arylsulfatase family	ARS
ARSF	1.23178	-2.42358	0.000465182	0.000704429	5.77818	0.712782	0.31367	2.27239	0.0230627	0.0307953	416	Arylsulfatase family	ARS
ARSG	0.935007	4.33864	1.85931e-12	4.65359e-12	1023.26	0.833234	0.120774	6.89914	5.23192e-12	1.30505e-11	22901	Arylsulfatase family	ARS
ARSH	0.952231	-1.50638	3.87193e-08	7.64518e-08	15.949	0.861301	0.161523	5.33237	9.69409e-08	1.92126e-07	347527	Arylsulfatase family	ARS
ARSI	1.57188	2.40053	4.48098e-27	2.15808e-26	267.719	1.48947	0.126847	11.7422	7.74355e-32	4.38556e-31	340075	Arylsulfatase family	ARS
ARSJ	-0.217514	2.69191	0.0691321	0.0859535	328.594	-0.306723	0.123482	-2.48395	0.0129934	0.0177504	79642	Arylsulfatase family	ARS
ARSK	-0.376907	2.8353	2.14055e-09	4.55746e-09	362.342	-0.463545	0.0640942	-7.23223	4.75116e-13	1.24915e-12	153642	Arylsulfatase family	ARS
ART1	-3.47082	-3.09604	3.38435e-55	4.07292e-54	1.9419	2.10682	0.331708	6.35141	2.13355e-10	4.89552e-10	417	CD molecules	CD
ART3	1.72975	2.44117	2.43638e-05	4.03593e-05	104.168	2.37382	0.307166	7.72814	1.0913e-14	3.10332e-14	419	0	0
ART4	-0.649287	-0.473777	0.0107194	0.0144381	18.7953	-1.83067	0.234282	-7.81395	5.54234e-15	1.59669e-14	420	CD molecules, "Blood group antigens"	CD, bloodgroup
ART5	-1.00325	-0.804952	1.21994e-13	3.24184e-13	27.6203	-1.07973	0.1481	-7.29055	3.08682e-13	8.19441e-13	116969	0	0
ARTN	3.39028	2.03651	2.44779e-59	3.32598e-58	206.51	3.28405	0.157641	20.8325	2.19519e-96	8.02274e-95	9048	Endogenous ligands	ENDOLIG
ARV1	0.882291	4.9752	3.31113e-37	2.32652e-36	1595.14	0.793436	0.0628275	12.6288	1.46506e-36	9.80272e-36	64801	0	0
ARVCF	0.141133	4.37978	0.127624	0.153464	1064.12	0.0533739	0.091194	0.585278	0.558361	0.612578	421	Armadillo repeat containing	ARMC
ARX	1.31778	0.268687	3.02814e-05	4.97964e-05	58.1073	1.87451	0.275419	6.80601	1.00342e-11	2.46735e-11	170302	Homeoboxes / PRD class	PRD
AS3MT	0.453479	3.92275	0.000387305	0.000589717	769.698	0.36501	0.121379	3.0072	0.00263665	0.00385057	57412	0	0
ASAH1	0.0707391	8.45941	0.510648	0.559989	17858.1	-0.0129298	0.102642	-0.12597	0.899756	0.929647	427	0	0
ASAH2	0.501098	-1.32472	0.000313201	0.00048027	18.3056	0.408478	0.131898	3.09692	0.00195543	0.00288947	56624	0	0
ASAH2B	0.70537	-0.62502	1.04023e-05	1.76373e-05	30.8446	0.607703	0.148322	4.09719	4.18192e-05	7.00053e-05	653308	0	0
ASAP1	0.178306	6.06872	0.00826236	0.0112542	3413.91	0.0942982	0.0653506	1.44296	0.149032	0.180816	50807	ADP-ribosylation factor GTPase activating proteins, "Pleckstrin homology (PH) domain containing", "Ankyrin repeat domain containing"	ArfGAP, PLEKH, ANKRD
ASAP1-IT1	-0.0257939	-4.55805	1	1	0.238831	-0.11311	0.391095	-0.289215	0.772417	0.816963	29065	Long non-coding RNAs	LNCRNA
ASAP2	-0.0563	5.6544	0.405829	0.453027	2561.46	-0.13891	0.068484	-2.02836	0.0425232	0.0550597	8853	ADP-ribosylation factor GTPase activating proteins, "Pleckstrin homology (PH) domain containing", "Ankyrin repeat domain containing"	ArfGAP, PLEKH, ANKRD
ASAP3	0.0665081	5.73296	0.321335	0.364796	2710.25	-0.0199601	0.0655662	-0.304427	0.760803	0.806406	55616	ADP-ribosylation factor GTPase activating proteins, "Pleckstrin homology (PH) domain containing", "Ankyrin repeat domain containing"	ArfGAP, PLEKH, ANKRD
ASB1	-0.85121	4.36015	3.58693e-72	6.51134e-71	1051.64	-0.933471	0.0514976	-18.1265	1.96911e-73	3.93569e-72	51665	Ankyrin repeat domain containing	ANKRD
ASB10	-6.4752	-3.27814	5.22598e-80	1.11302e-78	0.13933	-0.133266	0.618184	-0.215576	0.829318	0.869065	136371	Ankyrin repeat domain containing	ANKRD
ASB11	-7.11805	-3.22573	8.57482e-115	3.43176e-113	0.136681	-1.42296	0.512356	-2.77728	0.00548155	0.00777151	140456	0	0
ASB12	-3.01362	-2.33876	1.24264e-78	2.5875e-77	5.37701	-0.933825	0.194676	-4.79682	1.61204e-06	2.96799e-06	142689	Ankyrin repeat domain containing	ANKRD
ASB13	1.0843	6.16508	2.78837e-30	1.52134e-29	3640.13	0.988455	0.0857394	11.5286	9.46703e-31	5.15543e-30	79754	Ankyrin repeat domain containing	ANKRD
ASB14	-1.07759	-0.603647	1.60532e-42	1.34252e-41	29.3206	-0.4044	0.0727464	-5.55904	2.71264e-08	5.55842e-08	142686	0	0
ASB15	-4.67217	-2.13694	9.58366e-89	2.39662e-87	2.21134	1.1116	0.328003	3.38899	0.000701501	0.0010747	142685	Ankyrin repeat domain containing	ANKRD
ASB16	0.201467	0.84876	0.167367	0.197984	84.6368	1.53501	0.127812	12.0099	3.15156e-33	1.88229e-32	92591	Ankyrin repeat domain containing	ANKRD
ASB16-AS1	0.642984	3.39121	5.05048e-23	2.0537e-22	531.862	0.553781	0.0603495	9.17623	4.46464e-20	1.59512e-19	339201	Long non-coding RNAs	LNCRNA
ASB17	-0.236033	-4.68693	0.308464	0.351155	0.0529466	-0.482305	0.678547	-0.710792	0.477213	0.531471	127247	Ankyrin repeat domain containing	ANKRD
ASB18	-2.17868	-4.63972	1.53743e-12	3.86446e-12	0.0630655	0.496119	0.796183	0.623122	0.533205	0.587558	401036	Ankyrin repeat domain containing	ANKRD
ASB2	-2.04614	1.26149	1.88728e-63	2.8283e-62	94.7349	-0.272339	0.132954	-2.04838	0.0405231	0.0525942	51676	Ankyrin repeat domain containing	ANKRD
ASB3	-0.0572398	3.96542	0.150528	0.179169	794.307	-0.145339	0.0389878	-3.7278	0.00019316	0.000308627	51130	Ankyrin repeat domain containing	ANKRD
ASB4	-2.92314	-3.12717	2.65186e-58	3.50807e-57	2.73685	-1.22663	0.226768	-5.40917	6.33181e-08	1.26667e-07	51666	Ankyrin repeat domain containing	ANKRD
ASB5	-6.27173	-0.431487	2.20889e-118	9.42843e-117	1.94684	-2.00746	0.328202	-6.11655	9.56256e-10	2.12342e-09	140458	Ankyrin repeat domain containing	ANKRD
ASB6	0.352422	5.30483	3.36653e-16	1.01213e-15	2012.61	0.263208	0.0416483	6.31977	2.6196e-10	5.97959e-10	140459	Ankyrin repeat domain containing	ANKRD
ASB7	0.11347	4.67304	0.027355	0.0355302	1296.94	0.0255762	0.0496134	0.515509	0.606197	0.65963	140460	Ankyrin repeat domain containing	ANKRD
ASB8	-0.176116	5.34658	9.37041e-05	0.000149181	2051.5	-0.145265	0.0418797	-3.46862	0.000523141	0.000809171	140461	0	0
ASB9	-0.137562	1.24435	0.257679	0.296797	119.045	-0.213428	0.125337	-1.70283	0.0886	0.110713	140462	Ankyrin repeat domain containing	ANKRD
ASCC1	0.333676	4.83319	9.63881e-11	2.20914e-10	1446.81	0.246892	0.048452	5.0956	3.47629e-07	6.66079e-07	51008	0	0
ASCC2	0.249063	6.12157	1.47506e-06	2.639e-06	3545.22	0.165364	0.0499188	3.31265	0.000924166	0.00140225	84164	0	0
ASCC3	0.310333	6.01786	1.72011e-05	2.87609e-05	3290.45	0.218149	0.0691347	3.15543	0.00160264	0.00238627	10973	0	0
ASCL1	5.28946	2.62376	1.23887e-19	4.35685e-19	184.413	5.81617	0.372092	15.631	4.47924e-55	5.49644e-54	429	Basic helix-loop-helix proteins	bHLH
ASCL2	2.18953	2.3102	5.07812e-26	2.33555e-25	248.883	2.52957	0.168176	15.0412	3.94165e-51	4.25408e-50	430	Basic helix-loop-helix proteins	bHLH
ASCL3	-0.234167	-4.45791	0.312371	0.355248	0.390029	-0.381673	0.279283	-1.36662	0.171745	0.206272	56676	Basic helix-loop-helix proteins	bHLH
ASCL4	2.88064	-1.78363	1.36129e-17	4.37106e-17	11.1774	2.618	0.271948	9.62681	6.1613e-22	2.38797e-21	121549	Basic helix-loop-helix proteins	bHLH
ASF1A	0.230239	4.77458	0.000212374	0.000329548	1390.6	0.142521	0.0596397	2.3897	0.0168622	0.0227864	25842	0	0
ASF1B	3.13232	4.84249	1.04076e-136	5.91908e-135	1448.22	3.02978	0.0956675	31.6699	4.03632e-220	2.72411e-217	55723	0	0
ASGR1	0.153653	-0.54531	0.230573	0.267241	33.3764	0.0796721	0.125321	0.635746	0.524942	0.579399	432	C-type lectin domain containing	CLEC
ASGR2	0.200951	-1.34758	0.129753	0.155888	18.1856	0.128015	0.12747	1.00427	0.315248	0.363135	433	C-type lectin domain containing	CLEC
ASH1L	-0.119507	7.2373	0.088504	0.108729	7687.27	-0.208174	0.0711966	-2.92394	0.00345636	0.00499507	55870	Chromatin-modifying enzymes / K-methyltransferases, "Zinc fingers, PHD-type"	KMT, PHF
ASH1L-AS1	0.622594	1.08102	3.30729e-16	9.94754e-16	105.754	0.533039	0.0712282	7.48354	7.2346e-14	1.97544e-13	645676	Long non-coding RNAs	LNCRNA
ASH2L	0.590138	6.52906	9.87445e-09	2.0255e-08	4690.33	0.502389	0.0966034	5.20053	1.98721e-07	3.86951e-07	9070	Zinc fingers, PHD-type	PHF
ASIC1	-0.053248	2.84011	0.643958	0.692277	364.07	-0.141554	0.1215	-1.16505	0.243997	0.285925	41	Ion channels / Acid-sensing (proton-gated) ion channels	ASIC
ASIC2	1.87386	0.0335743	1.82095e-08	3.66708e-08	39.9853	1.63816	0.270644	6.05283	1.42324e-09	3.1305e-09	40	Ion channels / Acid-sensing (proton-gated) ion channels	ASIC
ASIC3	2.02673	0.641753	1.48667e-29	7.89721e-29	77.6802	1.93899	0.150973	12.8433	9.37953e-38	6.54853e-37	9311	Ion channels / Acid-sensing (proton-gated) ion channels	ASIC
ASIC4	1.24827	-2.41684	1.58915e-10	3.59842e-10	7.34489	1.10144	0.178767	6.16129	7.2154e-10	1.61123e-09	55515	Ion channels / Acid-sensing (proton-gated) ion channels	ASIC
ASIC5	1.59848	-4.51769	1.26038e-06	2.26478e-06	0.293796	2.43575	0.565705	4.30569	1.66464e-05	2.86525e-05	51802	0	0
ASIP	-0.000270609	-3.39768	1	1	2.99184	-0.0697806	0.211028	-0.33067	0.740894	0.787737	434	0	0
ASL	0.622919	4.94906	2.89869e-18	9.61748e-18	1570.27	0.534241	0.0670598	7.96663	1.63054e-15	4.80545e-15	435	0	0
ASMT	0.353498	-3.18741	0.0649391	0.0809904	3.70595	0.277282	0.192226	1.44248	0.149167	0.180957	438	Pseudoautosomal regions / PAR1	PAR1
ASMTL	0.0777738	5.17398	0.281409	0.322321	1841.95	-0.00765275	0.0711673	-0.107532	0.914367	0.942195	8623	Pseudoautosomal regions / PAR1	PAR1
ASMTL-AS1	0.26044	1.33941	0.0592283	0.0742197	127.896	0.17797	0.133236	1.33575	0.181631	0.217307	80161	Pseudoautosomal regions / PAR1, "Long non-coding RNAs"	PAR1, LNCRNA
ASNA1	0.827655	6.33547	5.86969e-56	7.23787e-55	4100.98	0.739658	0.0476569	15.5205	2.52206e-54	3.02333e-53	439	0	0
ASNS	1.14074	5.19198	1.52814e-26	7.15652e-26	1855.22	1.04804	0.0959115	10.9271	8.55027e-28	4.14851e-27	440	0	0
ASNSD1	-0.173405	5.66236	3.52347e-06	6.154e-06	2579.2	-0.2587	0.0372785	-6.93965	3.9306e-12	9.88484e-12	54529	0	0
ASPA	-3.68445	0.111844	2.65433e-254	5.56081e-252	54.5151	-3.73257	0.144741	-25.788	1.20923e-146	1.21808e-144	443	0	0
ASPDH	-0.350874	-4.19209	0.0799632	0.0988216	0.878737	-0.471829	0.222328	-2.12222	0.0338195	0.0443372	554235	0	0
ASPG	-1.16782	-2.12115	1.39869e-07	2.66584e-07	10.039	-1.21866	0.252004	-4.83589	1.32552e-06	2.45161e-06	374569	Ankyrin repeat domain containing	ANKRD
ASPH	-0.96785	8.43333	1.52301e-25	6.85422e-25	17678.8	-1.04014	0.101188	-10.2793	8.74043e-25	3.76767e-24	444	0	0
ASPHD1	1.89573	2.14859	1.93426e-19	6.75035e-19	224.223	1.79472	0.176455	10.171	2.67184e-24	1.13102e-23	253982	0	0
ASPHD2	1.14988	2.28379	9.48428e-39	7.0322e-38	245.05	1.05962	0.0786212	13.4775	2.12164e-41	1.67082e-40	57168	0	0
ASPM	3.66638	5.08696	6.79246e-103	2.16211e-101	1715.53	3.55816	0.124711	28.5313	4.79564e-179	1.02208e-176	259266	0	0
ASPN	1.85212	6.94248	2.59784e-23	1.07123e-22	6249.14	1.77389	0.156263	11.3519	7.25435e-30	3.83696e-29	54829	Proteoglycans / Extracellular Matrix : Small leucine-rich repeats	SLRR
ASPRV1	-0.608371	1.59488	1.06111e-09	2.2943e-09	136.415	-0.884822	0.0829842	-10.6625	1.52366e-26	7.07073e-26	151516	0	0
ASPSCR1	1.25359	4.76759	1.45563e-44	1.29599e-43	1384.19	1.16695	0.0802424	14.5427	6.49378e-48	6.30597e-47	79058	UBX domain containing	UBXN
ASRGL1	0.942877	3.7864	5.99296e-08	1.17104e-07	700.691	0.855086	0.157755	5.42034	5.94873e-08	1.19204e-07	80150	0	0
ASS1	-0.593384	6.92726	1.29223e-05	2.17841e-05	6219.57	-0.665739	0.143923	-4.62567	3.73382e-06	6.69074e-06	445	0	0
ASTE1	-0.139218	3.48019	0.000665485	0.000994619	567.054	-0.226598	0.0400127	-5.66315	1.48617e-08	3.08685e-08	28990	0	0
ASTL	1.49513	-1.91196	1.4568e-13	3.8588e-13	11.579	1.4154	0.183459	7.71511	1.20879e-14	3.42921e-14	431705	0	0
ASTN1	-2.09894	0.640629	4.11634e-39	3.09004e-38	79.3875	-2.15447	0.194438	-11.0805	1.55949e-28	7.80015e-28	460	0	0
ASTN2	0.751083	4.38942	1.4478e-07	2.75433e-07	1062.67	0.651096	0.132026	4.93159	8.1561e-07	1.52678e-06	23245	0	0
ASUN	0.72986	5.05728	1.1479e-24	4.97311e-24	1689.11	0.640084	0.065623	9.75396	1.77417e-22	7.01869e-22	55726	0	0
ASXL1	-0.232975	6.4219	1.44969e-09	3.11302e-09	4375.19	-0.320076	0.0393013	-8.14416	3.81934e-16	1.15401e-15	171023	0	0
ASXL2	-0.388398	5.13969	3.53272e-05	5.78207e-05	1796.09	-0.476026	0.097243	-4.89523	9.81924e-07	1.83117e-06	55252	0	0
ASXL3	-1.45659	-0.522363	6.40977e-19	2.18894e-18	33.9462	-1.52994	0.187503	-8.15953	3.36342e-16	1.01884e-15	80816	0	0
ASZ1	4.30072	-3.62368	2.09918e-13	5.51693e-13	0.901937	3.77497	0.693464	5.44365	5.21996e-08	1.04923e-07	136991	Sterile alpha motif (SAM) domain containing, "Ankyrin repeat domain containing"	SAMD, ANKRD
ATAD1	-0.10298	5.82228	0.0524435	0.0660563	2878.78	-0.190575	0.0527604	-3.61208	0.000303751	0.000478454	84896	ATPases / AAA-type	AATP
ATAD2	2.02936	6.53311	2.06339e-63	3.08997e-62	4679.05	1.92693	0.0996525	19.3365	2.64955e-83	6.94889e-82	29028	ATPases / AAA-type	AATP
ATAD2B	0.302892	4.49791	1.4391e-07	2.73855e-07	1147.71	0.212777	0.0549063	3.87528	0.000106502	0.000173521	54454	ATPases / AAA-type	AATP
ATAD3A	1.11175	5.03817	3.24317e-31	1.84294e-30	1670.96	1.02306	0.0867985	11.7866	4.57828e-32	2.61264e-31	55210	ATPases / AAA-type	AATP
ATAD3B	0.929061	3.86768	7.73975e-16	2.28706e-15	743.859	0.841574	0.105852	7.95049	1.85779e-15	5.45773e-15	83858	ATPases / AAA-type	AATP
ATAD3C	0.547257	3.0445	0.0004542	0.000688663	419.811	0.457448	0.146628	3.11978	0.00180984	0.00268276	219293	ATPases / AAA-type	AATP
ATAD5	1.12654	2.79154	1.25916e-24	5.44019e-24	348.779	1.02802	0.0979086	10.4997	8.66161e-26	3.91455e-25	79915	ATPases / AAA-type	AATP
ATAT1	0.531372	3.88753	2.35548e-14	6.47567e-14	752.437	0.441523	0.0659586	6.69395	2.17226e-11	5.24591e-11	79969	0	0
ATCAY	1.66422	-2.62923	0.000178414	0.000278472	1.86468	-0.231244	0.326237	-0.708824	0.478434	0.532683	85300	0	0
ATE1	-0.249138	3.81179	0.00936878	0.0126914	673.937	-0.430666	0.0874542	-4.92447	8.45874e-07	1.58226e-06	11101	0	0
ATF1	-0.0899233	4.52619	0.0451882	0.0573967	1171.72	-0.177852	0.0441708	-4.02646	5.66225e-05	9.3924e-05	466	basic leucine zipper proteins	bZIP
ATF2	-0.234666	4.71174	0.000679819	0.00101515	1333.53	-0.322081	0.0702329	-4.5859	4.5204e-06	8.05673e-06	1386	basic leucine zipper proteins	bZIP
ATF3	-2.01915	5.92883	2.77888e-67	4.52802e-66	3160.09	-2.0866	0.140353	-14.8668	5.41256e-50	5.6199e-49	467	basic leucine zipper proteins	bZIP
ATF4	-0.00250479	8.2728	0.957522	0.98378	15767.9	-0.0862595	0.058889	-1.46478	0.14298	0.173943	468	basic leucine zipper proteins	bZIP
ATF5	0.88748	5.84118	5.11604e-32	2.98996e-31	2911.79	0.800467	0.0689946	11.6019	4.03173e-31	2.22063e-30	22809	basic leucine zipper proteins	bZIP
ATF6	0.368282	6.64478	6.5577e-10	1.43306e-09	5081.69	0.277357	0.0562114	4.93418	8.04887e-07	1.50727e-06	22926	basic leucine zipper proteins	bZIP
ATF6B	0.66119	7.03591	1.14329e-46	1.0837e-45	6670.9	0.569243	0.0426003	13.3624	1.00222e-40	7.73324e-40	1388	basic leucine zipper proteins	bZIP
ATF7	-0.652642	6.35988	6.07858e-49	6.20583e-48	4198.14	-0.737696	0.0467376	-15.7838	4.02209e-56	5.0897e-55	11016	basic leucine zipper proteins	bZIP
ATF7IP	-0.110944	5.93577	0.103677	0.126153	3116.18	-0.199223	0.0689082	-2.89114	0.00383851	0.0055229	55729	0	0
ATF7IP2	0.585483	2.74692	1.72454e-07	3.26539e-07	339.702	0.50023	0.105045	4.76203	1.91653e-06	3.51041e-06	80063	0	0
ATG10	-0.0528311	2.48235	0.30904	0.351791	282.741	-0.139276	0.0509864	-2.73163	0.0063021	0.00887766	83734	0	0
ATG101	0.823083	5.71898	1.05724e-36	7.32078e-36	2678.74	0.735472	0.0599123	12.2758	1.22142e-34	7.66114e-34	60673	0	0
ATG12	0.0939548	4.90181	0.0306735	0.0396373	1518.49	0.00911874	0.0412483	0.221069	0.825038	0.865341	9140	0	0
ATG13	0.0142045	6.63941	0.712363	0.7578	5076.58	-0.0717412	0.0370595	-1.93584	0.0528874	0.0677881	9776	0	0
ATG14	-0.434902	4.91407	4.73166e-22	1.84442e-21	1537.92	-0.520883	0.0463018	-11.2497	2.32314e-29	1.20391e-28	22863	0	0
ATG16L1	0.631387	5.66148	5.38595e-24	2.27435e-23	2568.89	0.538361	0.0578113	9.31238	1.24996e-20	4.574e-20	55054	WD repeat domain containing	WDR
ATG16L2	0.618428	4.32305	1.06563e-08	2.18065e-08	1019.94	0.531211	0.101866	5.21478	1.84032e-07	3.59072e-07	89849	WD repeat domain containing	WDR
ATG2A	0.199652	5.23772	0.000509368	0.000768903	1921.37	0.109875	0.0558452	1.9675	0.0491257	0.0631242	23130	0	0
ATG2B	-0.463942	5.6173	4.19187e-16	1.25384e-15	2503.46	-0.552079	0.0588522	-9.38077	6.5493e-21	2.42997e-20	55102	0	0
ATG3	0.323328	5.49389	1.41327e-15	4.11513e-15	2288.14	0.236455	0.0377978	6.25577	3.95557e-10	8.94943e-10	64422	0	0
ATG4A	0.236751	4.18727	2.20813e-06	3.90989e-06	923.743	0.151053	0.0468907	3.22138	0.00127576	0.00191478	115201	0	0
ATG4B	0.431085	5.55367	6.65149e-15	1.88024e-14	2393.54	0.344865	0.0531959	6.48292	8.99652e-11	2.10776e-10	23192	0	0
ATG4C	-0.296497	3.33808	4.06766e-10	8.98667e-10	513.246	-0.381482	0.0468468	-8.14319	3.84989e-16	1.16307e-15	84938	0	0
ATG4D	1.02499	4.31639	5.99497e-46	5.54177e-45	1011.87	0.937919	0.0651981	14.3857	6.36585e-47	5.98372e-46	84971	0	0
ATG5	0.179433	5.54671	0.0104708	0.0141231	2377.47	0.0937007	0.0680512	1.37692	0.168538	0.2026	9474	0	0
ATG7	0.272753	5.39403	6.38172e-11	1.47548e-10	2139.69	0.187283	0.0401134	4.66884	3.02902e-06	5.46308e-06	10533	Ubiquitin-like modifier activating enzymes	UBE1
ATG9A	-0.0556619	6.17843	0.181309	0.213431	3692.4	-0.139429	0.0418396	-3.33247	0.000860778	0.0013099	79065	0	0
ATG9B	2.36998	1.46131	6.30201e-39	4.69984e-38	138.59	2.27831	0.148032	15.3907	1.89054e-53	2.20114e-52	285973	0	0
ATHL1	1.09062	6.13124	6.32831e-10	1.38426e-09	3572.34	0.99422	0.158222	6.28371	3.30594e-10	7.50903e-10	80162	0	0
ATIC	0.922057	6.95496	1.82629e-68	3.08859e-67	6290.35	0.8307	0.0468217	17.7418	1.99533e-70	3.6962e-69	471	0	0
ATL1	-0.743471	3.87629	8.25588e-22	3.19092e-21	751.44	-0.828596	0.0836411	-9.90656	3.89851e-23	1.58056e-22	51062	0	0
ATL2	-0.379004	6.10026	2.50235e-07	4.68886e-07	3502.79	-0.468501	0.0766346	-6.11344	9.75071e-10	2.16401e-09	64225	0	0
ATL3	0.0232341	5.0615	0.757182	0.799253	1696.02	-0.0625234	0.0707531	-0.883683	0.376867	0.428531	25923	0	0
ATM	-0.538191	5.7706	5.38062e-16	1.60147e-15	2789.67	-0.623775	0.0699822	-8.91333	4.95202e-19	1.69507e-18	472	0	0
ATMIN	-0.231081	6.44777	5.05755e-07	9.31103e-07	4447.66	-0.317439	0.0460735	-6.88984	5.58548e-12	1.39135e-11	23300	Zinc fingers, C2H2-type	ZNF
ATN1	-0.150701	7.91114	0.00199353	0.00286558	12290.2	-0.237107	0.0494229	-4.79752	1.60645e-06	2.95824e-06	1822	0	0
ATOH1	0.537398	-4.689	0.0175122	0.0231485	0.0494714	0.514159	0.892821	0.575881	0.564696	0.618992	474	Basic helix-loop-helix proteins	bHLH
ATOH7	0.157724	-3.02823	0.489048	0.538517	4.35413	0.0788493	0.222145	0.354945	0.722631	0.770748	220202	Basic helix-loop-helix proteins	bHLH
ATOH8	-3.26922	2.41278	1.89833e-184	1.96841e-182	277.648	-3.30543	0.149232	-22.1496	1.05214e-108	5.07207e-107	84913	Basic helix-loop-helix proteins	bHLH
ATOX1	0.990924	5.84974	1.77404e-37	1.259e-36	2928.74	0.905813	0.070354	12.8751	6.21821e-38	4.37153e-37	475	0	0
ATP10A	0.269377	4.12853	0.00632557	0.00869105	888.368	0.185141	0.0949528	1.94982	0.0511979	0.0657119	57194	ATPases / P-type	PATP
ATP10B	0.469567	-0.642126	0.0627181	0.0783728	29.5893	0.311585	0.234337	1.32965	0.183635	0.219432	23120	ATPases / P-type	PATP
ATP10D	-0.50943	4.53724	1.50503e-11	3.59425e-11	1185.03	-0.595804	0.0795332	-7.49126	6.82168e-14	1.86546e-13	57205	ATPases / P-type	PATP
ATP11A	-0.251685	5.15269	0.00833392	0.0113502	1815.63	-0.334889	0.0982685	-3.4079	0.000654655	0.00100507	23250	ATPases / P-type	PATP
ATP11AUN	-0.285611	-4.46507	0.252138	0.290692	0.395102	-0.439214	0.324266	-1.35449	0.175581	0.210504	400165	0	0
ATP11B	-0.489735	5.88766	1.05294e-07	2.02566e-07	3021.75	-0.573563	0.0964639	-5.94588	2.74972e-09	5.9474e-09	23200	ATPases / P-type	PATP
ATP11C	-0.41006	4.87231	1.50036e-08	3.03726e-08	1492.81	-0.493178	0.075311	-6.54856	5.80963e-11	1.37496e-10	286410	ATPases / P-type	PATP
ATP12A	1.60542	-1.39943	0.000108765	0.00017237	7.77322	0.485166	0.329438	1.47271	0.140829	0.17148	479	ATPases / P-type	PATP
ATP13A1	0.983991	6.53082	1.79982e-74	3.41201e-73	4701.24	0.893057	0.0488668	18.2753	1.30078e-74	2.67651e-73	57130	ATPases / P-type	PATP
ATP13A2	1.04404	6.31241	1.05997e-43	9.15536e-43	4038.45	0.952394	0.0681518	13.9746	2.22728e-44	1.92552e-43	23400	ATPases / P-type, "Parkinson disease"	PATP, PARK
ATP13A3	0.260911	6.97033	0.000130792	0.000206196	6368.21	0.176307	0.0652108	2.70365	0.00685821	0.00962089	79572	ATPases / P-type	PATP
ATP13A4	-1.04846	2.87512	4.32131e-07	7.98639e-07	375.624	-1.13019	0.228077	-4.9553	7.22198e-07	1.35656e-06	84239	ATPases / P-type	PATP
ATP13A5	-1.62246	2.29956	1.17589e-11	2.8263e-11	252.903	-1.67879	0.278619	-6.0254	1.68695e-09	3.69691e-09	344905	ATPases / P-type	PATP
ATP1A1	0.236423	9.61308	0.00121998	0.00178514	38829.7	0.101437	0.0645974	1.57029	0.116347	0.143272	476	ATPases / P-type	PATP
ATP1A1-AS1	-0.131499	2.1443	0.0953929	0.11662	223.748	-0.219356	0.0797336	-2.75111	0.0059393	0.00838643	84852	Long non-coding RNAs	LNCRNA
ATP1A2	-4.50289	3.94475	1.37957e-183	1.39527e-181	808.24	-4.51703	0.216642	-20.8502	1.51709e-96	5.59501e-95	477	ATPases / P-type	PATP
ATP1A3	4.00375	2.01524	5.07837e-42	4.18731e-41	203.167	4.104	0.211021	19.4483	3.01016e-84	8.1154e-83	478	ATPases / P-type	PATP
ATP1A4	1.1193	0.822727	4.01376e-06	6.98361e-06	87.9665	1.018	0.216293	4.70657	2.51922e-06	4.57254e-06	480	ATPases / P-type	PATP
ATP1B1	0.522308	7.89542	5.47432e-06	9.4456e-06	12125.1	0.42988	0.108716	3.95417	7.68001e-05	0.000126215	481	ATPases / P-type	PATP
ATP1B2	-1.44594	1.55577	4.75884e-46	4.41101e-45	149.852	-1.51721	0.116209	-13.0558	5.88561e-39	4.285e-38	482	ATPases / P-type	PATP
ATP1B3	0.43003	6.65091	6.7081e-08	1.30581e-07	5111.13	0.348221	0.0763458	4.5611	5.08854e-06	9.04466e-06	483	CD molecules, "ATPases / P-type"	CD, PATP
ATP1B4	-6.28261	-2.50999	1.74157e-88	4.30798e-87	0.249137	-1.15752	0.393659	-2.94042	0.00327764	0.00474627	23439	ATPases / P-type	PATP
ATP2A1	-7.35029	3.81294	0	0	25.1543	0.579288	0.116963	4.95275	7.31703e-07	1.37365e-06	487	ATPases / P-type	PATP
ATP2A2	-0.185746	8.34361	0.00164441	0.0023826	16055.3	0.166082	0.0500845	3.31604	0.000913019	0.00138596	488	ATPases / P-type	PATP
ATP2A3	1.70625	6.71069	1.30723e-30	7.23415e-30	5305.51	1.60649	0.126389	12.7107	5.15699e-37	3.51088e-36	489	ATPases / P-type	PATP
ATP2B1	-0.4543	5.98671	2.04577e-12	5.11095e-12	3236.58	-0.544329	0.0671672	-8.10409	5.31397e-16	1.59561e-15	490	ATPases / P-type	PATP
ATP2B2	-0.123676	0.917981	0.565011	0.614517	67.5963	0.347208	0.215611	1.61035	0.107322	0.132813	491	ATPases / P-type	PATP
ATP2B3	2.88603	-2.32711	1.63856e-11	3.90496e-11	3.97208	1.80963	0.322718	5.60747	2.05303e-08	4.23555e-08	492	ATPases / P-type	PATP
ATP2B4	-1.04255	7.56987	4.79937e-52	5.32051e-51	9726.88	-1.11765	0.0759345	-14.7187	4.89191e-49	4.94244e-48	493	ATPases / P-type	PATP
ATP2C1	0.199452	7.2984	0.000121937	0.000192665	8008.91	0.111415	0.049813	2.23667	0.0253076	0.0336466	27032	ATPases / P-type	PATP
ATP2C2	1.39343	4.43165	2.2882e-20	8.31341e-20	1093.24	1.28687	0.131889	9.75719	1.71848e-22	6.8037e-22	9914	ATPases / P-type	PATP
ATP4A	-0.545094	-3.89878	0.0375183	0.0480499	1.38595	-0.813006	0.29901	-2.719	0.00654803	0.00920488	495	ATPases / P-type	PATP
ATP4B	0.966205	-4.07037	0.000420102	0.000638188	0.988004	0.85107	0.286547	2.97009	0.00297715	0.00432598	496	ATPases / P-type	PATP
ATP5A1	-0.0772561	8.94538	0.107478	0.130546	25094.3	-0.16391	0.0473068	-3.46483	0.000530558	0.000820203	498	Mitochondrial respiratory chain complex / Complex V, "ATPases / F-type"	FATP, F1ATP
ATP5B	0.0619037	9.21701	0.216342	0.251784	30258.5	-0.0239103	0.0478308	-0.499892	0.617151	0.670393	506	Mitochondrial respiratory chain complex / Complex V, "ATPases / F-type"	FATP, F1ATP
ATP5C1	0.558795	7.54173	1.4503e-18	4.88374e-18	9463.36	0.472719	0.0590789	8.00149	1.22925e-15	3.64295e-15	509	Mitochondrial respiratory chain complex / Complex V, "ATPases / F-type"	FATP, F1ATP
ATP5D	0.620036	5.63587	9.42677e-09	1.93522e-08	2542.1	0.541893	0.102161	5.30432	1.13093e-07	2.23569e-07	513	Mitochondrial respiratory chain complex / Complex V, "ATPases / F-type"	FATP, F1ATP
ATP5E	0.609188	8.00884	3.03769e-16	9.15409e-16	13100.1	0.528516	0.0700334	7.54664	4.46631e-14	1.23251e-13	514	Mitochondrial respiratory chain complex / Complex V, "ATPases / F-type"	FATP, F1ATP
ATP5EP2	0.532536	1.24607	3.45981e-08	6.85254e-08	118.836	0.454551	0.0905521	5.01978	5.1732e-07	9.79261e-07	432369	0	0
ATP5F1	0.220994	7.17325	3.1007e-07	5.77733e-07	7336.61	0.134572	0.0408284	3.29603	0.000980599	0.00148531	515	Mitochondrial respiratory chain complex / Complex V, "ATPases / F-type"	FATP, F1ATP
ATP5G1	0.949084	5.77275	6.29043e-22	2.43999e-21	2776.56	0.862234	0.0900968	9.57008	1.06824e-21	4.10023e-21	516	Mitochondrial respiratory chain complex / Complex V, "ATPases / F-type"	FATP, F1ATP
ATP5G2	0.395279	8.15319	5.38656e-11	1.25132e-10	14489.9	0.30763	0.0573476	5.3643	8.12618e-08	1.61606e-07	517	Mitochondrial respiratory chain complex / Complex V, "ATPases / F-type"	FATP, F1ATP
ATP5G3	0.224271	7.28359	9.44043e-05	0.000150261	7925.54	0.142451	0.0550993	2.58535	0.0097279	0.0134472	518	Mitochondrial respiratory chain complex / Complex V, "ATPases / F-type"	FATP, F1ATP
ATP5H	0.601347	7.10199	4.49475e-17	1.40588e-16	6973.05	0.517171	0.066642	7.76044	8.46377e-15	2.41803e-14	10476	Mitochondrial respiratory chain complex / Complex V, "ATPases / F-type"	FATP, F1ATP
ATP5I	0.697745	6.25158	1.54106e-17	4.93059e-17	3877.66	0.616173	0.0769575	8.00666	1.17864e-15	3.49347e-15	521	Mitochondrial respiratory chain complex / Complex V, "ATPases / F-type"	FATP, F1ATP
ATP5J	0.117205	6.40766	0.0474736	0.0601357	4319.52	0.0366036	0.0572142	0.639764	0.522326	0.576638	522	Mitochondrial respiratory chain complex / Complex V, "ATPases / F-type"	FATP, F1ATP
ATP5J2	0.8882	6.5195	1.51728e-27	7.43292e-27	4663.22	0.804594	0.0752329	10.6947	1.07756e-26	5.03167e-26	9551	Mitochondrial respiratory chain complex / Complex V, "ATPases / F-type"	FATP, F1ATP
ATP5L	0.0394468	7.04955	0.512209	0.561461	6749.36	-0.0434694	0.0583406	-0.745097	0.456213	0.510188	10632	Mitochondrial respiratory chain complex / Complex V, "ATPases / F-type"	FATP, F1ATP
ATP5L2	0.266741	-4.05932	0.208201	0.242929	1.05698	0.0256575	0.14325	0.17911	0.857851	0.894152	267020	Mitochondrial respiratory chain complex / Complex V, "ATPases / F-type"	FATP, F1ATP
ATP5O	0.0223997	7.21562	0.6895	0.736034	7570.51	-0.0592747	0.0537613	-1.10255	0.270221	0.314273	539	Mitochondrial respiratory chain complex / Complex V, "ATPases / F-type"	FATP, F1ATP
ATP5S	-0.170252	2.6755	0.00170911	0.00247337	323.507	-0.256134	0.0537248	-4.76752	1.86512e-06	3.42025e-06	27109	0	0
ATP5SL	0.281945	5.37094	3.95459e-11	9.24945e-11	2104.37	0.194014	0.0406866	4.7685	1.856e-06	3.40476e-06	55101	0	0
ATP6AP1	1.29694	8.30721	1.90487e-81	4.14729e-80	16054.2	1.20394	0.0589577	20.4204	1.10162e-92	3.71741e-91	537	0	0
ATP6AP1L	0.131789	1.68599	0.138078	0.165244	162.011	0.0432991	0.0858932	0.504104	0.614188	0.66749	92270	0	0
ATP6AP2	0.440896	7.83069	2.09749e-18	7.00336e-18	11562.7	0.354717	0.0468046	7.57868	3.49085e-14	9.68474e-14	10159	0	0
ATP6V0A1	-0.0598063	6.21203	0.260045	0.299422	3776.33	-0.147238	0.0531928	-2.76801	0.00564	0.0079833	535	ATPases / V-type	VATP
ATP6V0A2	0.109143	4.74579	0.0260597	0.0339228	1363.31	0.0211464	0.0469887	0.450032	0.652687	0.705023	23545	ATPases / V-type	VATP
ATP6V0A4	0.557608	2.93546	0.0306804	0.0396437	387.237	0.452934	0.237541	1.90676	0.0565518	0.0722628	50617	ATPases / V-type	VATP
ATP6V0B	1.46043	7.24257	2.02e-86	4.79453e-85	7681.86	1.37032	0.0641051	21.3761	2.22976e-101	9.15738e-100	533	ATPases / V-type	VATP
ATP6V0C	1.12462	7.43477	2.61649e-55	3.15809e-54	8789.06	1.03775	0.0641326	16.1813	6.8324e-59	9.38504e-58	527	ATPases / V-type	VATP
ATP6V0D1	0.308922	6.5851	5.94327e-08	1.16155e-07	4883.86	0.222066	0.0544512	4.07825	4.53764e-05	7.57846e-05	9114	ATPases / V-type	VATP
ATP6V0D2	1.20669	0.925317	5.56195e-09	1.15509e-08	83.5441	0.924135	0.174378	5.29962	1.16045e-07	2.2918e-07	245972	ATPases / V-type	VATP
ATP6V0E1	0.395915	7.5336	1.1343e-12	2.86696e-12	9411.65	0.31173	0.052194	5.97252	2.33612e-09	5.06851e-09	8992	ATPases / V-type	VATP
ATP6V0E2	1.02679	6.30614	2.28776e-26	1.06291e-25	4020.96	0.938736	0.0879608	10.6722	1.37323e-26	6.38582e-26	155066	ATPases / V-type	VATP
ATP6V0E2-AS1	-0.378969	1.3747	8.78239e-06	1.49611e-05	130.732	-0.453661	0.0879209	-5.15988	2.47108e-07	4.77586e-07	401431	Long non-coding RNAs	LNCRNA
ATP6V1A	0.422364	6.90415	8.6936e-16	2.56338e-15	6079.04	0.33186	0.0487836	6.80269	1.02684e-11	2.52341e-11	523	ATPases / V-type	VATP
ATP6V1B1	0.229302	4.83322	0.240658	0.278269	1453.11	0.133103	0.185021	0.719395	0.471898	0.526026	525	ATPases / V-type	VATP
ATP6V1B2	0.212313	6.79605	0.000155284	0.000243277	5648.14	0.127209	0.0536383	2.37161	0.0177105	0.0238834	526	ATPases / V-type	VATP
ATP6V1C1	0.497903	6.81781	6.20654e-12	1.515e-11	5719.19	0.406771	0.0677891	6.00054	1.96662e-09	4.28752e-09	528	ATPases / V-type	VATP
ATP6V1C2	0.911334	2.98199	1.37158e-08	2.78645e-08	400.848	0.824261	0.146145	5.64001	1.7004e-08	3.52097e-08	245973	ATPases / V-type	VATP
ATP6V1D	0.373345	6.07046	1.04465e-13	2.78362e-13	3414.07	0.288169	0.0471576	6.11075	9.9163e-10	2.19955e-09	51382	ATPases / V-type	VATP
ATP6V1E1	0.126278	6.9478	0.00951635	0.0128819	6279.6	0.0421163	0.0467475	0.900932	0.367624	0.418727	529	ATPases / V-type	VATP
ATP6V1E2	0.00458219	2.02641	0.969489	0.995079	206.23	-0.0805187	0.0869158	-0.926399	0.354239	0.404778	90423	ATPases / V-type	VATP
ATP6V1F	0.858084	6.6542	1.28776e-38	9.50698e-38	5115.19	0.773148	0.0600681	12.8712	6.53904e-38	4.59229e-37	9296	ATPases / V-type	VATP
ATP6V1G1	0.852205	7.29712	3.05046e-46	2.84807e-45	7982.07	0.759321	0.0540031	14.0607	6.62349e-45	5.82562e-44	9550	ATPases / V-type	VATP
ATP6V1G2	0.741387	1.20484	2.96088e-08	5.88535e-08	115.108	0.647949	0.123917	5.22888	1.70541e-07	3.33489e-07	534	ATPases / V-type	VATP
ATP6V1G3	0.473453	-4.56282	0.125531	0.151098	0.239033	0.655311	0.483174	1.35626	0.175016	0.209938	127124	ATPases / V-type	VATP
ATP6V1H	0.589237	6.33381	3.06565e-18	1.01583e-17	4091.86	0.49855	0.0627271	7.94793	1.89655e-15	5.56917e-15	51606	ATPases / V-type	VATP
ATP7A	-0.226702	5.00541	0.00134765	0.00196426	1635.08	-0.318699	0.0720833	-4.42127	9.81237e-06	1.71298e-05	538	ATPases / P-type	PATP
ATP7B	1.14494	4.83336	1.53474e-16	4.68407e-16	1446.53	1.05152	0.124325	8.45786	2.72339e-17	8.63865e-17	540	ATPases / P-type	PATP
ATP8A1	-0.764909	4.23168	2.41291e-12	6.01719e-12	958.792	-0.845493	0.117293	-7.20835	5.66323e-13	1.48508e-12	10396	ATPases / P-type	PATP
ATP8A2	0.984326	1.14201	1.97676e-05	3.29343e-05	96.6183	0.685383	0.199513	3.43528	0.000591941	0.000911409	51761	ATPases / P-type	PATP
ATP8B1	0.908509	6.73197	2.49022e-19	8.63628e-19	5383.9	0.809287	0.0920305	8.79369	1.44731e-18	4.85078e-18	5205	ATPases / P-type	PATP
ATP8B2	-0.266853	5.53296	0.000751031	0.00111783	2365.73	-0.349031	0.0822854	-4.24171	2.21822e-05	3.78782e-05	57198	ATPases / P-type	PATP
ATP8B3	1.38183	1.50924	4.57342e-21	1.71157e-20	142.268	1.28519	0.128869	9.97282	2.0045e-23	8.20565e-23	148229	ATPases / P-type	PATP
ATP8B4	-1.44691	2.28816	6.38405e-57	8.11082e-56	248.622	-1.5128	0.103234	-14.654	1.26946e-48	1.26303e-47	79895	ATPases / P-type	PATP
ATP8B5P	0.40856	0.847838	1.14371e-06	2.06033e-06	89.7676	0.329791	0.0797276	4.13648	3.52679e-05	5.93475e-05	158381	ATPases / P-type	PATP
ATP9A	-0.394836	7.41035	1.90998e-06	3.39278e-06	8667.31	-0.47417	0.0862128	-5.49999	3.79806e-08	7.70302e-08	10079	ATPases / P-type	PATP
ATP9B	-0.240836	4.53209	1.53952e-06	2.75066e-06	1179.3	-0.328427	0.0508518	-6.45851	1.05738e-10	2.46702e-10	374868	ATPases / P-type	PATP
ATPAF1	-0.184298	6.06327	0.000190355	0.000296479	3399.85	-0.267671	0.0487285	-5.49312	3.94887e-08	8.00088e-08	64756	Mitochondrial respiratory chain complex assembly factors	MITOAF
ATPAF2	0.515912	4.02953	4.72629e-15	1.34529e-14	829.113	0.428155	0.0618478	6.92272	4.43062e-12	1.10996e-11	91647	Mitochondrial respiratory chain complex assembly factors	MITOAF
ATPIF1	1.06055	6.33776	1.99399e-45	1.81385e-44	4111.26	0.972386	0.0677744	14.3474	1.10625e-46	1.0317e-45	93974	Mitochondrial respiratory chain complex / Complex V	FATP
ATR	-0.0233557	5.51225	0.652736	0.700759	2322.14	-0.113714	0.0522445	-2.17657	0.029513	0.0389511	545	0	0
ATRAID	0.177792	6.86073	0.000279654	0.0004305	5917.49	0.0948041	0.0472701	2.00558	0.0449006	0.0579563	51374	0	0
ATRIP	0.743371	4.28933	3.68196e-28	1.85235e-27	992.526	0.653758	0.0623248	10.4895	9.65124e-26	4.35112e-25	84126	0	0
ATRN	-0.0945547	6.75146	0.0681657	0.0848034	5490.39	-0.183439	0.051866	-3.53679	0.000405015	0.00063245	8455	0	0
ATRNL1	1.45928	3.27871	7.50075e-08	1.45569e-07	464.268	1.26573	0.230002	5.50313	3.73105e-08	7.57242e-08	26033	0	0
ATRX	-0.333872	6.77524	6.4642e-08	1.25989e-07	5583.21	-0.421093	0.0630509	-6.67861	2.41213e-11	5.81201e-11	546	0	0
ATXN1	0.0888084	5.82799	0.200979	0.235278	2894.68	0.00333594	0.0680059	0.0490537	0.960876	0.98039	6310	Ataxins	ATXN
ATXN10	0.31993	6.96045	5.08445e-11	1.18314e-10	6329.24	0.230278	0.0458975	5.01722	5.24253e-07	9.92106e-07	25814	Ataxins	ATXN
ATXN1L	-0.768009	5.93918	2.42033e-43	2.07222e-42	3137.88	-0.851866	0.059424	-14.3354	1.31536e-46	1.22165e-45	342371	0	0
ATXN2	0.108367	5.51694	0.0132105	0.0176453	2328.12	0.0207191	0.0418637	0.494918	0.620658	0.673588	6311	Ataxins	ATXN
ATXN2L	0.674664	7.13013	2.71947e-51	2.95728e-50	7121.54	0.584081	0.0413745	14.1169	2.98658e-45	2.65566e-44	11273	0	0
ATXN3	-0.349122	4.54242	7.32635e-17	2.26908e-16	1187.47	-0.434021	0.0424131	-10.2332	1.40791e-24	6.02534e-24	4287	Ataxins	ATXN
ATXN3L	0.428595	-4.66171	0.193462	0.226943	0.0829639	0.558317	0.900502	0.620006	0.535254	0.589495	92552	0	0
ATXN7	-0.335383	5.14098	3.35096e-10	7.45219e-10	1798.43	-0.424258	0.0544364	-7.79365	6.51019e-15	1.8702e-14	6314	Ataxins	ATXN
ATXN7L1	-0.278069	3.53695	7.76974e-07	1.41256e-06	590.908	-0.365027	0.0571722	-6.3847	1.71738e-10	3.95628e-10	222255	0	0
ATXN7L2	0.550191	2.29141	1.86898e-10	4.21532e-10	247.886	0.462774	0.0818299	5.65531	1.55561e-08	3.22908e-08	127002	0	0
ATXN7L3	0.558402	6.23006	9.05622e-42	7.40475e-41	3817.16	0.468793	0.0387186	12.1077	9.61758e-34	5.85822e-33	56970	0	0
ATXN7L3B	0.189054	7.47554	0.00151022	0.00219389	9051.35	0.0968085	0.0572534	1.69088	0.09086	0.113425	552889	0	0
ATXN8OS	4.11002	-3.77653	9.15096e-12	2.21111e-11	1.13729	3.38851	0.886725	3.82138	0.000132707	0.000214764	6315	Long non-coding RNAs, "-"	LNCRNA, fLNCRNA
AUH	-0.505898	3.676	6.66026e-24	2.80438e-23	650.314	-0.591378	0.0512208	-11.5457	7.76455e-31	4.24315e-30	549	0	0
AUNIP	2.37215	2.16253	2.95495e-72	5.37361e-71	224.535	2.27466	0.107076	21.2434	3.79795e-100	1.50779e-98	79000	0	0
AUP1	0.734611	7.06773	6.69104e-40	5.14316e-39	6817.86	0.647779	0.0510536	12.6882	6.87299e-37	4.65565e-36	550	0	0
AURKA	3.25251	4.75712	2.40686e-109	8.60894e-108	1362.63	3.14792	0.110169	28.5737	1.42735e-179	3.07443e-177	6790	Serine/threonine phosphatases / Protein phosphatase 1, regulatory subunits	PPP1R
AURKAIP1	0.952023	6.14098	8.42799e-22	3.2556e-21	3598.09	0.869804	0.0913187	9.52492	1.65164e-21	6.29533e-21	54998	0	0
AURKAPS1	1.12149	-0.517162	1.98255e-25	8.87372e-25	33.5294	1.03354	0.0988669	10.4538	1.40698e-25	6.27883e-25	6791	0	0
AURKB	3.68797	3.66986	2.58039e-91	6.77468e-90	642.263	3.57945	0.133634	26.7854	4.77543e-158	5.93179e-156	9212	Serine/threonine phosphatases / Protein phosphatase 1, regulatory subunits	PPP1R
AURKC	0.374577	-0.140144	0.00881015	0.0119717	39.5319	0.106505	0.12283	0.867093	0.385891	0.437956	6795	0	0
AUTS2	0.110856	6.52833	0.22006	0.255937	4703.18	0.0174904	0.0884555	0.197731	0.843255	0.881389	26053	0	0
AVEN	0.0344866	3.39185	0.603569	0.652478	533.07	-0.0455739	0.0632703	-0.720303	0.471338	0.525506	57099	0	0
AVIL	0.317802	1.373	0.00552395	0.00762691	129.946	0.226854	0.109729	2.06741	0.0386957	0.0503322	10677	0	0
AVL9	0.529052	4.57077	2.07288e-11	4.9172e-11	1204.73	0.435741	0.0743578	5.86006	4.6271e-09	9.88445e-09	23080	0	0
AVP	-1.5926	-4.66506	1.78628e-13	4.71026e-13	0.0902384	-2.6211	0.517787	-5.06212	4.1462e-07	7.91068e-07	551	Endogenous ligands	ENDOLIG
AVPI1	-1.11858	3.45764	1.42002e-45	1.29633e-44	561.401	-1.18988	0.0874752	-13.6025	3.87172e-42	3.11569e-41	60370	0	0
AVPR1A	-1.74414	1.21013	5.30565e-60	7.32551e-59	117.336	-1.81197	0.124449	-14.5599	5.0506e-48	4.93769e-47	552	0	0
AVPR1B	1.20529	-4.37512	5.44076e-05	8.80532e-05	0.468042	1.34457	0.404987	3.32005	0.000900019	0.00136694	553	GPCR / Class A : Vasopressin and oxytocin receptors	AVPR
AVPR2	-2.67473	0.497463	9.7774e-108	3.41976e-106	71.8174	-2.72002	0.153167	-17.7585	1.48139e-70	2.74919e-69	554	0	0
AWAT1	2.87411	-3.18013	2.82609e-08	5.62506e-08	1.71517	1.82413	0.463654	3.93426	8.34544e-05	0.000136851	158833	0	0
AWAT2	-0.200156	-2.43517	0.480891	0.53016	5.0839	0.558184	0.30467	1.8321	0.0669368	0.0847732	158835	0	0
AXDND1	1.93461	-2.38582	8.24903e-17	2.551e-16	7.00946	1.71307	0.201388	8.50632	1.79548e-17	5.73574e-17	126859	0	0
AXIN1	0.999154	5.66303	1.46296e-55	1.77833e-54	2574.91	0.908098	0.0576531	15.7511	6.75343e-56	8.51942e-55	8312	Serine/threonine phosphatases / Protein phosphatase 1, regulatory subunits	PPP1R
AXIN2	-0.635828	3.70366	1.69855e-12	4.25904e-12	664.429	-0.719288	0.0953306	-7.54519	4.51618e-14	1.2456e-13	8313	0	0
AXL	-0.611199	6.02798	1.42974e-17	4.58083e-17	3332.34	-0.69146	0.0760886	-9.08756	1.01284e-19	3.57015e-19	558	Immunoglobulin superfamily / V-set domain containing, "Immunoglobulin superfamily / Immunoglobulin-like domain containing", "Fibronectin type III domain containing"	VSET, IGD, FN3
AZGP1	0.265959	10.2804	0.0945027	0.115586	63364	0.16885	0.151602	1.11377	0.265377	0.3091	563	Immunoglobulin superfamily / C1-set domain containing	C1SET
AZI2	-0.435456	5.67814	1.84113e-27	8.99151e-27	2607.88	-0.518998	0.040385	-12.8512	8.46441e-38	5.92391e-37	64343	0	0
AZIN1	0.573019	8.17541	1.93709e-14	5.35123e-14	14659.9	0.481972	0.069833	6.90178	5.13536e-12	1.28207e-11	51582	0	0
AZIN2	0.832331	3.35028	2.00469e-25	8.96889e-25	518.385	0.74503	0.074218	10.0384	1.03336e-23	4.276e-23	113451	0	0
AZU1	1.65464	-0.460274	6.98564e-09	1.44317e-08	35.2403	1.54984	0.247	6.27466	3.5039e-10	7.94796e-10	566	0	0
B2M	0.292829	11.2269	0.000619964	0.000929561	121486	0.206288	0.0822107	2.50926	0.0120983	0.0165745	567	Immunoglobulin superfamily / C1-set domain containing	C1SET
B3GALNT1	0.825478	5.0963	6.25815e-27	2.99292e-26	1733.45	0.731584	0.0703235	10.4031	2.39953e-25	1.06054e-24	8706	Blood group antigens, "Beta 3-glycosyltransferases"	bloodgroup, B3GT
B3GALNT2	0.586619	5.607	5.50212e-21	2.05054e-20	2474.69	0.497604	0.058035	8.5742	9.97787e-18	3.2241e-17	148789	Beta 3-glycosyltransferases	B3GT
B3GALT1	-3.40402	-2.03498	4.08553e-116	1.6776e-114	10.9129	-3.46715	0.1995	-17.3792	1.18567e-67	2.04482e-66	8708	Beta 3-glycosyltransferases	B3GT
B3GALT2	-1.09263	-1.42247	7.92878e-23	3.19438e-22	17.2372	-1.17243	0.121084	-9.68283	3.56692e-22	1.39285e-21	8707	Beta 3-glycosyltransferases	B3GT
B3GALT4	0.446639	3.60878	9.0737e-08	1.75301e-07	619.86	0.363404	0.0799238	4.54688	5.44476e-06	9.65493e-06	8705	Beta 3-glycosyltransferases	B3GT
B3GALT5	-0.214371	1.81336	0.282305	0.323275	177.322	-0.310094	0.209314	-1.48148	0.13848	0.168822	10317	Beta 3-glycosyltransferases	B3GT
B3GALT5-AS1	-0.382542	0.493034	0.052884	0.0665662	69.9345	-0.475426	0.207589	-2.29022	0.0220085	0.0294343	114041	0	0
B3GALT6	0.655177	5.07469	4.22517e-22	1.65044e-21	1716.79	0.569526	0.0639141	8.9108	5.06652e-19	1.73222e-18	126792	Beta 3-glycosyltransferases	B3GT
B3GALTL	-0.0824515	3.77018	0.129848	0.155991	693.84	-0.168943	0.054384	-3.10649	0.00189324	0.00280146	145173	Beta 3-glycosyltransferases	B3GT
B3GAT1	-1.08457	1.39717	1.43905e-07	2.73855e-07	134.226	-1.15978	0.227407	-5.10003	3.39592e-07	6.50925e-07	27087	CD molecules, "Beta-1,3-glucuronyltransferases"	CD, B3GAT
B3GAT2	-0.423036	-1.11232	5.84918e-05	9.44991e-05	21.7801	-0.506808	0.10868	-4.66329	3.11192e-06	5.6086e-06	135152	Beta-1,3-glucuronyltransferases	B3GAT
B3GAT3	1.08166	5.39518	8.54485e-38	6.14696e-37	2141.19	0.993434	0.0767063	12.9511	2.31474e-38	1.65314e-37	26229	Beta-1,3-glucuronyltransferases	B3GAT
B3GNT1	-0.299587	4.78692	1.87597e-06	3.33352e-06	1406.01	-0.384593	0.0640438	-6.00516	1.91148e-09	4.17179e-09	11041	Beta 3-glycosyltransferases	B3GT
B3GNT2	0.0130077	5.71499	0.825332	0.862511	2671.74	-0.0787213	0.0551983	-1.42615	0.153824	0.186161	10678	Beta 3-glycosyltransferases	B3GT
B3GNT3	-0.537149	2.88577	0.00513509	0.00710627	377.51	-0.619241	0.203031	-3.04998	0.00228858	0.0033597	10331	Beta 3-glycosyltransferases	B3GT
B3GNT4	2.08258	-0.856983	2.54581e-25	1.1338e-24	26.3075	1.99921	0.170789	11.7057	1.19169e-31	6.69668e-31	79369	Beta 3-glycosyltransferases	B3GT
B3GNT5	-0.627587	4.03552	5.47496e-06	9.44592e-06	839.057	-0.704816	0.146687	-4.80488	1.54841e-06	2.85343e-06	84002	Beta 3-glycosyltransferases	B3GT
B3GNT6	1.2058	-3.83272	0.00237142	0.00338484	1.26356	0.788442	0.41402	1.90436	0.0568639	0.0726387	192134	Beta 3-glycosyltransferases	B3GT
B3GNT7	0.906609	3.30573	2.43405e-08	4.86474e-08	458.263	0.680564	0.139482	4.87922	1.06504e-06	1.98178e-06	93010	Beta 3-glycosyltransferases	B3GT
B3GNT8	0.499026	2.16765	5.65602e-06	9.75174e-06	227.49	0.415668	0.104237	3.98773	6.67071e-05	0.000110057	374907	Beta 3-glycosyltransferases	B3GT
B3GNT9	0.497027	4.20327	1.72926e-10	3.90578e-10	937.473	0.411953	0.0744148	5.53591	3.09617e-08	6.31872e-08	84752	Beta 3-glycosyltransferases	B3GT
B3GNTL1	0.916643	2.20303	5.92715e-23	2.40352e-22	232.4	0.827621	0.0849379	9.74384	1.96005e-22	7.74192e-22	146712	Glycosyltransferase family 2 domain containing	GLT2
B4GALNT1	1.51499	2.09487	2.15995e-18	7.20603e-18	215.938	1.42402	0.150006	9.49308	2.24302e-21	8.4887e-21	2583	Beta 4-glycosyltransferases, "Glycosyltransferase family 2 domain containing"	B4GT, GLT2
B4GALNT2	2.7745	0.961367	5.03593e-12	1.23675e-11	43.1617	2.50571	0.279109	8.97752	2.76946e-19	9.58355e-19	124872	Beta 4-glycosyltransferases, "Glycosyltransferase family 2 domain containing"	B4GT, GLT2
B4GALNT3	1.71168	4.20266	2.22106e-24	9.49616e-24	934.67	1.60822	0.143035	11.2435	2.49193e-29	1.28841e-28	283358	Beta 4-glycosyltransferases	B4GT
B4GALNT4	2.05543	4.91695	1.75458e-48	1.75723e-47	1535.35	1.95439	0.116946	16.7119	1.07313e-62	1.6312e-61	338707	Beta 4-glycosyltransferases	B4GT
B4GALT1	0.690549	8.42614	2.23108e-17	7.08199e-17	17463.2	0.595731	0.0760004	7.83853	4.55862e-15	1.31761e-14	2683	Beta 4-glycosyltransferases	B4GT
B4GALT2	0.66758	6.00432	2.19737e-22	8.68581e-22	3267.49	0.585624	0.06424	9.1162	7.78062e-20	2.75313e-19	8704	Beta 4-glycosyltransferases	B4GT
B4GALT3	1.31881	6.39838	1.68356e-77	3.41552e-76	4279.77	1.22716	0.0619676	19.8033	2.78855e-87	8.10041e-86	8703	Beta 4-glycosyltransferases	B4GT
B4GALT4	0.601072	4.86165	1.30898e-27	6.43703e-27	1476.31	0.513865	0.0512996	10.0169	1.28426e-23	5.29471e-23	8702	Beta 4-glycosyltransferases	B4GT
B4GALT5	-0.0892666	6.55019	0.192011	0.225318	4773.11	-0.175879	0.0692703	-2.53903	0.011116	0.0152909	9334	Beta 4-glycosyltransferases	B4GT
B4GALT6	-1.20641	2.10231	2.86391e-46	2.67511e-45	218.39	-1.28355	0.0935405	-13.7219	7.51023e-43	6.19892e-42	9331	Beta 4-glycosyltransferases	B4GT
B4GALT7	0.685842	4.77507	2.65421e-24	1.13104e-23	1392.91	0.600704	0.0630283	9.5307	1.56229e-21	5.95589e-21	11285	Beta 4-glycosyltransferases	B4GT
B9D1	0.703698	3.21944	1.0126e-13	2.70032e-13	471.787	0.610355	0.0879666	6.93848	3.96336e-12	9.966e-12	27077	0	0
B9D2	0.614558	2.30578	1.4715e-15	4.28106e-15	250.001	0.526081	0.0721653	7.28994	3.10101e-13	8.23101e-13	80776	0	0
BAALC	-0.627516	2.64016	0.000290316	0.00044641	284.276	-0.876855	0.175781	-4.98834	6.09014e-07	1.14875e-06	79870	0	0
BAALC-AS2	-0.913918	-3.84126	3.10269e-05	5.09773e-05	1.6744	-1.02728	0.256645	-4.00275	6.26108e-05	0.000103535	157556	0	0
BAAT	0.481672	-3.29021	0.0165583	0.0219328	2.63438	0.611032	0.17681	3.45588	0.000548508	0.000846983	570	0	0
BABAM1	0.556059	6.07374	2.45474e-24	1.04734e-23	3427.49	0.472188	0.0514265	9.1818	4.23951e-20	1.51629e-19	29086	0	0
BACE1	-0.521264	5.68355	9.59569e-20	3.39028e-19	2625.66	-0.603527	0.0599634	-10.0649	7.89447e-24	3.28077e-23	23621	0	0
BACE2	0.50691	6.26525	1.02856e-05	1.74494e-05	3921.68	0.422603	0.109114	3.87303	0.000107491	0.00017509	25825	0	0
BACH1	-0.243612	5.42857	0.000357261	0.000545429	2195.74	-0.330918	0.0698415	-4.73814	2.15692e-06	3.93825e-06	571	BTB/POZ domain containing, "basic leucine zipper proteins"	BTBD, bZIP
BACH2	-1.37533	2.77584	3.69446e-43	3.13952e-42	352.669	-1.44821	0.114354	-12.6643	9.32969e-37	6.28822e-36	60468	BTB/POZ domain containing, "basic leucine zipper proteins"	BTBD, bZIP
BAD	0.624541	5.44558	1.04254e-14	2.92249e-14	2219.65	0.542578	0.0765963	7.08361	1.40443e-12	3.61041e-12	572	0	0
BAG1	0.616514	6.64238	1.096e-11	2.63705e-11	5072.6	0.5272	0.0854532	6.16946	6.85228e-10	1.532e-09	573	0	0
BAG2	0.259213	3.32447	0.0197948	0.02603	508.342	0.18039	0.106953	1.68662	0.0916764	0.114368	9532	0	0
BAG3	0.199382	6.54241	0.0114979	0.015443	4738.62	0.11371	0.0767874	1.48084	0.13865	0.16902	9531	0	0
BAG4	0.265512	4.00771	0.0222853	0.0291742	815.118	0.17791	0.111409	1.5969	0.110287	0.13624	9530	0	0
BAG5	-0.286396	6.18142	5.9146e-11	1.37011e-10	3699.01	-0.372769	0.0440664	-8.45926	2.69089e-17	8.5369e-17	9529	0	0
BAG6	0.366744	7.85223	7.29389e-18	2.37323e-17	11764.8	0.279343	0.0406995	6.86354	6.7176e-12	1.66803e-11	7917	0	0
BAGE	3.1797	-3.25009	1.40444e-06	2.51611e-06	1.85152	2.11807	0.714014	2.96643	0.00301281	0.00437655	574	0	0
BAGE2	-0.128422	-1.43081	0.429607	0.477313	15.3845	-0.36995	0.164207	-2.25295	0.0242624	0.0323312	85319	0	0
BAHCC1	-0.0198069	4.60376	0.834897	0.871265	1242.13	-0.105652	0.105369	-1.00269	0.316011	0.363889	57597	0	0
BAHD1	0.291292	5.4508	8.05201e-09	1.6593e-08	2225.68	0.201987	0.0485021	4.1645	3.12041e-05	5.2715e-05	22893	0	0
BAI1	-0.0146437	1.15422	0.910175	0.941021	113.132	-0.093531	0.180912	-0.516998	0.605158	0.658673	575	-, "GPCR / Class B : Orphans"	ADHR, GPCRBO
BAI2	2.13619	5.09647	2.41918e-32	1.43053e-31	1732.7	2.03377	0.1479	13.751	5.02275e-43	4.16956e-42	576	-, "GPCR / Class B : Orphans"	ADHR, GPCRBO
BAI3	-1.68311	-1.42798	9.15335e-26	4.15401e-25	15.4408	-1.98714	0.173091	-11.4803	1.65732e-30	8.93391e-30	577	-, "GPCR / Class B : Orphans"	ADHR, GPCRBO
BAIAP2	1.09196	6.16589	8.68175e-35	5.62287e-34	3643.81	0.995284	0.0803452	12.3876	3.05019e-35	1.95311e-34	10458	0	0
BAIAP2-AS1	0.577561	5.14308	1.86219e-14	5.15056e-14	1796.63	0.484042	0.0712642	6.79222	1.10421e-11	2.70797e-11	440465	Long non-coding RNAs	LNCRNA
BAIAP2L1	1.18601	5.54903	2.03335e-44	1.80332e-43	2377.85	1.09153	0.0762631	14.3127	1.82349e-46	1.68508e-45	55971	0	0
BAIAP2L2	1.74689	0.670747	1.06865e-14	2.99365e-14	72.692	1.52585	0.186971	8.1609	3.32547e-16	1.0081e-15	80115	0	0
BAIAP3	1.30599	4.27724	7.90414e-12	1.91752e-11	984.198	1.20455	0.167888	7.17474	7.24438e-13	1.88968e-12	8938	0	0
BAK1	1.08658	4.66123	1.47872e-56	1.84894e-55	1282.59	0.996496	0.061111	16.3063	8.89779e-60	1.26246e-58	578	0	0
BAMBI	1.41251	6.51421	3.01408e-16	9.08428e-16	4638.41	1.31062	0.15047	8.71015	3.0346e-18	1.00395e-17	25805	0	0
BANF1	0.941064	7.17061	1.92097e-40	1.49732e-39	7324.09	0.854039	0.0643212	13.2777	3.11701e-40	2.37167e-39	8815	0	0
BANF2	0.493974	-4.58935	0.136197	0.16318	0.195874	0.703859	0.593856	1.18523	0.235925	0.277107	140836	0	0
BANK1	-1.28309	1.9398	4.56771e-14	1.23965e-13	196.678	-1.31969	0.191986	-6.87389	6.24763e-12	1.55324e-11	55024	Ankyrin repeat domain containing	ANKRD
BANP	0.462712	3.76978	3.78066e-17	1.1865e-16	693.448	0.374267	0.0522769	7.15932	8.10803e-13	2.11061e-12	54971	BEN domain containing	BEND
BAP1	0.183746	6.38189	4.13836e-06	7.19217e-06	4249.11	0.0970388	0.0390893	2.48249	0.0130468	0.0178221	8314	0	0
BARD1	1.03221	2.88233	1.5935e-17	5.09279e-17	371.793	0.932869	0.108536	8.59501	8.32594e-18	2.6985e-17	580	Ankyrin repeat domain containing	ANKRD
BARHL1	1.2455	-4.44182	0.000490167	0.000740898	0.34831	1.41591	0.502765	2.81624	0.00485893	0.00692417	56751	Homeoboxes / ANTP class : NKL subclass	NKL
BARHL2	2.53735	-4.01528	9.58786e-07	1.73389e-06	0.589752	1.88995	0.606563	3.11583	0.0018343	0.00271802	343472	Homeoboxes / ANTP class : NKL subclass	NKL
BARX1	2.57756	0.945604	6.26979e-14	1.69175e-13	48.4876	1.45356	0.24156	6.01738	1.77258e-09	3.87449e-09	56033	Homeoboxes / ANTP class : NKL subclass	NKL
BARX2	-0.418212	4.85362	0.00720352	0.00985904	1476.07	-0.510466	0.162886	-3.13389	0.00172505	0.00256064	8538	Homeoboxes / ANTP class : NKL subclass	NKL
BASP1	1.24071	5.31434	1.68248e-28	8.56933e-28	2019.82	1.15818	0.099481	11.6422	2.51399e-31	1.3953e-30	10409	0	0
BATF	1.34167	3.82186	1.48313e-23	6.169e-23	717.463	1.24404	0.118435	10.504	8.28067e-26	3.74405e-25	10538	basic leucine zipper proteins	bZIP
BATF2	1.19367	3.10727	1.01116e-12	2.56139e-12	433.017	1.09274	0.147868	7.38998	1.46847e-13	3.95862e-13	116071	basic leucine zipper proteins	bZIP
BATF3	0.229782	0.640073	0.0449924	0.0571585	77.9131	0.156229	0.111277	1.40396	0.16033	0.19348	55509	basic leucine zipper proteins	bZIP
BAX	1.29041	5.13976	1.06663e-60	1.49685e-59	1791.38	1.20289	0.0698105	17.2308	1.55904e-66	2.62175e-65	581	0	0
BAZ1A	0.590906	6.16857	9.16374e-21	3.38748e-20	3649.21	0.498254	0.0584611	8.52283	1.55704e-17	4.98898e-17	11177	Zinc fingers, PHD-type	PHF
BAZ1B	0.367378	7.18422	1.66899e-13	4.40665e-13	7389.82	0.2789	0.0467354	5.96765	2.40697e-09	5.21887e-09	9031	Zinc fingers, PHD-type	PHF
BAZ2A	0.0713575	7.2504	0.16906	0.199849	7748.99	-0.0200041	0.0501102	-0.399202	0.689745	0.73996	11176	Zinc fingers, PHD-type	PHF
BAZ2B	-0.619693	5.43402	1.45329e-23	6.04734e-23	2208.59	-0.707461	0.0653667	-10.823	2.67955e-27	1.27775e-26	29994	Zinc fingers, PHD-type	PHF
BBC3	1.47944	3.59213	1.37642e-37	9.81567e-37	612.077	1.38842	0.100773	13.7776	3.47584e-43	2.90567e-42	27113	0	0
BBIP1	-0.136266	3.28713	0.0192022	0.0252831	494.981	-0.221172	0.0574294	-3.85119	0.000117545	0.000190976	92482	0	0
BBOX1	-1.99054	3.20477	1.9057e-24	8.1785e-24	476.741	-2.04263	0.232849	-8.77233	1.75004e-18	5.84511e-18	8424	0	0
BBS1	0.044787	5.62828	0.528259	0.577893	2517.96	-0.0478835	0.0688918	-0.695053	0.487022	0.541501	582	0	0
BBS10	-0.607476	4.36634	3.65127e-27	1.76428e-26	1051.34	-0.693132	0.0585844	-11.8313	2.68793e-32	1.54741e-31	79738	Heat Shock Proteins / Chaperonins	CHAP
BBS12	-0.506454	2.8641	1.78162e-17	5.68165e-17	369.557	-0.594332	0.0608302	-9.77034	1.50938e-22	5.9934e-22	166379	Heat Shock Proteins / Chaperonins	CHAP
BBS2	-0.622557	5.32386	4.94006e-36	3.34073e-35	2045.35	-0.711152	0.0520665	-13.6585	1.7957e-42	1.46722e-41	583	0	0
BBS4	0.245057	4.56709	0.000378015	0.000576172	1203.35	0.155024	0.0661437	2.34374	0.0190915	0.0256722	585	Tetratricopeptide (TTC) repeat domain containing	TTC
BBS5	0.079697	3.52561	0.207969	0.242686	585.32	-0.00761198	0.0614533	-0.123866	0.901421	0.931177	129880	0	0
BBS7	-0.447866	3.65248	1.66372e-19	5.81906e-19	639.877	-0.533732	0.0504693	-10.5754	3.87616e-26	1.77678e-25	55212	0	0
BBS9	-0.297268	3.88633	2.59627e-09	5.50151e-09	752.555	-0.38278	0.0503075	-7.60881	2.7664e-14	7.71823e-14	27241	0	0
BBX	-0.358839	6.47081	1.12553e-08	2.29978e-08	4521.68	-0.448214	0.0643773	-6.9623	3.34773e-12	8.44944e-12	56987	0	0
BCAM	0.754622	8.49106	8.14703e-10	1.77114e-09	18321.7	0.662366	0.11403	5.80869	6.29651e-09	1.33535e-08	4059	CD molecules, "Blood group antigens", "Immunoglobulin superfamily / C2-set domain containing", "Immunoglobulin superfamily / Immunoglobulin-like domain containing"	CD, bloodgroup, C2SET, IGD
BCAN	1.02076	1.09016	2.12686e-05	3.53604e-05	70.6673	0.29053	0.189884	1.53004	0.126008	0.154454	63827	Immunoglobulin superfamily / V-set domain containing, "Proteoglycans / Extracellular Matrix : Hyalectans"	VSET, HYALECTAN
BCAP29	-0.22478	6.01305	3.90771e-05	6.37853e-05	3287.04	-0.30579	0.054821	-5.57797	2.43342e-08	4.99842e-08	55973	0	0
BCAP31	0.322131	8.30401	5.33458e-07	9.80872e-07	16075.6	0.239815	0.0613121	3.91138	9.17711e-05	0.000150185	10134	0	0
BCAR1	0.510456	5.91552	1.6229e-12	4.07333e-12	3077.77	0.423752	0.0692007	6.12352	9.15327e-10	2.03387e-09	9564	Cas scaffolding proteins	CASS
BCAR3	0.0606651	5.36248	0.530847	0.58028	2096.69	-0.0245656	0.0935339	-0.262638	0.79283	0.836151	8412	SH2 domain containing	SH2D
BCAR4	5.44933	-1.08522	7.46877e-20	2.65296e-19	6.56061	3.7484	0.395544	9.47655	2.62834e-21	9.9154e-21	400500	Long non-coding RNAs	LNCRNA
BCAS1	2.54359	5.43168	5.69984e-26	2.61622e-25	2173.98	2.41366	0.191045	12.634	1.37155e-36	9.18918e-36	8537	0	0
BCAS2	0.211199	5.35059	5.92676e-05	9.57073e-05	2028.46	0.0894911	0.0422465	2.11831	0.0341489	0.0447575	10286	0	0
BCAS3	0.00607706	4.90967	0.939885	0.967936	1527.75	-0.0825032	0.0672322	-1.22714	0.21977	0.259381	54828	WD repeat domain containing	WDR
BCAS4	0.791977	5.68839	3.39119e-24	1.4412e-23	2616.41	0.706435	0.0719242	9.82194	9.05812e-23	3.62952e-22	55653	0	0
BCAT1	0.474326	4.74716	0.000315116	0.000483025	1366.75	0.403015	0.125028	3.2234	0.00126679	0.00190202	586	0	0
BCAT2	0.966774	5.44131	2.0263e-27	9.8817e-27	2203.84	0.874952	0.0813924	10.7498	5.93935e-27	2.79921e-26	587	0	0
BCCIP	0.645908	6.11623	3.10657e-29	1.6279e-28	3521.3	0.55666	0.053014	10.5002	8.6165e-26	3.89503e-25	56647	0	0
BCDIN3D	0.473874	3.71382	2.65099e-18	8.81133e-18	664.71	0.382854	0.0503418	7.6051	2.84686e-14	7.93834e-14	144233	0	0
BCDIN3D-AS1	-0.141848	0.462212	0.0543126	0.0682849	68.2024	-0.229439	0.073746	-3.11121	0.00186324	0.0027593	100286844	Long non-coding RNAs	LNCRNA
BCHE	0.749602	3.24306	0.012632	0.0169	166.47	-1.03075	0.217832	-4.73189	2.22442e-06	4.05783e-06	590	0	0
BCKDHA	0.268537	5.76268	9.3281e-06	1.5867e-05	2763.78	0.18178	0.0584204	3.11158	0.00186092	0.00275666	593	0	0
BCKDHB	-0.553304	4.46716	7.48177e-20	2.65712e-19	1128.44	-0.63749	0.0633822	-10.0579	8.48113e-24	3.51664e-23	594	0	0
BCKDK	0.671682	6.13782	1.77843e-30	9.79685e-30	3577.36	0.583841	0.0541278	10.7863	3.99353e-27	1.89228e-26	10295	0	0
BCL10	0.0452555	4.69358	0.318386	0.361588	1315.44	-0.0426828	0.0435497	-0.980095	0.327039	0.375777	8915	0	0
BCL11A	-0.206768	3.16811	0.295361	0.337229	460.094	-0.286946	0.207408	-1.38349	0.166516	0.200336	53335	Zinc fingers, C2H2-type	ZNF
BCL11B	0.364552	2.90229	0.0222663	0.0291512	380.022	0.275097	0.151524	1.81554	0.0694413	0.0877311	64919	Zinc fingers, C2H2-type	ZNF
BCL2	-0.185905	6.63086	0.118967	0.143626	5043.47	-0.272852	0.122631	-2.22498	0.0260825	0.0346222	596	Serine/threonine phosphatases / Protein phosphatase 1, regulatory subunits	PPP1R
BCL2A1	1.68276	2.66353	5.17512e-17	1.61377e-16	263.223	1.30257	0.15585	8.35783	6.3883e-17	2.00006e-16	597	0	0
BCL2L1	0.583191	7.13672	1.67378e-27	8.18589e-27	7147.65	0.492617	0.0496092	9.92995	3.08405e-23	1.25412e-22	598	Serine/threonine phosphatases / Protein phosphatase 1, regulatory subunits	PPP1R
BCL2L10	-0.282902	-1.83907	0.0885832	0.108811	11.8081	-0.451427	0.167734	-2.69133	0.00711681	0.00996444	10017	0	0
BCL2L11	0.354339	5.83647	1.98479e-08	3.98803e-08	2904.08	0.259943	0.0600556	4.32838	1.50213e-05	2.59215e-05	10018	0	0
BCL2L12	1.34754	4.02388	1.52853e-48	1.5376e-47	825.504	1.25708	0.0816415	15.3976	1.69964e-53	1.98229e-52	83596	0	0
BCL2L13	-0.253608	6.12215	6.91777e-08	1.34497e-07	3545.94	-0.338832	0.0469023	-7.2242	5.0406e-13	1.32352e-12	23786	0	0
BCL2L14	0.919332	1.31248	4.74574e-05	7.70418e-05	103.988	0.546536	0.192785	2.83495	0.00458336	0.00655177	79370	0	0
BCL2L15	0.782226	-0.64867	4.19766e-08	8.26607e-08	30.5499	0.694621	0.133549	5.20123	1.97971e-07	3.85564e-07	440603	0	0
BCL2L2	-0.892409	5.83418	2.41417e-74	4.56403e-73	2916.37	-0.973787	0.0524792	-18.5557	7.33824e-77	1.61147e-75	599	Serine/threonine phosphatases / Protein phosphatase 1, regulatory subunits	PPP1R
BCL3	1.12983	5.97821	1.54871e-42	1.2957e-41	3202.29	1.04223	0.074531	13.9838	1.95789e-44	1.69408e-43	602	Ankyrin repeat domain containing	ANKRD
BCL6	-1.07087	6.1041	2.5266e-55	3.05139e-54	3528.36	-1.1508	0.0761695	-15.1084	1.42487e-51	1.56027e-50	604	-, "Zinc fingers, C2H2-type", "BTB/POZ domain containing"	ZBTB, ZNF, BTBD
BCL6B	-0.758882	4.08463	4.47125e-26	2.05966e-25	867.084	-0.831134	0.0774639	-10.7293	7.41516e-27	3.48583e-26	255877	-, "Zinc fingers, C2H2-type", "BTB/POZ domain containing"	ZBTB, ZNF, BTBD
BCL7A	0.124311	4.88729	0.0400798	0.0511963	1505.37	0.0316919	0.0587653	0.539296	0.589682	0.643346	605	0	0
BCL7B	0.0662743	5.66279	0.137231	0.164314	2578.75	-0.0147043	0.0431861	-0.340486	0.73349	0.78085	9275	0	0
BCL7C	0.864984	5.46085	9.29019e-21	3.43299e-20	2246.81	0.783076	0.0863785	9.06563	1.23882e-19	4.34402e-19	9274	0	0
BCL9	1.29445	6.1112	1.06355e-68	1.8091e-67	3507.83	1.2016	0.065072	18.4656	3.90535e-76	8.43881e-75	607	0	0
BCL9L	0.0675949	6.83067	0.198267	0.232341	5802	-0.0199332	0.0513921	-0.387865	0.698116	0.747791	283149	0	0
BCLAF1	-0.108988	7.65638	0.0163459	0.0216682	10278	-0.199521	0.0450241	-4.43142	9.36161e-06	1.63654e-05	9774	0	0
BCO1	0.507435	-1.59259	0.0085753	0.0116634	14.9649	0.420092	0.184029	2.28275	0.0224452	0.0299966	53630	0	0
BCO2	-0.756788	0.00845286	3.48941e-10	7.75252e-10	48.3199	-0.565624	0.127341	-4.44181	8.92054e-06	1.56133e-05	83875	0	0
BCOR	0.546758	5.96652	2.89251e-14	7.91603e-14	3176.14	0.452315	0.0676247	6.68861	2.25302e-11	5.43576e-11	54880	Ankyrin repeat domain containing	ANKRD
BCORL1	0.058517	4.66358	0.363689	0.409324	1289.73	-0.0306504	0.0625304	-0.490168	0.624015	0.676868	63035	Ankyrin repeat domain containing	ANKRD
BCORP1	0.706731	-4.66534	0.0265121	0.0344921	0.0891298	0.463097	0.96306	0.48086	0.630616	0.683443	286554	0	0
BCR	-0.000692803	6.45846	0.981534	1	4484.7	-0.0868341	0.0523609	-1.65838	0.0972413	0.120944	613	Rho guanine nucleotide exchange factors, "Pleckstrin homology (PH) domain containing"	ARHGEF, PLEKH
BCRP3	0.819837	-0.953011	1.19499e-07	2.28993e-07	24.6057	0.740479	0.144936	5.109	3.23876e-07	6.21861e-07	644165	0	0
BCS1L	0.373663	4.19879	5.88528e-12	1.4388e-11	933.545	0.286666	0.0517329	5.54126	3.00301e-08	6.13666e-08	617	ATPases / AAA-type, "Mitochondrial respiratory chain complex assembly factors"	AATP, MITOAF
BCYRN1	-0.288095	-4.71215	0.103357	0.125779	0.021534	-0.219718	0.95567	-0.22991	0.818162	0.85893	618	Long non-coding RNAs, "-"	LNCRNA, fLNCRNA
BDH1	0.825533	5.03018	6.10913e-20	2.18095e-19	1657.52	0.73051	0.0835007	8.74854	2.16129e-18	7.1855e-18	622	Short chain dehydrogenase/reductase superfamily / Classical SDR fold cluster 2	SDRC2
BDH2	-0.756037	4.94864	2.0175e-34	1.28677e-33	1579.84	-0.839294	0.066353	-12.6489	1.13402e-36	7.62047e-36	56898	Short chain dehydrogenase/reductase superfamily / Classical SDR fold cluster 1	SDRC1
BDKRB1	-0.10744	-0.0630945	0.405599	0.45282	46.8691	-0.19349	0.132438	-1.46098	0.14402	0.175123	623	0	0
BDKRB2	-0.614638	4.10334	1.89378e-11	4.50274e-11	875.817	-0.699278	0.0965373	-7.2436	4.36913e-13	1.15155e-12	624	0	0
BDNF	0.125194	0.240432	0.574527	0.624074	53.6874	-0.0959445	0.199731	-0.480369	0.630965	0.683748	627	Endogenous ligands	ENDOLIG
BDNF-AS	-0.506994	1.72611	5.54124e-10	1.21533e-09	167.172	-0.593275	0.0849577	-6.98318	2.88578e-12	7.31177e-12	497258	Long non-coding RNAs, "-"	LNCRNA, fLNCRNA
BDP1	-0.354805	5.74282	5.68087e-07	1.04268e-06	2728.09	-0.445601	0.0731576	-6.09097	1.12227e-09	2.48335e-09	55814	0	0
BEAN1	0.342366	0.850336	0.00465893	0.00647394	90.3555	0.25605	0.116734	2.19344	0.0282754	0.0373884	146227	0	0
BECN1	0.207038	6.60739	0.000111701	0.000176887	4955.09	0.118047	0.0510878	2.31067	0.0208511	0.0279658	8678	0	0
BEGAIN	-0.628579	0.75626	1.12125e-05	1.89687e-05	85.3312	-0.702999	0.152315	-4.61544	3.92272e-06	7.01929e-06	57596	0	0
BEND2	-1.96252	-4.54726	5.3637e-19	1.83721e-18	0.265811	-2.56132	0.348499	-7.34957	1.98852e-13	5.31928e-13	139105	BEN domain containing	BEND
BEND3	0.949691	3.38531	1.29388e-21	4.95423e-21	529.115	0.855959	0.0904966	9.45847	3.1249e-21	1.17602e-20	57673	BEN domain containing	BEND
BEND3P3	-1.01912	1.54292	7.44065e-26	3.39099e-25	147.767	-1.09848	0.105837	-10.379	3.09014e-25	1.35571e-24	650623	0	0
BEND4	0.0411832	-1.78202	0.894191	0.926081	12.3139	-0.112787	0.228207	-0.494233	0.621142	0.674005	389206	BEN domain containing	BEND
BEND5	-0.921286	1.6428	7.09501e-20	2.52195e-19	159.028	-0.998625	0.110347	-9.04984	1.43173e-19	5.0092e-19	79656	BEN domain containing	BEND
BEND6	0.790538	1.43431	4.91426e-11	1.14471e-10	135.809	0.716121	0.111238	6.43773	1.21275e-10	2.81913e-10	221336	BEN domain containing	BEND
BEND7	-0.883765	3.66614	3.01186e-12	7.48082e-12	649.937	-0.960359	0.137723	-6.97313	3.09957e-12	7.83875e-12	222389	BEN domain containing	BEND
BEST1	-0.86285	1.16425	4.33051e-30	2.35033e-29	112.78	-0.939079	0.0807878	-11.624	3.11148e-31	1.72126e-30	7439	Ion channels / Chloride channels : Calcium activated : Bestrophins	BEST
BEST2	0.827448	-4.1839	0.00738206	0.0100987	0.686781	0.465265	0.314004	1.48172	0.138415	0.168754	54831	Ion channels / Chloride channels : Calcium activated : Bestrophins	BEST
BEST3	-0.974045	-1.27059	4.0897e-06	7.11092e-06	13.5242	0.778386	0.210713	3.69405	0.000220708	0.000351117	144453	Ion channels / Chloride channels : Calcium activated : Bestrophins	BEST
BEST4	0.388734	-1.04234	0.0105764	0.0142567	22.9898	0.304006	0.14696	2.06864	0.0385802	0.0501885	266675	Ion channels / Chloride channels : Calcium activated : Bestrophins	BEST
BET1	0.119594	4.80967	0.0100759	0.0136106	1426.1	0.0344741	0.044792	0.769648	0.441509	0.495166	10282	0	0
BET1L	0.221109	6.66204	8.98405e-07	1.62771e-06	5153.5	0.132366	0.0431789	3.06553	0.00217284	0.00319813	51272	0	0
BET1P1	-0.737834	-3.96107	5.33922e-07	9.81637e-07	1.37259	-0.868928	0.0985192	-8.81989	1.14572e-18	3.86107e-18	100128542	0	0
BEX1	2.9468	3.92379	1.20702e-13	3.20836e-13	615.071	3.19632	0.29286	10.9141	9.86604e-28	4.78232e-27	55859	0	0
BEX2	-0.193531	3.498	0.142736	0.170389	576.576	-0.283284	0.13645	-2.0761	0.0378844	0.0493308	84707	0	0
BEX4	-0.084866	5.47595	0.311888	0.354738	2270.62	-0.172182	0.0863856	-1.99318	0.0462412	0.059607	56271	0	0
BEX5	-0.303315	1.56806	0.0132481	0.0176932	149.59	-0.391956	0.126593	-3.0962	0.00196018	0.00289607	340542	0	0
BFAR	0.304983	6.30382	2.11773e-17	6.72636e-17	4015.6	0.218249	0.0337885	6.45927	1.05209e-10	2.45496e-10	51283	RING-type (C3HC4) zinc fingers, "Sterile alpha motif (SAM) domain containing"	RNF, SAMD
BFSP1	0.593936	1.94278	1.428e-07	2.71945e-07	193.907	0.506481	0.105905	4.78241	1.73208e-06	3.1832e-06	631	Intermediate filaments type VI, eye lens intermediate filaments	IFF6
BFSP2	2.6592	-1.301	1.14165e-21	4.38282e-21	17.4	2.47412	0.224549	11.0182	3.12358e-28	1.54289e-27	8419	Intermediate filaments type VI, eye lens intermediate filaments	IFF6
BGLAP	1.16183	1.40789	2.46482e-14	6.76631e-14	97.9945	0.611174	0.0943753	6.47599	9.41895e-11	2.20418e-10	632	0	0
BGN	2.39375	9.61547	7.97375e-87	1.90359e-85	39953.8	2.31302	0.0982972	23.5308	1.97211e-122	1.29641e-120	633	Proteoglycans / Extracellular Matrix : Small leucine-rich repeats	SLRR
BHLHA15	1.63103	-0.889668	1.73666e-16	5.2909e-16	25.463	1.53326	0.174246	8.79937	1.37582e-18	4.61502e-18	168620	Basic helix-loop-helix proteins	bHLH
BHLHB9	-0.175737	2.95784	0.0125813	0.0168366	394.439	-0.263574	0.0711187	-3.70612	0.00021046	0.00033521	80823	Basic helix-loop-helix proteins, "Armadillo repeat containing"	bHLH, ARMC
BHLHE22	-0.441871	1.21095	0.000513308	0.000774565	108.701	-0.63358	0.124002	-5.10944	3.23113e-07	6.20514e-07	27319	Basic helix-loop-helix proteins	bHLH
BHLHE23	0.166729	-4.71516	0.443158	0.491172	0.015137	0.0380861	0.884643	0.0430526	0.96566	0.983481	128408	Basic helix-loop-helix proteins	bHLH
BHLHE40	0.506907	8.93703	4.16871e-08	8.21065e-08	24925.9	0.412128	0.0879497	4.68595	2.78669e-06	5.04084e-06	8553	Basic helix-loop-helix proteins	bHLH
BHLHE41	-1.09759	5.82991	1.7948e-28	9.12783e-28	2926.66	-1.17599	0.110503	-10.6422	1.89664e-26	8.78144e-26	79365	Basic helix-loop-helix proteins	bHLH
BHMT	-0.837653	-2.72109	8.58121e-07	1.55664e-06	5.90264	-0.906294	0.185537	-4.88471	1.03582e-06	1.92937e-06	635	0	0
BHMT2	-3.20642	2.52641	5.03825e-206	6.23135e-204	298.494	-3.24628	0.137533	-23.6037	3.53259e-123	2.37622e-121	23743	0	0
BICC1	-1.05003	3.09411	5.24801e-17	1.635e-16	436.81	-1.12753	0.137975	-8.172	3.03309e-16	9.2098e-16	80114	Sterile alpha motif (SAM) domain containing	SAMD
BICD1	0.115084	2.82918	0.244753	0.282591	361.224	0.0269734	0.0959622	0.281083	0.778646	0.822692	636	0	0
BICD2	-0.182644	5.51097	6.00355e-05	9.69017e-05	2325.28	-0.266717	0.0459738	-5.8015	6.57233e-09	1.39267e-08	23299	0	0
BID	0.523658	4.7215	2.53815e-13	6.64084e-13	1341.91	0.438766	0.067875	6.46432	1.01752e-10	2.37594e-10	637	0	0
BIK	1.77163	3.74507	2.57736e-36	1.76268e-35	679.608	1.6715	0.119784	13.9543	2.96151e-44	2.55482e-43	638	0	0
BIN1	-1.57262	4.59182	2.14613e-58	2.8464e-57	1239.36	-1.64007	0.113073	-14.5046	1.13352e-47	1.08977e-46	274	0	0
BIN2	0.53264	3.4835	3.02614e-06	5.30706e-06	566.509	0.446232	0.107348	4.15687	3.22641e-05	5.44467e-05	51411	0	0
BIN3	-0.0491886	4.31474	0.448407	0.496614	1015.5	-0.131682	0.0662535	-1.98755	0.0468617	0.0603575	55909	0	0
BIN3-IT1	-0.351437	-3.44797	0.00593481	0.00817439	2.75064	-0.461311	0.0752751	-6.12833	8.88052e-10	1.97456e-09	80094	Long non-coding RNAs	LNCRNA
BIRC2	-0.173798	6.07179	0.000568388	0.000854851	3426.88	-0.261372	0.0505602	-5.16952	2.34698e-07	4.54208e-07	329	Baculoviral IAP repeat containing, "RING-type (C3HC4) zinc fingers"	BIRC, RNF
BIRC3	0.192706	4.69878	0.151227	0.179945	1320.36	0.101853	0.129276	0.787872	0.430772	0.484196	330	Baculoviral IAP repeat containing, "RING-type (C3HC4) zinc fingers"	BIRC, RNF
BIRC5	3.73547	4.63225	2.30124e-87	5.55843e-86	1251.75	3.61847	0.137274	26.3595	3.99558e-153	4.5965e-151	332	Baculoviral IAP repeat containing	BIRC
BIRC6	-0.0930134	7.03557	0.130495	0.156687	6679.59	-0.183642	0.0615934	-2.98152	0.00286817	0.00417363	57448	Baculoviral IAP repeat containing, "Ubiquitin-conjugating enzymes E2"	BIRC, UBE2
BIRC7	0.921439	-1.61739	2.78714e-05	4.59547e-05	13.9762	0.753958	0.199613	3.7771	0.000158663	0.0002553	79444	Baculoviral IAP repeat containing, "RING-type (C3HC4) zinc fingers"	BIRC, RNF
BIRC8	-0.0773956	-4.70534	0.713412	0.758719	0.0293199	-0.1244	0.959004	-0.129718	0.896789	0.927008	112401	Baculoviral IAP repeat containing	BIRC
BIVM	-0.469079	4.46681	4.65381e-11	1.0854e-10	1128.7	-0.55185	0.0747324	-7.38434	1.53206e-13	4.12441e-13	54841	0	0
BLCAP	-0.575199	6.52486	3.66433e-29	1.91528e-28	4701.45	-0.656999	0.0535138	-12.2772	1.20096e-34	7.53515e-34	10904	0	0
BLID	-0.862773	-4.61939	0.000517094	0.000779877	0.148707	-1.37438	0.450549	-3.05045	0.00228499	0.00335491	414899	0	0
BLK	1.57268	0.560685	2.75213e-08	5.48315e-08	64.7925	1.78296	0.236264	7.54648	4.47181e-14	1.23386e-13	640	SH2 domain containing	SH2D
BLM	2.18023	3.4007	3.27121e-64	4.96754e-63	533.231	2.08399	0.1057	19.7161	1.56876e-86	4.47991e-85	641	0	0
BLMH	0.603324	5.60597	6.56917e-12	1.59933e-11	2471.61	0.516053	0.082768	6.23493	4.51971e-10	1.01962e-09	642	0	0
BLNK	1.0751	4.10452	1.1418e-32	6.83847e-32	870.861	0.981176	0.0813814	12.0565	1.79204e-33	1.08019e-32	29760	SH2 domain containing	SH2D
BLOC1S1	0.355263	5.61428	2.05138e-06	3.63642e-06	2495.21	0.274484	0.0723398	3.79437	0.00014802	0.000238631	2647	Biogenesis of lysosomal organelles complex-1 subunits	BLOC1S
BLOC1S2	0.408137	5.29814	3.47212e-19	1.19768e-18	1997.73	0.321039	0.0424626	7.56051	4.01484e-14	1.11019e-13	282991	Biogenesis of lysosomal organelles complex-1 subunits	BLOC1S
BLOC1S3	0.855631	4.5201	7.21e-59	9.64984e-58	1162.61	0.768063	0.0473853	16.2089	4.36297e-59	6.03808e-58	388552	Biogenesis of lysosomal organelles complex-1 subunits	BLOC1S
BLOC1S4	0.650891	4.02793	4.02802e-32	2.36351e-31	827.657	0.562108	0.0509444	11.0338	2.62668e-28	1.30126e-27	55330	Biogenesis of lysosomal organelles complex-1 subunits	BLOC1S
BLOC1S5	-0.120161	4.17307	0.0055812	0.00770389	916.662	-0.208257	0.0423288	-4.91998	8.65528e-07	1.61813e-06	63915	Biogenesis of lysosomal organelles complex-1 subunits	BLOC1S
BLOC1S6	-0.203265	6.00078	1.86733e-06	3.31875e-06	3260.74	-0.288794	0.0424035	-6.81062	9.71797e-12	2.3928e-11	26258	Biogenesis of lysosomal organelles complex-1 subunits	BLOC1S
BLVRA	0.727215	6.19047	4.66026e-16	1.3913e-15	3702.19	0.638681	0.0832619	7.67074	1.71007e-14	4.81219e-14	644	0	0
BLVRB	0.633647	6.32503	4.93564e-10	1.08576e-09	4068.82	0.547018	0.0951405	5.74958	8.94657e-09	1.88179e-08	645	Short chain dehydrogenase/reductase superfamily / Atypical members	SDRA
BLZF1	0.463689	5.34691	2.89361e-15	8.32172e-15	2064.13	0.374399	0.0547063	6.8438	7.71201e-12	1.9077e-11	8548	0	0
BMF	0.977642	5.06924	1.25928e-34	8.09211e-34	1707.7	0.890714	0.0730611	12.1914	3.45643e-34	2.13752e-33	90427	0	0
BMI1	0.667293	6.97657	1.10066e-14	3.08039e-14	6385.7	0.576096	0.0806972	7.13898	9.4028e-13	2.44012e-12	648	RING-type (C3HC4) zinc fingers, "Polycomb group ring fingers"	RNF, PCGF
BMP1	0.666234	5.41694	3.59852e-12	8.90029e-12	2179.49	0.588677	0.0905106	6.50395	7.82369e-11	1.83851e-10	649	Bone morphogenetic proteins	BMP
BMP10	-0.133116	-4.65737	0.590272	0.639485	0.0924328	-0.336663	0.614555	-0.547815	0.583819	0.637744	27302	Bone morphogenetic proteins, "Endogenous ligands"	BMP, ENDOLIG
BMP15	0.46693	-4.60298	0.157628	0.187089	0.170441	0.69362	0.577797	1.20046	0.229962	0.270543	9210	Bone morphogenetic proteins	BMP
BMP2	-2.15292	1.78594	1.49036e-66	2.39238e-65	177.187	-2.19884	0.151585	-14.5057	1.11558e-47	1.07303e-46	650	Bone morphogenetic proteins, "Endogenous ligands"	BMP, ENDOLIG
BMP2K	-0.354341	4.51988	6.84617e-05	0.000110069	1168.23	-0.445727	0.0919403	-4.848	1.2471e-06	2.31113e-06	55589	0	0
BMP3	-3.45745	0.323743	1.21347e-59	1.65871e-58	52.5629	-4.15047	0.260448	-15.9359	3.57292e-57	4.67017e-56	651	Bone morphogenetic proteins	BMP
BMP4	-0.221413	3.92554	0.115651	0.13982	774.074	-0.303034	0.145356	-2.08477	0.0370902	0.0483808	652	Bone morphogenetic proteins, "Endogenous ligands"	BMP, ENDOLIG
BMP5	-1.14677	0.525192	1.08391e-05	1.83626e-05	63.868	-1.4259	0.287285	-4.96336	6.92842e-07	1.30263e-06	653	Bone morphogenetic proteins, "Endogenous ligands"	BMP, ENDOLIG
BMP6	-1.79884	2.60213	6.36285e-56	7.83657e-55	312.047	-1.85343	0.13484	-13.7454	5.42841e-43	4.49709e-42	654	Bone morphogenetic proteins, "Endogenous ligands"	BMP, ENDOLIG
BMP7	0.644177	3.57474	0.00116075	0.0017009	606.215	0.554047	0.18406	3.01015	0.0026112	0.00381478	655	Bone morphogenetic proteins, "Endogenous ligands"	BMP, ENDOLIG
BMP8A	2.83071	3.8602	6.955e-108	2.44091e-106	734.368	2.73171	0.10032	27.2301	2.86121e-163	4.22854e-161	353500	Bone morphogenetic proteins, "Endogenous ligands"	BMP, ENDOLIG
BMP8B	1.14357	2.42962	1.35252e-14	3.7678e-14	272.229	1.05076	0.133005	7.90018	2.78502e-15	8.13684e-15	656	Bone morphogenetic proteins, "Endogenous ligands"	BMP, ENDOLIG
BMPER	-2.09807	1.18552	4.68974e-38	3.3963e-37	116.09	-2.14016	0.196292	-10.9029	1.11596e-27	5.39898e-27	168667	0	0
BMPR1A	-0.500354	5.04537	1.29672e-17	4.16894e-17	1683.88	-0.58622	0.060653	-9.66515	4.24007e-22	1.65189e-21	657	CD molecules	CD
BMPR1B	4.32625	7.60617	6.44661e-34	4.03277e-33	9783.33	4.15531	0.244774	16.9761	1.23393e-64	1.99547e-63	658	CD molecules	CD
BMPR2	-0.399176	7.22013	3.40421e-12	8.42681e-12	7611.61	-0.482628	0.059088	-8.16795	3.13662e-16	9.51845e-16	659	0	0
BMS1	0.190443	6.20202	3.62919e-05	5.93617e-05	3745.82	0.100505	0.044316	2.26791	0.0233348	0.0311422	9790	0	0
BMS1P20	1.28857	10.3049	2.47388e-08	4.94031e-08	59817.3	1.0756	0.198219	5.42634	5.75224e-08	1.1537e-07	96610	0	0
BMS1P4	-0.164762	0.858914	0.0642792	0.0802162	90.5379	-0.257339	0.0896615	-2.87012	0.0041032	0.00588952	729096	0	0
BMS1P5	-0.577454	1.95197	5.48229e-16	1.63102e-15	196.173	-0.665446	0.0746596	-8.91308	4.96359e-19	1.69874e-18	399761	0	0
BMS1P6	-0.510909	2.07212	5.60163e-13	1.43939e-12	213.493	-0.598282	0.0737896	-8.10794	5.14832e-16	1.54748e-15	642826	0	0
BMX	-2.96872	0.784223	5.5993e-128	2.79706e-126	88.0465	-3.01632	0.159067	-18.9626	3.47841e-80	8.50573e-79	660	Pleckstrin homology (PH) domain containing, "SH2 domain containing"	PLEKH, SH2D
BNC1	-0.947415	0.891207	1.1679e-05	1.97351e-05	82.239	-1.25396	0.228412	-5.48988	4.02205e-08	8.14589e-08	646	Zinc fingers, C2H2-type	ZNF
BNC2	-0.469021	4.00272	1.18867e-05	2.00828e-05	817.993	-0.540866	0.112289	-4.81674	1.45922e-06	2.69249e-06	54796	Zinc fingers, C2H2-type	ZNF
BNIP1	0.506812	3.49694	8.56785e-20	3.03392e-19	571.776	0.419384	0.051473	8.14765	3.71063e-16	1.12234e-15	662	0	0
BNIP2	-0.667872	5.36436	1.85149e-49	1.91309e-48	2103.66	-0.750458	0.0474305	-15.8223	2.18473e-56	2.78553e-55	663	0	0
BNIP3	-0.100455	5.79012	0.24366	0.281471	2816.32	-0.177687	0.0880869	-2.01718	0.0436771	0.0564743	664	0	0
BNIP3L	-0.763217	7.23387	2.30536e-34	1.46673e-33	7688.19	-0.84113	0.0665165	-12.6454	1.18561e-36	7.96188e-36	665	0	0
BNIPL	1.20227	5.14473	2.83424e-13	7.39012e-13	1800.52	1.10363	0.146356	7.54071	4.67403e-14	1.28773e-13	149428	0	0
BOC	-1.51864	5.13985	1.17912e-46	1.11611e-45	1830.14	-1.58241	0.123541	-12.8088	1.46448e-37	1.01616e-36	91653	Immunoglobulin superfamily / I-set domain containing, "Immunoglobulin superfamily / Immunoglobulin-like domain containing", "Fibronectin type III domain containing"	ISET, IGD, FN3
BOD1	0.195734	5.71128	0.000183195	0.000285717	2663.63	0.108716	0.0501606	2.16735	0.0302084	0.0398326	91272	0	0
BOD1L1	-0.4474	6.17637	4.77399e-14	1.29427e-13	3689.33	-0.536478	0.0612341	-8.76111	1.9334e-18	6.44054e-18	259282	0	0
BOK	-1.23685	5.8108	1.26056e-55	1.53593e-54	2881.16	-1.30595	0.0889746	-14.6778	8.94867e-49	8.94293e-48	666	0	0
BOLA1	1.04966	4.20748	1.35335e-32	8.08425e-32	938.066	0.963884	0.0803014	12.0033	3.41313e-33	2.03372e-32	51027	0	0
BOLA2	1.41695	5.94628	3.53435e-63	5.25825e-62	3131.38	1.32906	0.074318	17.8835	1.58654e-71	3.03045e-70	552900	0	0
BOLA3	0.742039	3.86551	4.4233e-25	1.9484e-24	738.638	0.65811	0.0658385	9.99581	1.58978e-23	6.53437e-23	388962	0	0
BOLL	-1.36807	-3.88828	8.65485e-08	1.67461e-07	0.983226	1.11374	0.317878	3.50367	0.000458901	0.000713349	66037	RNA binding motif (RRM) containing	RBM
BOP1	1.68548	4.43673	1.3265e-31	7.64364e-31	1098.04	1.58737	0.123428	12.8606	7.49525e-38	5.25108e-37	23246	WD repeat domain containing	WDR
BORA	0.850829	3.23823	1.8819e-25	8.43423e-25	477.286	0.761943	0.074587	10.2155	1.69009e-24	7.21926e-24	79866	0	0
BPESC1	0.314908	-4.6366	0.201072	0.23536	0.125991	0.422076	0.555835	0.759354	0.447641	0.501404	60467	-	fLNCRNA
BPGM	0.390847	4.79993	6.72365e-13	1.72016e-12	1414.17	0.304596	0.0511899	5.95032	2.67623e-09	5.78967e-09	669	0	0
BPHL	0.133935	4.67417	0.0275646	0.0357889	1296.63	0.0492851	0.0584089	0.843794	0.398784	0.451349	670	0	0
BPI	1.27727	0.380893	0.000279692	0.000430526	45.2761	0.646093	0.294297	2.19538	0.0281366	0.0372122	671	BPI fold containing	BPIF
BPIFA1	6.81526	1.81717	1.05357e-10	2.40851e-10	7.70346	2.83948	0.648797	4.37653	1.20584e-05	2.09281e-05	51297	BPI fold containing	BPIF
BPIFA2	5.92472	-2.05015	1.17844e-14	3.29403e-14	2.05652	4.11521	0.63767	6.45351	1.09288e-10	2.54691e-10	140683	BPI fold containing	BPIF
BPIFA3	1.04772	-4.6435	0.00217324	0.00311301	0.017727	0.0429305	0.823616	0.0521245	0.958429	0.97888	128861	BPI fold containing	BPIF
BPIFA4P	7.90113	-0.545705	1.17195e-19	4.12646e-19	4.11273	5.63023	0.613837	9.17219	4.635e-20	1.65453e-19	317716	BPI fold containing	BPIF
BPIFB1	4.19189	5.53498	6.76336e-26	3.08918e-25	1515.31	3.40116	0.259878	13.0875	3.87998e-39	2.84424e-38	92747	BPI fold containing	BPIF
BPIFB2	2.16877	4.44666	4.97266e-08	9.75294e-08	484.361	1.29325	0.288732	4.47908	7.49651e-06	1.31789e-05	80341	BPI fold containing	BPIF
BPIFB3	4.67146	-3.19533	1.98025e-09	4.22448e-09	0.393886	1.03636	0.96232	1.07694	0.281508	0.326555	359710	BPI fold containing	BPIF
BPIFB4	4.53591	-1.85324	3.22524e-11	7.57895e-11	2.56068	2.28387	0.484603	4.71287	2.44255e-06	4.43816e-06	149954	BPI fold containing	BPIF
BPIFB6	4.66001	-3.1089	6.38166e-13	1.6343e-12	1.47306	3.80573	0.661264	5.75523	8.65256e-09	1.82198e-08	128859	BPI fold containing	BPIF
BPIFC	1.86349	-3.96687	0.000171479	0.000267891	0.7938	2.62875	0.581671	4.5193	6.20436e-06	1.09635e-05	254240	BPI fold containing	BPIF
BPNT1	0.919603	5.70799	4.97046e-59	6.6742e-58	2650.52	0.828336	0.0508733	16.2823	1.31772e-59	1.85405e-58	10380	0	0
BPTF	0.0509018	7.01324	0.504901	0.554398	6569.26	-0.0416061	0.0739741	-0.562441	0.573815	0.627968	2186	Zinc fingers, PHD-type	PHF
BPY2	0.0124315	-4.72454	1	1	0.00151094	-0.00744318	0.654391	-0.0113742	0.990925	0.998415	9083	0	0
BRAF	0.0100335	3.41713	0.900227	0.93144	541.478	-0.0808199	0.0693701	-1.16505	0.243997	0.285925	673	0	0
BRAP	0.0182658	5.10321	0.615806	0.664588	1747.93	-0.0694343	0.034498	-2.0127	0.044146	0.0570514	8315	RING-type (C3HC4) zinc fingers	RNF
BRAT1	0.849642	5.89295	1.14957e-30	6.37542e-30	3025.87	0.76314	0.0684059	11.1561	6.68941e-29	3.38601e-28	221927	0	0
BRCA1	1.16349	4.42598	4.89342e-29	2.54453e-28	1085.64	1.06855	0.0923072	11.576	5.45417e-31	2.99595e-30	672	RING-type (C3HC4) zinc fingers, "Serine/threonine phosphatases / Protein phosphatase 1, regulatory subunits", "Fanconi anemia, complementation groups"	RNF, PPP1R, FANC
BRCA2	1.59197	3.27605	7.04032e-37	4.90149e-36	488.268	1.49161	0.107663	13.8544	1.19575e-43	1.01256e-42	675	Fanconi anemia, complementation groups	FANC
BRCC3	0.598102	5.32888	1.21294e-21	4.653e-21	2036.27	0.505136	0.0574879	8.78681	1.53861e-18	5.15167e-18	79184	0	0
BRD1	-0.014586	5.5424	0.737816	0.781394	2377.73	-0.102365	0.0447775	-2.28607	0.0222499	0.0297434	23774	0	0
BRD2	0.232017	8.23357	1.55409e-08	3.14203e-08	15314.5	0.140808	0.0392154	3.59063	0.000329881	0.000518564	6046	0	0
BRD3	0.376552	6.05582	4.39408e-11	1.02622e-10	3382.87	0.286528	0.0543233	5.2745	1.33121e-07	2.61935e-07	8019	0	0
BRD4	0.380619	6.53792	2.30801e-14	6.35028e-14	4730.8	0.291368	0.0476314	6.11715	9.52662e-10	2.11606e-09	23476	0	0
BRD7	0.0237443	5.94746	0.639022	0.687583	3139.54	-0.0640487	0.0483602	-1.32441	0.185367	0.221358	29117	0	0
BRD7P3	0.773765	-3.4778	0.0095003	0.0128619	1.138	-0.626006	0.11476	-5.45494	4.89896e-08	9.86466e-08	23629	0	0
BRD8	0.148553	5.94718	0.00204908	0.00294317	3138.44	0.0569545	0.0463633	1.22844	0.219282	0.258874	10902	0	0
BRD9	0.226524	5.27965	1.93185e-06	3.43105e-06	1977.93	0.140193	0.0461066	3.04064	0.00236077	0.00346102	65980	0	0
BRDT	2.22305	-1.12371	5.72828e-09	1.18928e-08	16.2348	1.69625	0.309071	5.48821	4.06024e-08	8.22101e-08	676	0	0
BRDTP1	-0.68743	-4.69548	0.00561518	0.00774923	0.0367012	-0.076747	0.966862	-0.0793775	0.936732	0.961473	643486	0	0
BRE	0.142728	5.00799	0.000846603	0.00125581	1637.06	0.0573759	0.0412695	1.39027	0.164446	0.197979	9577	0	0
BRE-AS1	-1.49711	0.0517503	8.99442e-33	5.41062e-32	51.8714	-1.55983	0.143948	-10.8361	2.32172e-27	1.10999e-26	100302650	Long non-coding RNAs	LNCRNA
BREA2	1.08413	-1.64772	1.76404e-15	5.1198e-15	14.4155	1.00055	0.127817	7.828	4.95703e-15	1.43174e-14	286076	0	0
BRF1	0.586989	5.25838	8.89141e-21	3.28977e-20	1948.77	0.499464	0.0593337	8.41788	3.8335e-17	1.20861e-16	2972	General transcription factors	GTF
BRF2	0.822561	4.84829	2.59302e-13	6.77751e-13	1460.45	0.733731	0.10328	7.10429	1.20941e-12	3.12293e-12	55290	0	0
BRI3	0.00594395	5.96515	0.941129	0.969023	3184.77	-0.0695032	0.0682342	-1.0186	0.308394	0.355564	25798	0	0
BRI3BP	1.34626	2.68922	2.10806e-52	2.36636e-51	325.211	1.24961	0.0775569	16.1121	2.0966e-58	2.84326e-57	140707	0	0
BRICD5	1.67102	0.472616	9.79097e-26	4.43554e-25	69.0256	1.58591	0.138245	11.4717	1.83056e-30	9.84678e-30	283870	BRICHOS domain containing	BRICD
BRINP1	-1.68328	2.00827	6.65244e-19	2.27068e-18	207.316	-1.73947	0.220738	-7.88023	3.26788e-15	9.51054e-15	1620	0	0
BRINP2	1.98393	2.94542	1.22973e-09	2.64816e-09	309.388	1.51825	0.258798	5.86654	4.44994e-09	9.51504e-09	57795	0	0
BRINP3	3.18918	3.27952	6.00289e-09	1.24503e-08	276.053	3.33972	0.397502	8.40175	4.39872e-17	1.38401e-16	339479	0	0
BRIP1	2.28812	3.01856	2.28345e-48	2.27691e-47	406.952	2.17979	0.127202	17.1364	7.94284e-66	1.32035e-64	83990	Fanconi anemia, complementation groups	FANC
BRIX1	0.715892	5.40679	1.99691e-30	1.0971e-29	2151.94	0.625686	0.0572296	10.9329	8.02366e-28	3.89954e-27	55299	0	0
BRK1	0.200255	7.53357	1.90681e-05	3.17869e-05	9431.07	0.117212	0.0449817	2.60577	0.00916671	0.012707	55845	0	0
BRMS1	1.09986	5.76789	1.32273e-43	1.13962e-42	2768.88	1.01133	0.0717703	14.0912	4.30357e-45	3.80666e-44	25855	0	0
BRMS1L	-0.303227	3.26596	4.65936e-09	9.72663e-09	488.66	-0.388215	0.0519532	-7.4724	7.87475e-14	2.14734e-13	84312	0	0
BROX	0.525394	4.80461	4.01529e-08	7.91455e-08	1416.06	0.432989	0.0900764	4.8069	1.53287e-06	2.82583e-06	148362	0	0
BRPF1	0.165191	5.00996	0.000189388	0.000295017	1640.28	0.0750893	0.0429925	1.74657	0.0807119	0.101313	7862	0	0
BRPF3	0.263892	6.21857	8.73217e-06	1.48793e-05	3788.16	0.171329	0.0569753	3.00707	0.00263777	0.00385193	27154	0	0
BRS3	0.228657	-4.32466	0.494977	0.544549	0.526792	-0.0955255	0.395453	-0.24156	0.809121	0.851027	680	GPCR / Class A : Bombesin receptors	BRS
BRSK1	1.34605	2.69028	2.37706e-20	8.62555e-20	327.029	1.24815	0.128697	9.69832	3.06499e-22	1.20033e-21	84446	0	0
BRSK2	3.97351	0.982488	1.44675e-33	8.93867e-33	98.3287	3.84529	0.237019	16.2236	3.43693e-59	4.77609e-58	9024	0	0
BRWD1	0.170831	6.6613	0.00442046	0.00615799	5148.43	0.0809596	0.057848	1.39952	0.161656	0.194929	54014	WD repeat domain containing	WDR
BRWD3	0.391327	3.8261	3.66331e-05	5.99103e-05	718.776	0.297897	0.0902283	3.30159	0.000961371	0.00145706	254065	WD repeat domain containing	WDR
BSCL2	0.906587	6.95917	7.2245e-37	5.0246e-36	6318.67	0.815668	0.0650031	12.5482	4.06885e-36	2.68959e-35	26580	0	0
BSDC1	0.0779032	6.93117	0.0637792	0.0796309	6211.58	-0.0108621	0.0406016	-0.267528	0.789062	0.832611	55108	0	0
BSG	0.762985	9.03775	2.39534e-24	1.02264e-23	26768.2	0.680658	0.069861	9.74303	1.97569e-22	7.80218e-22	682	CD molecules, "Blood group antigens", "Immunoglobulin superfamily / I-set domain containing", "Immunoglobulin superfamily / Immunoglobulin-like domain containing"	CD, bloodgroup, ISET, IGD
BSN	0.566149	1.98624	0.000278272	0.000428468	200.234	0.472227	0.145918	3.23625	0.00121109	0.00182082	8927	0	0
BSND	1.56327	-3.34074	9.37256e-08	1.80938e-07	2.55282	1.22401	0.268349	4.56127	5.08456e-06	9.03917e-06	7809	0	0
BSPH1	0.0547428	-4.72221	1	1	0.00444668	-0.000503799	0.654391	-0.000769875	0.999386	0.999484	100131137	0	0
BSPRY	0.98515	5.77461	4.71267e-21	1.76272e-20	2783	0.887955	0.095119	9.3352	1.00803e-20	3.70748e-20	54836	0	0
BST1	-1.13203	2.34544	8.64468e-49	8.77764e-48	258.344	-1.20441	0.0847993	-14.2031	8.76882e-46	7.91187e-45	683	CD molecules	CD
BST2	1.47372	7.79788	4.81779e-24	2.03569e-23	11291.2	1.38254	0.126683	10.9134	9.94528e-28	4.81958e-27	684	CD molecules	CD
BSX	0.114927	-4.71156	0.719082	0.763839	0.0188399	0.048449	0.966156	0.0501461	0.960006	0.979897	390259	Homeoboxes / ANTP class : NKL subclass	NKL
BTAF1	-0.632476	5.5223	3.19333e-25	1.41572e-24	2350.05	-0.720049	0.0645839	-11.149	7.23853e-29	3.65939e-28	9044	0	0
BTBD1	-0.0457475	6.36349	0.353304	0.398554	4190.19	-0.128644	0.0489343	-2.62891	0.00856602	0.0119141	53339	BTB/POZ domain containing	BTBD
BTBD10	0.27717	5.06148	1.25889e-10	2.86766e-10	1694.85	0.188869	0.0402028	4.6979	2.62855e-06	4.76543e-06	84280	BTB/POZ domain containing	BTBD
BTBD11	-1.02211	2.60873	3.15156e-17	9.93011e-17	311.774	-1.10496	0.133318	-8.28818	1.14994e-16	3.56169e-16	121551	BTB/POZ domain containing, "Ankyrin repeat domain containing"	BTBD, ANKRD
BTBD16	0.478351	-3.63377	0.0253879	0.033084	2.2384	0.426365	0.230877	1.84672	0.0647882	0.082227	118663	BTB/POZ domain containing	BTBD
BTBD17	1.19303	-3.87751	0.0034112	0.00479334	0.733806	0.110482	0.362774	0.304547	0.760712	0.806406	388419	BTB/POZ domain containing	BTBD
BTBD18	-0.401774	-3.04587	0.000557508	0.00083898	4.26146	-0.496157	0.117966	-4.20592	2.6002e-05	4.42072e-05	643376	BTB/POZ domain containing	BTBD
BTBD19	-0.238918	-0.23426	0.0182824	0.0241231	41.6211	-0.321219	0.103701	-3.09754	0.00195135	0.00288366	149478	BTB/POZ domain containing	BTBD
BTBD2	0.21314	6.52099	0.000267436	0.000412372	4685.27	0.127789	0.0572373	2.23262	0.0255738	0.0339893	55643	BTB/POZ domain containing	BTBD
BTBD3	-0.132393	5.53377	0.05889	0.0738093	2361.52	-0.221332	0.0713951	-3.1001	0.00193457	0.00285948	22903	BTB/POZ domain containing	BTBD
BTBD6	-0.331129	5.98265	2.21242e-09	4.70561e-09	3225.94	-0.409192	0.0567173	-7.21458	5.41012e-13	1.42e-12	90135	BTB/POZ domain containing	BTBD
BTBD7	-0.4345	5.56758	8.12312e-17	2.51244e-16	2419.91	-0.521239	0.0538323	-9.68266	3.573e-22	1.39496e-21	55727	BTB/POZ domain containing	BTBD
BTBD8	-0.950995	-0.660217	1.38996e-13	3.68412e-13	30.3329	-1.03559	0.138917	-7.45476	9.00326e-14	2.44946e-13	284697	BTB/POZ domain containing	BTBD
BTBD9	0.237656	4.92649	1.97407e-06	3.503e-06	1546.98	0.148022	0.0480998	3.0774	0.00208813	0.00307837	114781	BTB/POZ domain containing	BTBD
BTC	-0.364382	-2.34813e-05	0.00849791	0.0115666	49.0066	-0.452154	0.143463	-3.15172	0.00162313	0.00241608	685	0	0
BTD	-0.521976	4.86397	1.07788e-14	3.0187e-14	1483.15	-0.601053	0.0703639	-8.54207	1.31842e-17	4.23916e-17	686	0	0
BTF3	-0.0159308	9.06124	0.771525	0.812483	27214.2	-0.104462	0.0562149	-1.85826	0.0631326	0.0802263	689	0	0
BTF3L4	0.365957	5.86889	2.3977e-14	6.58646e-14	2967.26	0.278812	0.0448123	6.22177	4.91589e-10	1.1069e-09	91408	0	0
BTF3P11	-0.142222	-4.52054	0.500609	0.550244	0.2952	-0.279991	0.297666	-0.940621	0.346899	0.397042	690	0	0
BTG1	-0.409552	7.68555	8.92738e-10	1.93689e-09	10519.7	-0.492691	0.0696428	-7.07455	1.49934e-12	3.84754e-12	694	0	0
BTG2	-0.553137	8.25005	1.0999e-06	1.98367e-06	15597.8	-0.630171	0.120244	-5.24077	1.59907e-07	3.13177e-07	7832	0	0
BTG3	0.042011	4.53427	0.716991	0.762011	1180.82	-0.0405044	0.109101	-0.371255	0.710447	0.759554	10950	0	0
BTG4	0.863166	-4.33184	0.006916	0.00948196	0.598497	0.968862	0.394695	2.45471	0.0140998	0.0191945	54766	0	0
BTK	0.445098	3.27438	1.43157e-05	2.4052e-05	489.958	0.363002	0.0970467	3.74049	0.00018366	0.000294097	695	Pleckstrin homology (PH) domain containing, "SH2 domain containing"	PLEKH, SH2D
BTLA	0.603766	0.609565	0.00136111	0.00198346	75.0324	0.86179	0.17475	4.93156	8.15752e-07	1.52691e-06	151888	CD molecules, "Immunoglobulin superfamily / Immunoglobulin-like domain containing"	CD, IGD
BTN1A1	-0.454257	1.18201	0.160745	0.190557	8.83258	-1.90489	0.214104	-8.89703	5.73584e-19	1.95511e-18	696	Immunoglobulin superfamily / V-set domain containing, "Immunoglobulin superfamily / C2-set domain containing", "Butyrophilins"	VSET, C2SET, BTN
BTN2A1	-0.133766	4.85214	0.00324087	0.00456335	1471.95	-0.221293	0.0456463	-4.84799	1.24717e-06	2.31113e-06	11120	Immunoglobulin superfamily / V-set domain containing, "Immunoglobulin superfamily / C2-set domain containing", "Butyrophilins"	VSET, C2SET, BTN
BTN2A2	0.298602	4.05796	2.56735e-05	4.24568e-05	845.504	0.207094	0.0679825	3.04629	0.00231685	0.00340069	10385	Immunoglobulin superfamily / V-set domain containing, "Immunoglobulin superfamily / C2-set domain containing", "Butyrophilins"	VSET, C2SET, BTN
BTN2A3P	-0.499008	0.327868	1.08526e-11	2.61213e-11	62.2654	-0.586067	0.0754821	-7.76431	8.20892e-15	2.34655e-14	54718	Butyrophilins	BTN
BTN3A1	-0.195733	5.3843	0.0100289	0.0135525	2124.68	-0.28381	0.0775526	-3.65958	0.000252626	0.000400197	11119	0	0
BTN3A2	-0.0313662	5.97199	0.701928	0.747745	3191.8	-0.119394	0.085588	-1.39498	0.163022	0.196447	11118	Immunoglobulin superfamily / V-set domain containing, "Butyrophilins"	VSET, BTN
BTN3A3	-0.184326	4.89841	0.0262849	0.0342074	1515.47	-0.271074	0.0846038	-3.20404	0.00135516	0.00203018	10384	Immunoglobulin superfamily / V-set domain containing, "Butyrophilins"	VSET, BTN
BTNL2	-1.19179	-4.3441	2.07526e-08	4.16451e-08	0.595351	-1.42982	0.274807	-5.20298	1.96121e-07	3.82072e-07	56244	Immunoglobulin superfamily / V-set domain containing, "Immunoglobulin superfamily / C2-set domain containing", "Butyrophilins"	VSET, C2SET, BTN
BTNL3	-0.830826	-3.95197	0.00191377	0.00275403	1.37171	-0.941299	0.339636	-2.77149	0.00558001	0.00790225	10917	Immunoglobulin superfamily / V-set domain containing, "Butyrophilins"	VSET, BTN
BTNL8	-0.490367	-2.94254	0.0334435	0.0430461	4.83184	-0.559653	0.253831	-2.20482	0.0274664	0.0363638	79908	Immunoglobulin superfamily / V-set domain containing, "Butyrophilins"	VSET, BTN
BTNL9	-3.95235	3.94677	3.62553177096767e-310	1.30589e-307	808.311	-3.98978	0.144076	-27.6922	8.67732e-169	1.38338e-166	153579	Immunoglobulin superfamily / V-set domain containing, "Butyrophilins"	VSET, BTN
BTRC	0.377002	5.74312	1.753e-06	3.1215e-06	2717.94	0.282329	0.0754299	3.74293	0.000181888	0.000291306	8945	F-boxes / WD-40 domains, "WD repeat domain containing"	FBXW, WDR
BUB1	3.60467	4.7558	2.71921e-114	1.07985e-112	1361.44	3.49523	0.116666	29.9592	3.33681e-197	1.22653e-194	699	0	0
BUB1B	3.20101	4.45319	1.2947e-111	4.9134e-110	1103.82	3.09487	0.107783	28.7139	2.55659e-181	5.94979e-179	701	0	0
BUB3	1.11156	7.33794	7.34094e-59	9.81869e-58	8203.7	1.02003	0.0608365	16.7668	4.26633e-63	6.56386e-62	9184	WD repeat domain containing	WDR
BUD13	-0.0887715	4.41213	0.0400863	0.0512014	1083.46	-0.176832	0.0427834	-4.1332	3.5775e-05	6.01708e-05	84811	0	0
BUD31	0.736334	6.00237	4.24276e-31	2.39637e-30	3262.34	0.652815	0.059015	11.0619	1.92085e-28	9.57444e-28	8896	0	0
BVES	-1.44989	2.25201	1.32055e-44	1.17725e-43	229.998	-1.13217	0.115324	-9.81729	9.48564e-23	3.79707e-22	11149	0	0
BYSL	1.09743	4.95042	4.61216e-37	3.22851e-36	1507.56	0.946607	0.0693416	13.6514	1.98169e-42	1.61722e-41	705	0	0
BZRAP1	-0.140765	4.48847	0.22049	0.256365	1147.2	-0.231932	0.118768	-1.95281	0.0508424	0.0652638	9256	0	0
BZW1	0.608495	8.24828	7.87601e-23	3.17375e-22	15432.1	0.519721	0.0570041	9.11726	7.705e-20	2.72685e-19	9689	0	0
BZW2	0.905227	6.90963	2.25331e-37	1.59362e-36	6103.83	0.815678	0.064337	12.6782	7.80991e-37	5.27794e-36	28969	0	0
C10orf10	-2.17623	6.80348	6.85016e-118	2.8879e-116	5785.34	-2.23598	0.115521	-19.3556	1.82846e-83	4.81415e-82	11067	0	0
C10orf105	-1.15932	-0.754459	6.32269e-30	3.41428e-29	28.6451	-1.23291	0.112644	-10.9452	7.00494e-28	3.40935e-27	414152	0	0
C10orf107	0.222823	-0.0544448	0.287248	0.328551	47.2303	0.136225	0.197506	0.689729	0.490365	0.544948	219621	0	0
C10orf11	-0.502769	1.2577	4.76375e-06	8.24728e-06	120.297	-0.576776	0.114856	-5.02174	5.12045e-07	9.69548e-07	83938	0	0
C10orf111	-0.21372	-1.6709	0.0269485	0.0350332	14.1143	-0.303044	0.0972473	-3.11622	0.00183188	0.00271463	221060	0	0
C10orf113	0.375984	-4.49807	0.146219	0.17431	0.343686	0.431503	0.378741	1.13931	0.254574	0.297558	387638	0	0
C10orf12	0.205588	2.82626	0.012367	0.0165617	358.711	0.113557	0.0790257	1.43696	0.15073	0.18269	26148	0	0
C10orf120	0.93713	-4.59511	0.0247487	0.0322818	0.045871	-0.106311	0.833513	-0.127545	0.898509	0.928643	399814	0	0
C10orf128	-2.0374	0.119907	1.08481e-83	2.46373e-82	54.199	-2.10469	0.125197	-16.8111	2.02491e-63	3.14163e-62	170371	0	0
C10orf131	0.169819	-3.5027	0.259414	0.298745	2.54083	0.0867052	0.154372	0.561664	0.574345	0.62848	100127889	0	0
C10orf2	0.403443	4.33022	9.41169e-10	2.04003e-09	1021.5	0.308751	0.0625606	4.93523	8.00551e-07	1.49942e-06	56652	0	0
C10orf25	-0.666876	1.22401	7.49234e-19	2.55015e-18	117.642	-0.744698	0.0792206	-9.40031	5.44051e-21	2.02899e-20	220979	0	0
C10orf32	-0.261366	5.09537	2.84236e-05	4.68331e-05	1740.91	-0.34597	0.0633694	-5.45958	4.77265e-08	9.6151e-08	119032	0	0
C10orf35	1.04411	3.65887	9.68821e-30	5.18937e-29	639.863	0.948013	0.0835289	11.3495	7.45717e-30	3.9432e-29	219738	0	0
C10orf53	1.19981	-4.62349	7.21968e-05	0.000115866	0.143057	1.62667	0.768441	2.11684	0.0342733	0.0449146	282966	0	0
C10orf54	-1.50798	5.22197	1.73472e-82	3.85449e-81	1921.3	-1.58037	0.0908577	-17.3939	9.17738e-68	1.58952e-66	64115	Immunoglobulin superfamily / V-set domain containing	VSET
C10orf55	-0.14469	-0.419599	0.205316	0.239835	36.3557	-0.230182	0.116307	-1.97908	0.0478066	0.0615269	414236	0	0
C10orf62	-0.422804	-4.33801	0.0459114	0.0582755	0.609898	-0.572947	0.273923	-2.09163	0.0364712	0.0476254	414157	0	0
C10orf67	1.91433	-2.67022	3.09656e-10	6.89689e-10	6.05961	1.86468	0.27513	6.77745	1.22316e-11	2.99315e-11	256815	0	0
C10orf71	-7.47286	-0.242266	1.35131e-89	3.45501e-88	0.612469	-1.10878	0.623748	-1.7776	0.0754691	0.0950144	118461	0	0
C10orf76	0.062778	5.15993	0.0765455	0.0947462	1817.72	-0.0254074	0.0338044	-0.7516	0.452292	0.506306	79591	0	0
C10orf82	2.34549	2.3734	1.71814e-13	4.53351e-13	259.909	2.20582	0.255482	8.63395	5.92703e-18	1.93493e-17	143379	0	0
C10orf88	0.200568	3.4808	1.06093e-05	1.79794e-05	566.305	0.114157	0.0429377	2.65867	0.00784492	0.0109421	80007	0	0
C10orf90	-2.45585	0.328874	8.52972e-36	5.73049e-35	63.921	-2.4859	0.24517	-10.1395	3.69085e-24	1.55458e-23	118611	0	0
C10orf91	2.30729	-2.65625	6.43475e-20	2.2944e-19	6.19955	2.29103	0.231135	9.91208	3.68895e-23	1.4965e-22	170393	0	0
C10orf93	1.06469	-0.409532	2.44213e-06	4.31047e-06	36.271	0.966454	0.20469	4.72155	2.34052e-06	4.2585e-06	255352	0	0
C10orf95	1.69856	-0.508447	6.90369e-42	5.66261e-41	33.8397	1.60959	0.111918	14.3819	6.72359e-47	6.31705e-46	79946	0	0
C10orf99	1.71333	-2.96288	0.00272386	0.00386533	2.48911	0.657039	0.584836	1.12346	0.261243	0.304653	387695	0	0
C11orf1	-0.14308	4.04157	0.0519807	0.0655256	838.022	-0.230732	0.0747783	-3.08554	0.00203183	0.00299755	64776	0	0
C11orf16	1.65101	-1.53954	1.3152e-08	2.67589e-08	13.7697	1.37597	0.247722	5.55449	2.7842e-08	5.70217e-08	56673	0	0
C11orf21	0.173255	-0.5677	0.269467	0.309662	32.6308	0.0933834	0.150855	0.619028	0.535898	0.590141	29125	0	0
C11orf24	0.81909	5.71653	3.30556e-39	2.48869e-38	2671.02	0.733244	0.0572168	12.8152	1.34801e-37	9.36304e-37	53838	0	0
C11orf30	0.217967	4.92394	0.0140132	0.0186785	1542.43	0.126826	0.0862136	1.47107	0.141273	0.171968	56946	0	0
C11orf31	1.0185	5.9408	1.36659e-41	1.10943e-40	3122.32	0.931091	0.0684648	13.5996	4.02843e-42	3.24051e-41	280636	0	0
C11orf40	0.0287955	-4.72379	1	1	0.00188942	-0.00397349	0.654391	-0.00607204	0.995155	0.998905	143501	0	0
C11orf42	-0.120836	-3.45587	0.404384	0.451561	2.69315	-0.214268	0.155452	-1.37836	0.168092	0.202124	160298	0	0
C11orf45	0.0540746	1.38159	0.563685	0.613141	130.793	-0.0319986	0.0893323	-0.358197	0.720196	0.768272	219833	0	0
C11orf49	0.709691	4.79284	1.09018e-29	5.82726e-29	1409	0.620003	0.0583094	10.633	2.09319e-26	9.68706e-26	79096	0	0
C11orf52	0.33457	4.36263	0.000485456	0.000734102	1045.45	0.240059	0.0921009	2.60648	0.00914788	0.0126818	91894	0	0
C11orf53	-1.69442	-1.43357	7.42813e-27	3.53762e-26	17.235	-1.75803	0.184843	-9.51091	1.89005e-21	7.18374e-21	341032	0	0
C11orf54	-0.344217	4.68971	4.95519e-09	1.03274e-08	1314.77	-0.431278	0.0600665	-7.18001	6.97048e-13	1.82011e-12	28970	0	0
C11orf57	-0.0993295	5.3284	0.0259589	0.033796	2045.49	-0.187171	0.0442019	-4.23445	2.29109e-05	3.90831e-05	55216	0	0
C11orf58	0.104449	7.47636	0.0130061	0.0173858	9053.2	0.016281	0.0399728	0.407301	0.683787	0.734775	10944	0	0
C11orf63	-0.704599	3.03519	3.4752e-12	8.60044e-12	416.907	-0.786248	0.107705	-7.29999	2.87779e-13	7.64755e-13	79864	0	0
C11orf65	0.205029	-1.49386	0.0327656	0.0422265	16.1327	0.115762	0.0945436	1.22443	0.22079	0.260502	160140	0	0
C11orf68	0.137705	5.44685	0.00954245	0.0129147	2223.58	0.0540188	0.0521607	1.03562	0.300379	0.346776	83638	0	0
C11orf70	-0.200875	0.921825	0.15427	0.183336	94.6747	-0.282252	0.145234	-1.94343	0.0519639	0.0666569	85016	0	0
C11orf71	0.00532444	3.55532	0.951003	0.977915	596.855	-0.0822551	0.07036	-1.16906	0.242379	0.284193	54494	0	0
C11orf73	-0.00307949	4.53293	0.948457	0.975589	1178.21	-0.0832514	0.0571449	-1.45685	0.145159	0.176391	51501	0	0
C11orf74	-0.227238	3.13137	0.000207502	0.00032228	445.003	-0.307945	0.0615081	-5.00658	5.54043e-07	1.04701e-06	119710	0	0
C11orf80	1.03781	4.41517	1.27818e-24	5.5212e-24	1081.65	0.942092	0.0916071	10.284	8.31587e-25	3.58771e-24	79703	0	0
C11orf84	1.05338	4.58024	7.9902e-45	7.17301e-44	1214.59	0.962479	0.0677842	14.1992	9.27103e-46	8.35082e-45	144097	0	0
C11orf85	1.72549	-2.97587	4.17365e-06	7.25012e-06	4.11376	2.24962	0.359457	6.25837	3.89031e-10	8.80472e-10	283129	0	0
C11orf86	3.56801	-1.23678	1.18421e-10	2.70115e-10	10.3015	2.49555	0.415871	6.00078	1.96368e-09	4.28158e-09	254439	0	0
C11orf87	-2.29487	-2.90563	7.20565e-35	4.67866e-34	4.01948	-2.9052	0.194175	-14.9618	1.30532e-50	1.38153e-49	399947	0	0
C11orf88	1.99049	-1.47921	4.41868e-13	1.14013e-12	11.5031	1.39549	0.213048	6.5501	5.74969e-11	1.36109e-10	399949	0	0
C11orf94	0.147807	-4.62687	0.667715	0.715157	0.139987	0.17728	0.44834	0.395415	0.692537	0.742404	143678	0	0
C11orf95	-0.503847	4.63316	3.15414e-18	1.04481e-17	1269.44	-0.58485	0.0610254	-9.58371	9.36174e-22	3.60561e-21	65998	0	0
C11orf96	-1.15197	3.82385	4.16033e-26	1.91902e-25	728.535	-1.215	0.122263	-9.93755	2.85766e-23	1.1637e-22	387763	0	0
C12orf10	0.287181	5.28985	3.11181e-06	5.4517e-06	1991.5	0.200499	0.0593955	3.37565	0.000736404	0.00112622	60314	0	0
C12orf29	0.0473836	4.40565	0.358809	0.404342	1076.08	-0.0423126	0.0492967	-0.858326	0.390713	0.442857	91298	0	0
C12orf4	0.235288	4.54502	6.35685e-06	1.09179e-05	1185.83	0.148931	0.049727	2.99497	0.00274476	0.0040021	57102	0	0
C12orf40	-0.516703	-4.09595	0.133609	0.160248	0.583138	-1.5598	0.415626	-3.75288	0.000174811	0.000280326	283461	0	0
C12orf42	1.29721	-3.03162	5.79511e-07	1.06288e-06	3.58922	0.958799	0.231012	4.15043	3.31845e-05	5.59579e-05	374470	0	0
C12orf43	-0.0624788	3.72963	0.0857343	0.105503	673.632	-0.15053	0.0349867	-4.30248	1.68897e-05	2.90516e-05	64897	0	0
C12orf45	0.474974	3.29354	5.89999e-11	1.36703e-10	497.577	0.389471	0.0686825	5.67059	1.42307e-08	2.95941e-08	121053	0	0
C12orf49	0.450338	5.02391	5.45844e-10	1.19794e-09	1652.53	0.359358	0.0689014	5.21554	1.83285e-07	3.57649e-07	79794	0	0
C12orf5	0.350439	4.03427	1.05769e-07	2.03404e-07	831.1	0.263466	0.0624333	4.21995	2.44356e-05	4.16208e-05	57103	0	0
C12orf50	0.415545	-4.39661	0.0443667	0.0563915	0.498319	0.388125	0.224619	1.72793	0.0840016	0.10522	160419	0	0
C12orf54	-1.46334	-3.57313	4.01917e-15	1.14799e-14	2.4265	-1.57508	0.220855	-7.13171	9.91296e-13	2.56922e-12	121273	0	0
C12orf56	3.18524	-1.94973	1.16428e-09	2.51196e-09	8.81599	2.69519	0.442856	6.08593	1.15818e-09	2.56028e-09	115749	0	0
C12orf57	0.418035	6.53291	1.26258e-07	2.41472e-07	4723.41	0.332947	0.0765906	4.34709	1.37954e-05	2.3869e-05	113246	0	0
C12orf60	1.16185	1.04366	1.46902e-16	4.48684e-16	102.431	1.06929	0.125844	8.49696	1.94616e-17	6.21024e-17	144608	0	0
C12orf63	0.250913	-1.6641	0.128625	0.154623	14.0021	0.148534	0.159314	0.932333	0.351164	0.40156	374467	0	0
C12orf65	0.170241	3.76979	0.00271079	0.00384785	692.667	0.0813089	0.0546525	1.48774	0.136818	0.166937	91574	0	0
C12orf66	0.484203	3.03832	4.27557e-11	9.98996e-11	414.783	0.3896	0.0683292	5.7018	1.18548e-08	2.47574e-08	144577	0	0
C12orf71	-0.407202	-3.60729	0.00878754	0.0119426	2.04471	-0.752887	0.0815343	-9.23399	2.60731e-20	9.41001e-20	728858	0	0
C12orf73	0.648102	2.99699	1.69764e-20	6.20184e-20	403.467	0.558579	0.064152	8.70711	3.11709e-18	1.0309e-17	728568	0	0
C12orf74	1.39324	-2.90849	4.47437e-06	7.76201e-06	4.85294	1.31952	0.290611	4.54052	5.61158e-06	9.94466e-06	338809	0	0
C12orf75	0.126104	4.11738	0.240599	0.278246	882.456	0.0414071	0.103856	0.398695	0.690118	0.740281	387882	0	0
C12orf76	0.395749	3.08594	1.31448e-11	3.15018e-11	430.032	0.304708	0.0550877	5.53133	3.1782e-08	6.48025e-08	400073	0	0
C12orf77	1.45673	-4.29178	5.72678e-06	9.86877e-06	0.530688	1.44502	0.388909	3.71558	0.000202738	0.000323343	196415	0	0
C14orf1	0.558671	5.66022	7.27466e-22	2.81751e-21	2570.08	0.468946	0.0544308	8.61544	6.96747e-18	2.26583e-17	11161	0	0
C14orf105	1.19867	-4.27467	0.00366803	0.00513945	0.355849	0.406917	0.430656	0.944878	0.344721	0.394705	55195	0	0
C14orf119	0.426635	5.82176	8.21784e-20	2.91249e-19	2873.43	0.339965	0.0437588	7.76908	7.90606e-15	2.26029e-14	55017	0	0
C14orf132	-0.513808	4.99469	3.84081e-05	6.27333e-05	1629.97	-0.598305	0.131579	-4.54712	5.43855e-06	9.64561e-06	56967	0	0
C14orf142	0.67656	3.70134	1.6792e-33	1.03344e-32	658.713	0.58795	0.0511688	11.4904	1.47412e-30	7.96121e-30	84520	0	0
C14orf159	-0.565995	5.21621	9.17234e-17	2.83014e-16	1897.18	-0.650993	0.0716641	-9.08394	1.04715e-19	3.68852e-19	80017	0	0
C14orf166	0.307572	7.07571	4.32875e-10	9.55014e-10	6862	0.223358	0.046839	4.76864	1.85474e-06	3.40277e-06	51637	0	0
C14orf169	0.720329	4.26591	1.31153e-44	1.16973e-43	975.591	0.62955	0.0468436	13.4394	3.55197e-41	2.77885e-40	79697	0	0
C14orf177	0.229883	-4.7048	0.353447	0.398694	0.0278743	0.163721	0.921134	0.177738	0.858929	0.895137	283598	0	0
C14orf178	-0.844138	-3.95492	1.07812e-09	2.33023e-09	1.38509	-0.967522	0.0955304	-10.1279	4.15498e-24	1.74752e-23	283579	0	0
C14orf180	-5.10716	1.87178	4.92598e-156	3.63796e-154	191.756	-5.05556	0.277734	-18.2029	4.89794e-74	9.95668e-73	400258	0	0
C14orf181	0.364054	1.03187	0.00100759	0.00148441	102.947	0.279892	0.106959	2.6168	0.00887577	0.0123214	400223	0	0
C14orf182	0.706674	-0.632821	3.56052e-06	6.21555e-06	30.8928	0.613319	0.142875	4.29268	1.76526e-05	3.0338e-05	283551	0	0
C14orf183	0.307641	-4.48114	0.215176	0.250598	0.354669	0.330439	0.306066	1.07963	0.280306	0.325254	196913	0	0
C14orf184	1.19092	-1.67366	8.86249e-11	2.03371e-10	14.0469	1.10676	0.168783	6.55733	5.47792e-11	1.29782e-10	650662	0	0
C14orf2	0.512075	5.80657	1.6595e-13	4.38383e-13	2846.78	0.429085	0.0656834	6.53263	6.46245e-11	1.52518e-10	9556	0	0
C14orf28	-0.787023	2.39241	4.14293e-52	4.60772e-51	266.683	-0.867907	0.0544433	-15.9415	3.266e-57	4.27452e-56	122525	0	0
C14orf37	-0.0789477	2.46276	0.423827	0.471489	279.769	-0.158757	0.101519	-1.56382	0.11786	0.145029	145407	0	0
C14orf39	0.0409795	-2.43139	0.923999	0.953681	7.3576	0.550049	0.25842	2.12851	0.0332947	0.0436887	317761	0	0
C14orf79	0.812722	4.17866	2.05936e-22	8.15443e-22	920.196	0.720208	0.077562	9.28558	1.60822e-20	5.8585e-20	122616	0	0
C14orf80	1.80511	3.61204	2.83704e-50	2.99934e-49	620.776	1.71542	0.102923	16.667	2.27694e-62	3.43782e-61	283643	0	0
C14orf93	0.02417	3.51273	0.601996	0.65095	580.572	-0.062616	0.0449392	-1.39335	0.163514	0.196947	60686	0	0
C15orf26	0.705769	-2.41102	6.95769e-05	0.000111836	6.94138	0.477406	0.159705	2.9893	0.00279618	0.00407415	161502	0	0
C15orf27	0.0868865	-0.045599	0.418412	0.466034	46.9227	0.252998	0.100422	2.51936	0.0117569	0.016133	123591	0	0
C15orf32	-1.47118	-4.44077	1.80788e-09	3.8636e-09	0.435174	-1.76907	0.362974	-4.87382	1.09462e-06	2.03571e-06	145858	0	0
C15orf39	0.0729591	5.46296	0.248192	0.286319	2249.92	-0.0138498	0.0621209	-0.222949	0.823575	0.86412	56905	0	0
C15orf40	-0.236815	3.51422	9.6059e-07	1.737e-06	581.316	-0.320861	0.0484444	-6.62328	3.51312e-11	8.40285e-11	123207	0	0
C15orf41	-0.165703	2.52009	0.027132	0.0352629	290.784	-0.252064	0.0759177	-3.32023	0.000899446	0.00136617	84529	0	0
C15orf43	-1.43668	-3.5848	0.00128919	0.0018824	0.825199	-1.2571	0.771939	-1.6285	0.103419	0.128171	145645	0	0
C15orf48	2.02605	4.81624	2.46799e-28	1.24927e-27	1424.12	1.91623	0.151657	12.6353	1.34864e-36	9.04166e-36	84419	0	0
C15orf52	-0.789782	4.30293	6.18025e-13	1.58391e-12	1011.97	-0.874044	0.118797	-7.35745	1.87463e-13	5.02458e-13	388115	0	0
C15orf53	1.03897	-3.99894	7.50846e-06	1.28303e-05	1.25496	1.07189	0.255593	4.19376	2.74364e-05	4.65559e-05	400359	0	0
C15orf54	2.48269	-2.64124	5.67156e-33	3.43185e-32	5.54322	2.33327	0.185127	12.6036	2.01619e-36	1.34548e-35	400360	0	0
C15orf56	0.634817	-0.707783	1.47403e-06	2.63755e-06	29.1869	0.544858	0.124383	4.38049	1.18413e-05	2.05688e-05	644809	0	0
C15orf57	-0.00855239	4.38079	0.855635	0.890237	1058.75	-0.0946262	0.0481877	-1.9637	0.049565	0.0636684	90416	0	0
C15orf59	1.27014	1.81333	2.17705e-11	5.15656e-11	177.419	1.1915	0.167482	7.11419	1.12571e-12	2.90977e-12	388135	0	0
C15orf61	0.212402	2.72255	0.00147675	0.00214725	334.444	0.129415	0.0640189	2.02152	0.0432258	0.0559122	145853	0	0
C15orf62	-0.18121	1.08577	0.038829	0.0496427	106.911	-0.26601	0.0894394	-2.97419	0.00293759	0.00427004	643338	0	0
C16orf13	1.35189	5.3535	1.59035e-44	1.41533e-43	2079.62	1.2672	0.085946	14.7441	3.35794e-49	3.41478e-48	84326	0	0
C16orf45	0.152558	5.00253	0.27319	0.31373	1629.1	0.066564	0.133449	0.498796	0.617923	0.671124	89927	0	0
C16orf46	0.0915668	1.71734	0.201868	0.236224	165.601	0.000992983	0.0691454	0.0143608	0.988542	0.998006	123775	0	0
C16orf52	-0.269506	4.10825	2.37307e-07	4.45108e-07	877.186	-0.355661	0.0523543	-6.79335	1.09561e-11	2.68719e-11	730094	0	0
C16orf54	-0.112109	2.12362	0.401353	0.44847	220.986	-0.188711	0.138541	-1.36213	0.173156	0.207836	283897	0	0
C16orf58	0.764845	7.0522	9.36002e-44	8.10162e-43	6744.78	0.674188	0.0505703	13.3317	1.51377e-40	1.16228e-39	64755	0	0
C16orf59	3.12707	2.90265	3.73532e-118	1.58124e-116	377.239	3.02793	0.104185	29.063	1.05321e-185	2.88166e-183	80178	0	0
C16orf62	0.14759	6.10496	0.00911689	0.0123673	3501.88	0.0627853	0.0547463	1.14684	0.251447	0.294166	57020	0	0
C16orf70	0.422873	4.96712	9.6168e-16	2.82424e-15	1587.4	0.332022	0.0492337	6.74381	1.54288e-11	3.7542e-11	80262	0	0
C16orf71	2.0753	1.31322	1.54234e-43	1.32659e-42	123.997	1.97705	0.125444	15.7604	5.82685e-56	7.35972e-55	146562	0	0
C16orf72	0.292686	6.18887	8.11633e-10	1.76484e-09	3706.22	0.206049	0.0448819	4.59092	4.41299e-06	7.87154e-06	29035	0	0
C16orf74	0.988087	2.77361	5.62643e-13	1.4454e-12	346.595	0.897533	0.124823	7.19042	6.45943e-13	1.68797e-12	404550	0	0
C16orf78	-0.159224	-4.68178	0.531724	0.581177	0.0584354	-0.320317	0.797573	-0.401615	0.687967	0.738444	123970	0	0
C16orf82	-1.75122	-4.52408	6.98152e-15	1.97163e-14	0.304875	-2.24402	0.347667	-6.45451	1.0857e-10	2.53104e-10	162083	0	0
C16orf86	-0.695005	0.897052	4.2834e-13	1.10592e-12	93.8269	-0.769616	0.101988	-7.54613	4.48393e-14	1.23687e-13	388284	0	0
C16orf87	0.393792	2.6821	1.09224e-07	2.09871e-07	324.067	0.306646	0.0697992	4.39326	1.11663e-05	1.94198e-05	388272	0	0
C16orf89	-0.822775	4.00568	4.53917e-05	7.37643e-05	824.205	-0.894033	0.21766	-4.10746	4.00026e-05	6.70474e-05	146556	0	0
C16orf90	0.963349	-4.44469	0.00325715	0.00458502	0.417888	1.24159	0.448081	2.7709	0.00559008	0.00791486	646174	0	0
C16orf91	1.1091	3.85642	2.51129e-50	2.65906e-49	733.877	1.01956	0.0663825	15.3588	3.09228e-53	3.57972e-52	283951	0	0
C16orf92	1.24468	-4.44836	8.78097e-05	0.00014009	0.4252	1.6934	0.485807	3.48575	0.000490763	0.000761007	146378	0	0
C16orf93	1.89295	2.15009	5.42904e-47	5.20858e-46	223.963	1.79779	0.111381	16.141	1.31482e-58	1.78666e-57	90835	0	0
C16orf96	-0.938125	-2.61605	1.66067e-12	4.16608e-12	6.42026	-1.0396	0.142834	-7.27841	3.37787e-13	8.94596e-13	342346	0	0
C17orf100	-0.183447	1.30876	0.0118514	0.015895	124.748	-0.272933	0.0733813	-3.71937	0.000199717	0.000318626	388327	0	0
C17orf102	2.68062	-3.19222	1.34078e-09	2.88185e-09	1.71566	1.65656	0.359064	4.61354	3.95877e-06	7.08255e-06	400591	0	0
C17orf104	0.991699	0.0856378	4.60812e-11	1.07498e-10	47.5936	0.770039	0.127925	6.01944	1.75021e-09	3.82767e-09	284071	0	0
C17orf105	-0.421496	-4.64719	0.0290614	0.0376607	0.106611	-0.827723	0.395403	-2.09337	0.0363165	0.0474388	284067	0	0
C17orf107	-0.310427	2.52386	0.00420188	0.00586225	292.624	-0.401515	0.1122	-3.57857	0.000345478	0.000542113	100130311	0	0
C17orf47	0.365823	-1.97597	0.00266419	0.00378432	11.058	0.277463	0.120931	2.2944	0.0217677	0.0291276	284083	0	0
C17orf49	0.506482	5.70276	3.51842e-15	1.00791e-14	2653.04	0.424041	0.0612063	6.92806	4.26645e-12	1.07051e-11	124944	0	0
C17orf50	0.128113	-3.28596	0.528777	0.578326	3.35042	0.0499629	0.194836	0.256435	0.797615	0.840453	146853	0	0
C17orf51	-1.09391	3.09927	1.83538e-35	1.21712e-34	439.486	-1.16337	0.097796	-11.8959	1.24295e-32	7.23787e-32	339263	0	0
C17orf53	0.824133	2.4261	4.36289e-18	1.43595e-17	270.622	0.73648	0.0866536	8.49913	1.91012e-17	6.09715e-17	78995	0	0
C17orf58	0.352197	5.03785	0.000515208	0.000777204	1664.07	0.261736	0.0965817	2.70999	0.00672852	0.00944877	284018	0	0
C17orf59	0.379828	3.56486	5.74745e-07	1.05424e-06	601.607	0.295438	0.0729983	4.04719	5.18366e-05	8.62254e-05	54785	0	0
C17orf62	0.984212	6.29067	1.18592e-53	1.37173e-52	3979.27	0.897442	0.0578103	15.5239	2.39036e-54	2.86716e-53	79415	0	0
C17orf64	0.575985	-2.9128	0.0675804	0.0841109	1.84383	-1.04332	0.206244	-5.05868	4.22173e-07	8.05023e-07	124773	0	0
C17orf67	0.211032	0.673266	0.0408646	0.0521275	79.2996	0.124516	0.0996676	1.24931	0.211551	0.250333	339210	0	0
C17orf70	0.956106	5.65359	3.14716e-45	2.85021e-44	2559.96	0.866794	0.0618	14.0258	1.0839e-44	9.47983e-44	80233	0	0
C17orf74	1.08694	-4.27216	6.73252e-05	0.000108319	0.734506	1.24852	0.338037	3.69344	0.00022124	0.000351937	201243	0	0
C17orf75	0.633149	3.77276	5.80163e-19	1.98357e-18	691.272	0.539499	0.0654635	8.24121	1.70479e-16	5.24253e-16	64149	0	0
C17orf77	0.508629	-1.32719	0.283328	0.324367	13.0199	0.16001	0.452025	0.353986	0.723349	0.771311	146723	0	0
C17orf78	0.274973	-4.06879	0.170941	0.201968	1.02627	0.0451595	0.140048	0.322457	0.747107	0.793718	284099	0	0
C17orf80	0.206989	5.09137	0.000271569	0.000418399	1730.95	0.11661	0.0542563	2.14924	0.031615	0.0416114	55028	0	0
C17orf82	1.15137	-1.02355	1.96976e-10	4.4358e-10	23.205	1.06334	0.164102	6.47972	9.18925e-11	2.15167e-10	388407	0	0
C17orf85	-0.154623	4.88658	0.000281693	0.000433541	1507.77	-0.242264	0.0428624	-5.65212	1.58478e-08	3.28762e-08	55421	0	0
C17orf89	0.629772	4.09381	9.966e-12	2.40211e-11	867.618	0.548784	0.0870624	6.30334	2.91292e-10	6.63718e-10	284184	0	0
C17orf96	1.1121	3.39606	5.26041e-13	1.35408e-12	534.283	1.01699	0.138145	7.36177	1.8149e-13	4.8664e-13	100170841	0	0
C17orf97	0.713465	3.10407	1.85723e-13	4.89233e-13	435.735	0.622112	0.090149	6.90093	5.16635e-12	1.28901e-11	400566	0	0
C17orf98	-0.335284	-4.32015	0.177238	0.208938	0.523537	-0.78231	0.275663	-2.83792	0.00454085	0.00649284	388381	0	0
C17orf99	0.342803	-3.78451	0.113392	0.137267	1.80254	0.280185	0.216217	1.29585	0.195026	0.232044	100141515	0	0
C18orf21	0.352391	3.84881	1.20184e-08	2.45131e-08	731.506	0.267373	0.0587394	4.55186	5.31747e-06	9.43997e-06	83608	0	0
C18orf25	0.0764878	5.20894	0.143934	0.171729	1879.9	-0.0142056	0.0503331	-0.282232	0.777766	0.821848	147339	0	0
C18orf32	0.642728	6.21719	7.49466e-23	3.02364e-22	3770.82	0.554099	0.0598987	9.2506	2.23229e-20	8.08537e-20	497661	0	0
C18orf42	-3.23633	-4.03121	5.4225e-60	7.47678e-59	1.23041	-3.45749	0.283792	-12.1832	3.82165e-34	2.3569e-33	642597	0	0
C18orf54	0.484963	2.73852	1.38699e-06	2.48637e-06	336.967	0.396569	0.0944998	4.1965	2.71068e-05	4.60121e-05	162681	0	0
C18orf8	0.291204	4.53385	1.57373e-10	3.56508e-10	1176.14	0.204184	0.0428024	4.77038	1.8388e-06	3.37475e-06	29919	0	0
C19orf10	1.08155	6.52488	1.53339e-49	1.5876e-48	4681.57	0.99425	0.0659129	15.0843	2.05416e-51	2.24208e-50	56005	0	0
C19orf12	-1.18873	4.93546	1.32209e-78	2.74456e-77	1565.35	-1.26099	0.0704616	-17.8962	1.26225e-71	2.41557e-70	83636	0	0
C19orf18	0.413019	-0.128235	0.00248601	0.00354152	44.9349	0.329548	0.131292	2.51004	0.0120717	0.0165403	147685	0	0
C19orf24	1.11045	5.04314	6.48899e-33	3.91494e-32	1678.58	1.02759	0.0846244	12.143	6.2511e-34	3.83301e-33	55009	0	0
C19orf25	0.791298	4.54958	2.49043e-23	1.02714e-22	1191.77	0.703768	0.0742275	9.48124	2.51282e-21	9.48845e-21	148223	0	0
C19orf26	1.5441	-0.39969	2.28712e-26	1.06285e-25	36.7543	1.4562	0.129494	11.2453	2.4426e-29	1.2642e-28	255057	0	0
C19orf33	2.95661	4.59504	7.90496e-31	4.41024e-30	1231.96	2.84338	0.197047	14.43	3.35271e-47	3.18099e-46	64073	0	0
C19orf35	0.172806	-1.14556	0.122164	0.147278	21.234	0.0885727	0.109197	0.811125	0.417294	0.470327	374872	0	0
C19orf38	0.929289	0.536463	8.83955e-15	2.48575e-14	71.8161	0.847119	0.109609	7.72856	1.08773e-14	3.09403e-14	255809	0	0
C19orf40	1.25825	1.86808	2.19749e-71	3.94721e-70	183.107	1.16734	0.0617099	18.9166	8.32763e-80	2.00249e-78	91442	0	0
C19orf43	0.469127	6.57987	7.57416e-12	1.83856e-11	4876.15	0.38762	0.0655342	5.91478	3.32324e-09	7.15575e-09	79002	0	0
C19orf44	0.0565513	3.28072	0.333597	0.377693	494.497	-0.0296262	0.0573672	-0.51643	0.605554	0.659068	84167	0	0
C19orf45	2.51279	-0.780616	1.10637e-40	8.72639e-40	27.7025	2.43041	0.157826	15.3993	1.65409e-53	1.93251e-52	374877	0	0
C19orf47	0.546024	4.29791	6.35223e-16	1.88438e-15	1000.15	0.457222	0.0637723	7.1696	7.52157e-13	1.96022e-12	126526	0	0
C19orf48	1.26715	5.87267	2.2519e-43	1.93043e-42	2979.9	1.17453	0.0823531	14.2622	3.76633e-46	3.4443e-45	84798	0	0
C19orf52	0.740509	3.77746	5.42278e-42	4.46232e-41	696.012	0.653723	0.0502101	13.0198	9.44686e-39	6.8311e-38	90580	0	0
C19orf53	0.854728	6.2864	6.34035e-30	3.42292e-29	3973.49	0.771155	0.0695886	11.0816	1.54042e-28	7.70857e-28	28974	0	0
C19orf54	0.510186	4.02502	9.38751e-17	2.89566e-16	826.223	0.422157	0.0574794	7.34449	2.06542e-13	5.52061e-13	284325	0	0
C19orf57	0.820866	2.31233	1.02469e-09	2.21708e-09	230.375	0.593667	0.113204	5.24421	1.56951e-07	3.07567e-07	79173	0	0
C19orf60	0.853034	4.23198	1.26813e-13	3.36644e-13	959.217	0.772925	0.106548	7.25423	4.03963e-13	1.06609e-12	55049	0	0
C19orf66	0.372425	4.86216	9.48026e-07	1.71503e-06	1480.39	0.285733	0.0733183	3.89716	9.73287e-05	0.000158985	55337	0	0
C19orf70	0.548197	5.2204	5.15675e-11	1.19956e-10	1899.47	0.466718	0.0798184	5.84725	4.99773e-09	1.06582e-08	125988	0	0
C19orf71	0.688135	-1.17309	3.05159e-08	6.06155e-08	20.799	0.603185	0.119549	5.0455	4.52333e-07	8.60347e-07	100128569	0	0
C19orf73	0.73818	0.38043	1.62234e-13	4.29009e-13	64.4855	0.650939	0.0934162	6.96817	3.21101e-12	8.11247e-12	55150	0	0
C19orf80	-4.59648	-1.15239	1.12494e-167	9.23845e-166	21.9792	-4.61553	0.237423	-19.4402	3.53055e-84	9.4931e-83	55908	0	0
C1D	0.210008	3.39173	0.000184543	0.000287775	532.139	0.126082	0.05349	2.35712	0.0184174	0.0247953	10438	0	0
C1GALT1	0.103811	3.94302	0.331886	0.375879	781.647	0.0188882	0.103242	0.182951	0.854837	0.891423	56913	Beta 3-glycosyltransferases	B3GT
C1GALT1C1	0.36277	5.13201	9.11965e-12	2.20381e-11	1778.71	0.275214	0.049713	5.53605	3.09365e-08	6.31423e-08	29071	0	0
C1orf100	0.244667	-4.6516	0.462072	0.510647	0.100848	0.403315	0.582525	0.692356	0.488714	0.543233	200159	0	0
C1orf101	-0.158002	-0.564918	0.146772	0.174921	32.5747	-0.242877	0.111082	-2.18646	0.0287816	0.0380206	257044	0	0
C1orf105	5.04211	-1.95751	4.11161e-17	1.288e-16	2.79897	3.28663	0.413248	7.95318	1.81783e-15	5.34498e-15	92346	0	0
C1orf106	1.85848	4.61444	1.82158e-16	5.5422e-16	1242.66	1.74478	0.189331	9.21551	3.09801e-20	1.11551e-19	55765	0	0
C1orf109	0.100547	4.28663	0.0456723	0.0579792	991.319	0.0107273	0.0481564	0.22276	0.823723	0.864203	54955	0	0
C1orf110	-0.253464	-2.82353	0.445988	0.494096	4.00059	-0.816785	0.397493	-2.05484	0.0398942	0.0518246	339512	0	0
C1orf111	0.457004	-2.30289	0.0314462	0.0405924	8.37039	0.370139	0.20543	1.80178	0.0715808	0.0902989	284680	0	0
C1orf112	1.45322	3.98737	2.94579e-68	4.96552e-67	801.838	1.36102	0.0721528	18.863	2.29793e-79	5.44802e-78	55732	0	0
C1orf115	-1.1269	5.94351	3.75871e-28	1.88957e-27	3153.13	-1.20423	0.113829	-10.5793	3.71794e-26	1.7058e-25	79762	0	0
C1orf116	0.108968	5.57401	0.550754	0.600475	2432.42	0.0145932	0.170952	0.0853641	0.931972	0.957412	79098	0	0
C1orf122	1.10602	5.16782	4.43595e-31	2.50342e-30	1829.86	1.02575	0.0867453	11.8248	2.90592e-32	1.67101e-31	127687	0	0
C1orf123	-0.367531	4.91206	8.3244e-15	2.3441e-14	1535.74	-0.446627	0.0485375	-9.2017	3.52323e-20	1.26458e-19	54987	0	0
C1orf127	0.764896	-0.592452	9.83994e-06	1.67141e-05	30.796	1.79539	0.154665	11.6083	3.74195e-31	2.06552e-30	148345	0	0
C1orf131	0.919947	4.09855	5.96985e-58	7.85182e-57	867.472	0.83105	0.0512611	16.2121	4.14199e-59	5.73618e-58	128061	0	0
C1orf140	-2.08955	-3.60468	2.37314e-48	2.36404e-47	2.31846	-2.21785	0.171628	-12.9224	3.364e-38	2.3907e-37	400804	0	0
C1orf141	1.57859	-4.54004	7.67129e-05	0.000122979	0.171964	1.62885	0.773487	2.10585	0.035217	0.0460827	400757	0	0
C1orf146	0.0556516	-4.65127	1	1	0.102019	0.0329624	0.509316	0.0647189	0.948398	0.971035	388649	0	0
C1orf158	3.28161	-2.42854	2.92474e-11	6.88781e-11	4.68154	2.57079	0.406364	6.32632	2.51084e-10	5.73586e-10	93190	0	0
C1orf159	1.14007	3.45727	3.0046e-34	1.90335e-33	558.405	1.05206	0.0847334	12.4161	2.13598e-35	1.37686e-34	54991	0	0
C1orf162	0.2025	3.61354	0.0349322	0.044847	620.549	0.122009	0.0925375	1.31848	0.187343	0.223639	128346	0	0
C1orf168	0.58216	1.76598	0.00717797	0.00982669	171.109	0.478387	0.200997	2.38007	0.0173094	0.0233642	199920	0	0
C1orf174	0.27498	4.46425	1.95593e-10	4.40562e-10	1121.73	0.188231	0.0410461	4.58586	4.52131e-06	8.05695e-06	339448	0	0
C1orf177	0.436329	-3.09697	0.00746233	0.0102024	4.05235	0.356755	0.167802	2.12605	0.0334994	0.0439375	163747	0	0
C1orf185	-1.68425	-4.65155	1.95702e-17	6.22746e-17	0.104597	-2.71876	0.375499	-7.24038	4.47424e-13	1.17848e-12	284546	0	0
C1orf186	1.53122	1.65816	1.72882e-08	3.48702e-08	110.259	0.894788	0.214075	4.1798	2.91771e-05	4.94144e-05	440712	0	0
C1orf189	2.32291	-3.3447	5.93731e-11	1.37521e-10	2.04357	1.8129	0.313603	5.78087	7.43148e-09	1.57045e-08	388701	0	0
C1orf194	3.72334	-0.757038	1.17158e-27	5.77797e-27	18.6908	3.05604	0.24004	12.7314	3.95618e-37	2.69881e-36	127003	0	0
C1orf198	0.0161485	7.09778	0.83984	0.875577	6982.5	-0.0664751	0.0747551	-0.889238	0.373875	0.425464	84886	0	0
C1orf204	-0.300949	1.2947	0.00205867	0.00295633	123.795	-0.383244	0.100419	-3.81647	0.000135375	0.000218924	284677	0	0
C1orf21	-0.0331554	7.057	0.737368	0.78108	6781.66	-0.121667	0.10489	-1.15994	0.246072	0.288272	81563	0	0
C1orf210	0.653147	3.84768	3.45201e-14	9.41336e-14	729.638	0.554	0.0799648	6.92805	4.26681e-12	1.07051e-11	149466	0	0
C1orf216	0.362236	4.71177	2.72206e-14	7.45752e-14	1331.94	0.278508	0.0450482	6.18246	6.31095e-10	1.41332e-09	127703	0	0
C1orf220	1.27193	-0.072902	1.91937e-25	8.6003e-25	46.4342	1.18246	0.110146	10.7354	6.94301e-27	3.26615e-26	400798	0	0
C1orf226	-0.0201667	5.53438	0.850451	0.885381	2364.3	-0.11314	0.121822	-0.928725	0.353032	0.403513	400793	0	0
C1orf228	0.872772	-0.176035	2.81401e-10	6.28255e-10	43.4269	0.790291	0.128943	6.12902	8.84235e-10	1.9663e-09	339541	0	0
C1orf229	0.229484	-0.531375	0.0465882	0.0591053	33.3972	0.14085	0.111691	1.26106	0.207286	0.245637	388759	0	0
C1orf27	0.585852	5.73716	7.12602e-19	2.42829e-18	2705.6	0.495236	0.0611999	8.09211	5.86414e-16	1.75924e-15	54953	0	0
C1orf35	1.35504	4.37453	8.09829e-48	7.98204e-47	1053.73	1.2672	0.0828896	15.2878	9.22089e-53	1.04885e-51	79169	0	0
C1orf43	0.82729	8.43635	1.44392e-54	1.71062e-53	17565.7	0.739943	0.0474773	15.5852	9.1764e-55	1.11388e-53	25912	0	0
C1orf50	0.150617	3.03864	0.00348172	0.00488774	416.747	0.0675806	0.0493164	1.37035	0.170578	0.204943	79078	0	0
C1orf52	-0.148144	3.9216	0.00149262	0.00216941	771.16	-0.233499	0.0463673	-5.03586	4.75703e-07	9.03522e-07	148423	0	0
C1orf53	1.28579	0.84236	1.30126e-25	5.87038e-25	89.3766	1.2032	0.109391	10.999	3.86181e-28	1.89966e-27	388722	0	0
C1orf54	0.0884826	2.81266	0.282154	0.323138	356.261	0.0121203	0.0799151	0.151665	0.879451	0.912019	79630	0	0
C1orf56	1.03292	3.7434	3.84167e-33	2.33629e-32	678.746	0.946353	0.0780118	12.1309	7.24497e-34	4.43437e-33	54964	0	0
C1orf61	-0.290159	-0.923686	0.126629	0.152348	22.9247	-0.530133	0.19129	-2.77136	0.00558226	0.00790488	10485	0	0
C1orf64	1.57572	4.81228	3.14851e-08	6.24983e-08	1422.51	1.455	0.242784	5.993	2.06008e-09	4.48402e-09	149563	0	0
C1orf68	5.30679	-2.92769	1.12162e-11	2.69711e-11	0.440677	2.48592	0.852607	2.91566	0.00354933	0.00512357	100129271	0	0
C1orf74	0.894182	2.92401	2.01379e-30	1.10608e-29	383.959	0.801487	0.071146	11.2654	1.94484e-29	1.01279e-28	148304	0	0
[truncated: 18,532 more rows]

## Sheet: Tumor_HSPs
	logFC_EdgeR	logCPM_EdgeR	Pvalue_EdgeR	FDR_EdgeR	baseMean_DESeq2	log2FoldChange_DESeq2	lfcSE_DESeq2	stat_DESeq2	pvalue_DESeq2	padj_DESeq2	GeneId	Gene.Family	Gene.Family.Tag
BBS10	-0.607476	4.36634	3.65127e-27	1.76428e-26	1051.34	-0.693132	0.0585844	-11.8313	2.68793e-32	1.54741e-31	79738	Heat Shock Proteins / Chaperonins	CHAP
BBS12	-0.506454	2.8641	1.78162e-17	5.68165e-17	369.557	-0.594332	0.0608302	-9.77034	1.50938e-22	5.9934e-22	166379	Heat Shock Proteins / Chaperonins	CHAP
CCT2	0.808057	7.67242	8.14644e-27	3.86805e-26	10336.1	0.714762	0.0687332	10.3991	2.50327e-25	1.10543e-24	10576	Heat Shock Proteins / Chaperonins	CHAP
CCT3	1.26204	8.88804	8.07796e-91	2.09405e-89	24042	1.17007	0.0546509	21.4099	1.07998e-101	4.46254e-100	7203	Heat Shock Proteins / Chaperonins	CHAP
CCT4	0.254782	7.77112	7.0681e-07	1.28819e-06	11115.8	0.166592	0.0491479	3.38961	0.000699925	0.00107237	10575	Heat Shock Proteins / Chaperonins	CHAP
CCT5	0.972467	8.22228	3.26188e-43	2.77767e-42	15150.5	0.883396	0.063395	13.9348	3.89342e-44	3.34451e-43	22948	Heat Shock Proteins / Chaperonins	CHAP
CCT6A	0.884926	8.02394	2.223e-32	1.31718e-31	12818.7	0.749077	0.0604782	12.3859	3.11561e-35	1.99373e-34	908	Heat Shock Proteins / Chaperonins	CHAP
CCT6B	-0.251314	2.01423	0.00311827	0.00439585	204.074	-0.339792	0.0862054	-3.94165	8.09223e-05	0.000132817	10693	Heat Shock Proteins / Chaperonins	CHAP
CCT7	0.552567	8.05439	2.20305e-29	1.16125e-28	13515.5	0.464463	0.0456492	10.1746	2.57466e-24	1.09073e-23	10574	Heat Shock Proteins / Chaperonins	CHAP
CCT8	0.639242	7.81262	1.79604e-31	1.02886e-30	11412	0.549331	0.0501657	10.9503	6.62087e-28	3.22552e-27	10694	Heat Shock Proteins / Chaperonins	CHAP
HSPD1	0.710171	8.74839	4.10149e-22	1.60396e-21	21799.4	0.617969	0.0674837	9.1573	5.32104e-20	1.89574e-19	3329	Heat Shock Proteins / Chaperonins	CHAP
HSPE1	1.28853	6.69833	2.14585e-61	3.07872e-60	5263.4	1.19793	0.0684513	17.5005	1.41955e-68	2.49493e-67	3336	Heat Shock Proteins / Chaperonins	CHAP
MKKS	0.0874512	5.51743	0.0586801	0.0735507	2327.52	0.00196115	0.0440998	0.0444708	0.964529	0.982811	8195	Heat Shock Proteins / Chaperonins	CHAP
TCP1	0.288913	7.77648	4.0518e-06	7.0474e-06	11150	0.202201	0.0598736	3.37714	0.000732447	0.00112042	6950	Heat Shock Proteins / Chaperonins	CHAP
DNAJA1	0.678563	7.66228	4.45726e-31	2.51476e-30	10273.7	0.588701	0.053321	11.0407	2.43154e-28	1.20665e-27	3301	Heat shock proteins / DNAJ (HSP40)	DNAJ
DNAJA2	-0.0721317	6.4652	0.184219	0.216708	4495.47	-0.158321	0.0539624	-2.93391	0.00334723	0.00484255	10294	Heat shock proteins / DNAJ (HSP40)	DNAJ
DNAJA3	0.8671	6.30838	3.18091e-59	4.30503e-58	4018.26	0.775401	0.0477695	16.2321	2.98922e-59	4.16536e-58	9093	Heat shock proteins / DNAJ (HSP40)	DNAJ
DNAJA4	1.07078	6.44946	1.29783e-23	5.40811e-23	4426.02	0.978113	0.0958946	10.1999	1.98524e-24	8.45325e-24	55466	Heat shock proteins / DNAJ (HSP40)	DNAJ
DNAJB1	-0.0602291	7.62535	0.277848	0.31858	10052.5	-0.140421	0.0553427	-2.5373	0.011171	0.0153613	3337	Heat shock proteins / DNAJ (HSP40)	DNAJ
DNAJB6	0.243227	6.75704	6.48101e-06	1.11237e-05	5501.55	0.157491	0.0516256	3.05064	0.00228357	0.00335307	10049	Heat shock proteins / DNAJ (HSP40)	DNAJ
DNAJB7	-0.385873	-2.67053	0.000305578	0.000469001	6.11053	-0.478101	0.108175	-4.41969	9.88403e-06	1.72519e-05	150353	Heat shock proteins / DNAJ (HSP40)	DNAJ
DNAJB8	-0.111533	-4.65174	0.716465	0.761744	0.101588	-0.278526	0.479487	-0.580882	0.56132	0.615591	165721	Heat shock proteins / DNAJ (HSP40)	DNAJ
DNAJB9	0.0163858	5.46138	0.802383	0.841268	2238.34	-0.0721435	0.0611037	-1.18067	0.237733	0.279052	4189	Heat shock proteins / DNAJ (HSP40)	DNAJ
DNAJB11	0.948365	6.25914	3.13546e-46	2.9261e-45	3887.92	0.860096	0.0599526	14.3463	1.12439e-46	1.04814e-45	51726	Heat shock proteins / DNAJ (HSP40)	DNAJ
DNAJB12	0.159441	6.1354	0.000307916	0.000472413	3578.99	0.0713729	0.0428012	1.66754	0.0954064	0.118771	54788	Heat shock proteins / DNAJ (HSP40)	DNAJ
DNAJB13	1.54272	-2.2421	3.88347e-10	8.59268e-10	7.91674	1.29744	0.214283	6.05479	1.40598e-09	3.09356e-09	374407	Heat shock proteins / DNAJ (HSP40)	DNAJ
DNAJB14	-0.132603	4.22118	0.0505309	0.063792	947.16	-0.221975	0.0680006	-3.26431	0.00109732	0.00165666	79982	Heat shock proteins / DNAJ (HSP40)	DNAJ
DNAJB2	0.413904	6.81659	1.50749e-10	3.41804e-10	5743.14	0.326721	0.0618804	5.27987	1.29272e-07	2.54608e-07	3300	Heat shock proteins / DNAJ (HSP40)	DNAJ
DNAJB3	1.25669	-4.46663	0.00526095	0.00727504	0.293669	1.19977	0.71488	1.67829	0.0932912	0.116245	414061	Heat shock proteins / DNAJ (HSP40)	DNAJ
DNAJB4	-1.51109	4.33388	2.93475e-127	1.44147e-125	1034.29	-1.58804	0.0722185	-21.9894	3.63505e-107	1.70368e-105	11080	Heat shock proteins / DNAJ (HSP40)	DNAJ
DNAJB5	-0.482099	3.3028	2.0103e-11	4.77372e-11	488.327	-0.20309	0.0700594	-2.89883	0.00374554	0.00539373	25822	Heat shock proteins / DNAJ (HSP40)	DNAJ
DNAJC1	1.57967	6.4104	3.83233e-41	3.06154e-40	4297.06	1.48186	0.100663	14.7211	4.71959e-49	4.7731e-48	64215	Heat shock proteins / DNAJ (HSP40)	DNAJ
DNAJC2	0.669057	5.31206	7.80305e-32	4.52683e-31	2017.38	0.579996	0.0526692	11.0121	3.34256e-28	1.64864e-27	27000	Heat shock proteins / DNAJ (HSP40)	DNAJ
DNAJC21	0.258135	6.13912	9.23075e-09	1.8963e-08	3579.97	0.169901	0.0422517	4.02117	5.79106e-05	9.5982e-05	134218	Heat shock proteins / DNAJ (HSP40)	DNAJ
DNAJC22	1.57484	2.98169	1.05728e-19	3.72909e-19	398.971	1.46887	0.148932	9.86269	6.04092e-23	2.43598e-22	79962	Heat shock proteins / DNAJ (HSP40)	DNAJ
DNAJC24	-0.135931	4.0328	0.00288578	0.00408466	831.86	-0.219963	0.0448239	-4.90727	9.23514e-07	1.72462e-06	120526	Heat shock proteins / DNAJ (HSP40)	DNAJ
DNAJC25	-0.019942	3.65387	0.661856	0.709549	638.659	-0.104407	0.0449267	-2.32395	0.0201284	0.0270126	548645	Heat shock proteins / DNAJ (HSP40)	DNAJ
DNAJC27	-0.701032	3.03499	1.39759e-46	1.31987e-45	417.344	-0.787043	0.0510936	-15.4039	1.54012e-53	1.80039e-52	51277	Heat shock proteins / DNAJ (HSP40)	DNAJ
DNAJC28	-0.294358	0.787507	7.14602e-06	1.22324e-05	86.0381	-0.38024	0.0656284	-5.79384	6.87943e-09	1.45562e-08	54943	Heat shock proteins / DNAJ (HSP40)	DNAJ
DNAJC3	0.106926	6.97738	0.0919431	0.11263	6409.04	0.0182149	0.0613559	0.296873	0.766563	0.811493	5611	Heat shock proteins / DNAJ (HSP40), "Tetratricopeptide (TTC) repeat domain containing"	DNAJ
DNAJC30	0.26691	4.29485	4.38585e-06	7.61101e-06	997.759	0.181164	0.0557995	3.24671	0.00116749	0.0017571	84277	Heat shock proteins / DNAJ (HSP40)	DNAJ
DNAJC4	0.405295	5.10052	1.31363e-08	2.67296e-08	1749.23	0.32039	0.0688546	4.65314	3.26917e-06	5.87893e-06	3338	Heat shock proteins / DNAJ (HSP40)	DNAJ
DNAJC10	0.540061	7.33266	2.69236e-17	8.50283e-17	8184.73	0.449406	0.0594184	7.56341	3.92639e-14	1.08648e-13	54431	Heat shock proteins / DNAJ (HSP40), "Protein disulfide isomerases"	DNAJ
DNAJC5	0.534562	6.93661	6.6651e-20	2.37242e-19	6230.3	0.445672	0.0549779	8.10639	5.21465e-16	1.56695e-15	80331	Heat shock proteins / DNAJ (HSP40)	DNAJ
DNAJC5B	1.66949	-0.0792656	1.75096e-18	5.87114e-18	43.0307	1.47699	0.158396	9.32463	1.11374e-20	4.0881e-20	85479	Heat shock proteins / DNAJ (HSP40)	DNAJ
DNAJC5G	-1.22127	-4.46002	2.73203e-05	4.50823e-05	0.317645	-1.85258	0.42435	-4.36569	1.26724e-05	2.1973e-05	285126	Heat shock proteins / DNAJ (HSP40)	DNAJ
DNAJC6	0.864737	2.66889	6.3789e-08	1.24362e-07	321.552	0.771252	0.145955	5.28417	1.26277e-07	2.48855e-07	9829	Heat shock proteins / DNAJ (HSP40)	DNAJ
DNAJC7	0.466559	6.53611	3.53098e-22	1.38428e-21	4713.56	0.378667	0.0447301	8.4656	2.54834e-17	8.09608e-17	7266	Heat shock proteins / DNAJ (HSP40), "Tetratricopeptide (TTC) repeat domain containing"	DNAJ
DNAJC8	-0.0164505	6.54867	0.645396	0.693677	4766.92	-0.10021	0.035695	-2.8074	0.00499438	0.0071092	22826	Heat shock proteins / DNAJ (HSP40)	DNAJ
DNAJC11	0.266182	5.78025	5.99527e-11	1.38848e-10	2796.25	0.17842	0.0390664	4.56709	4.94531e-06	8.79548e-06	55735	Heat shock proteins / DNAJ (HSP40)	DNAJ
DNAJC9	1.03266	5.55716	6.74315e-57	8.54063e-56	2386.81	0.939964	0.0579293	16.226	3.3006e-59	4.59234e-58	23234	Heat shock proteins / DNAJ (HSP40)	DNAJ
DNAJC12	2.15344	5.57	3.10484e-24	1.3217e-23	2398.35	2.03565	0.173427	11.7378	8.15805e-32	4.61515e-31	56521	Heat shock proteins / DNAJ (HSP40)	DNAJ
DNAJC13	-0.0606514	6.35307	0.237779	0.275188	4157.8	-0.147592	0.050808	-2.90489	0.00367379	0.00529531	23317	Heat shock proteins / DNAJ (HSP40)	DNAJ
DNAJC14	0.447265	6.1414	1.49155e-27	7.31033e-27	3584.52	0.35591	0.0381089	9.33928	9.6988e-21	3.5691e-20	85406	Heat shock proteins / DNAJ (HSP40)	DNAJ
DNAJC15	0.0647638	5.23422	0.410332	0.457755	1915.11	-0.0172711	0.0767505	-0.22503	0.821956	0.86269	29103	Heat shock proteins / DNAJ (HSP40)	DNAJ
DNAJC16	0.155806	5.39489	0.00450872	0.00627285	2139.1	0.0660165	0.0528586	1.24893	0.211692	0.250461	23341	Heat shock proteins / DNAJ (HSP40)	DNAJ
DNAJC17	0.372882	3.82984	3.37766e-07	6.2814e-07	723.356	0.285962	0.0703254	4.06626	4.77734e-05	7.96105e-05	55192	Heat shock proteins / DNAJ (HSP40), "RNA binding motif (RRM) containing"	DNAJ
DNAJC18	-1.08248	2.77053	1.41032e-88	3.49701e-87	348.362	-1.16753	0.0592295	-19.712	1.70233e-86	4.8545e-85	202052	Heat shock proteins / DNAJ (HSP40)	DNAJ
DNAJC19	0.618537	5.07068	2.2735e-19	7.90471e-19	1704.01	0.529771	0.0636484	8.3234	8.54768e-17	2.66254e-16	131118	Heat shock proteins / DNAJ (HSP40)	DNAJ
GAK	0.736594	6.62054	2.03804e-32	1.20933e-31	5002.74	0.645582	0.0574252	11.2421	2.53159e-29	1.30791e-28	2580	Heat shock proteins / DNAJ (HSP40)	DNAJ
HSCB	0.103102	3.47371	0.109429	0.132712	564.427	0.0152195	0.0625743	0.243223	0.807833	0.849893	150274	Heat shock proteins / DNAJ (HSP40)	DNAJ
SACS	-1.20376	4.63161	3.90446e-47	3.76526e-46	1271.81	-1.28675	0.093564	-13.7527	4.90898e-43	4.07847e-42	26278	Heat shock proteins / DNAJ (HSP40)	DNAJ
SEC63	0.103214	7.38472	0.0958707	0.117127	8502.37	0.0164689	0.0599409	0.274752	0.783507	0.827361	11231	Heat shock proteins / DNAJ (HSP40)	DNAJ
HSPA6	1.3572	3.96685	1.0396e-17	3.35439e-17	719.149	1.41421	0.127498	11.0921	1.37049e-28	6.86837e-28	3310	Heat shock proteins / HSP70	HSP70
HSPA7	0.376006	2.79388	0.00903638	0.0122637	335.037	0.222137	0.131832	1.685	0.0919888	0.114728	3311	Heat shock proteins / HSP70	HSP70
HSPA8	0.505158	10.4083	2.71573e-14	7.44116e-14	68965.6	0.415936	0.0618182	6.72837	1.71571e-11	4.16524e-11	3312	Heat shock proteins / HSP70	HSP70
HSPA9	0.52325	8.51497	5.95201e-22	2.3109e-21	18550.8	0.430858	0.0497822	8.65486	4.93504e-18	1.61761e-17	3313	Heat shock proteins / HSP70	HSP70
HSPA12A	-1.90701	4.13655	9.04721e-126	4.35007e-124	902.843	-1.97573	0.0946931	-20.8646	1.12347e-96	4.1661e-95	259217	Heat shock proteins / HSP70	HSP70
HSPA12B	-1.31997	3.5787	6.91226e-51	7.45746e-50	614.11	-1.38777	0.0998818	-13.8942	6.87234e-44	5.85624e-43	116835	Heat shock proteins / HSP70	HSP70
HSPA13	0.558581	5.6611	5.47071e-13	1.4068e-12	2568.54	0.469902	0.072924	6.44372	1.16581e-10	2.7128e-10	6782	Heat shock proteins / HSP70	HSP70
HSPA14	0.737377	5.07033	1.36076e-31	7.83448e-31	1704	0.64632	0.0577214	11.1972	4.20689e-29	2.14876e-28	51182	Heat shock proteins / HSP70	HSP70
HSPA1A	0.509861	9.7821	1.16197e-07	2.22833e-07	44746.9	0.423622	0.0911342	4.64833	3.34635e-06	6.01238e-06	3303	Heat shock proteins / HSP70	HSP70
HSPA1B	0.310032	7.11971	0.00029183	0.000448604	7071.04	0.228681	0.0828382	2.76058	0.00576996	0.00815984	3304	Heat shock proteins / HSP70	HSP70
HSPA1L	0.22198	2.00609	0.00070705	0.00105428	202.423	0.13521	0.062059	2.17874	0.029351	0.03875	3305	Heat shock proteins / HSP70	HSP70
HSPA2	0.847502	5.76375	2.56918e-08	5.12663e-08	2755.24	0.753573	0.139074	5.41852	6.00936e-08	1.20395e-07	3306	Heat shock proteins / HSP70	HSP70
HSPA4	0.709989	7.3696	3.07246e-35	2.02434e-34	8387.35	0.618936	0.0520575	11.8895	1.34247e-32	7.80837e-32	3308	Heat shock proteins / HSP70	HSP70
HSPA4L	-0.291148	3.1607	0.0269946	0.0350887	454.113	-0.384754	0.135964	-2.82982	0.00465744	0.00665203	22824	Heat shock proteins / HSP70	HSP70
HSPA5	0.861108	9.76279	7.47685e-45	6.71804e-44	44069.2	0.769413	0.05516	13.9487	3.20251e-44	2.75803e-43	3309	Heat shock proteins / HSP70	HSP70
HSPH1	0.921344	7.43468	3.55353e-28	1.78905e-27	8771.62	0.829237	0.076386	10.8559	1.86986e-27	8.96921e-27	10808	Heat shock proteins / HSP70	HSP70
HYOU1	0.871144	7.70435	1.98456e-32	1.17862e-31	10595.7	0.777268	0.0672287	11.5615	6.45346e-31	3.53717e-30	10525	Heat shock proteins / HSP70	HSP70
CRYAA	0.691734	-4.18086	0.0256429	0.0333972	0.61735	0.122106	0.299085	0.408265	0.683079	0.734092	1409	Heat shock proteins / HSPB	HSPB
CRYAB	-2.817	6.89658	7.71574e-80	1.63649e-78	6209.4	-2.84152	0.19088	-14.8864	4.03772e-50	4.20317e-49	1410	Heat shock proteins / HSPB	HSPB
HSPB1	1.67395	9.16153	2.56025e-30	1.39836e-29	29151.4	1.58866	0.125437	12.665	9.23981e-37	6.22972e-36	3315	Heat shock proteins / HSPB	HSPB
HSPB9	0.513418	-2.21253	0.00414408	0.00578474	9.15479	0.433538	0.170569	2.54172	0.011031	0.0151811	94086	Heat shock proteins / HSPB	HSPB
HSPB11	0.760381	4.45881	2.68952e-30	1.46819e-29	1114.94	0.6708	0.0608452	11.0247	2.9046e-28	1.43683e-27	51668	Intraflagellar transport homologs, "Heat shock proteins / HSPB"	HSPB
HSPB2	-2.47355	2.49668	1.31951e-133	7.12915e-132	291.825	-2.52414	0.126196	-20.0018	5.31302e-89	1.59841e-87	3316	Heat shock proteins / HSPB	HSPB
HSPB3	-3.29313	-2.08423	2.28687e-21	8.67227e-21	2.22561	0.175945	0.479714	0.36677	0.713791	0.762444	8988	Heat shock proteins / HSPB	HSPB
HSPB6	-4.5782	5.8236	0	0	2979.01	-4.59992	0.159758	-28.7929	2.6294e-182	6.57253e-180	126393	Heat shock proteins / HSPB	HSPB
HSPB7	-5.13112	4.06392	0	0	880.797	-5.14911	0.160732	-32.0354	3.51117e-225	2.84363e-222	27129	Heat shock proteins / HSPB	HSPB
HSPB8	-0.53375	5.98852	0.00105289	0.00154883	3140	-0.300168	0.170444	-1.7611	0.0782216	0.0983331	26353	Heat shock proteins / HSPB	HSPB
ODF1	1.17991	-4.40671	0.00255716	0.00363832	0.247312	0.557589	0.452415	1.23247	0.217772	0.257233	4956	Heat shock proteins / HSPB	HSPB
HSP90AA1	0.533009	10.6545	2.04307e-13	5.37291e-13	81808.5	0.442342	0.0679519	6.50963	7.53351e-11	1.77217e-10	3320	Heat shock proteins / HSPC	HSPC
HSP90AB1	0.641968	10.853	6.57722e-25	2.88233e-24	93879.4	0.549581	0.0572606	9.59788	8.16065e-22	3.14961e-21	3326	Heat shock proteins / HSPC	HSPC
HSP90B1	0.488144	9.9352	1.98319e-18	6.63141e-18	49749.8	0.399003	0.0520131	7.67119	1.70403e-14	4.79653e-14	7184	Heat shock proteins / HSPC	HSPC
TRAP1	0.635436	6.79227	3.08031e-22	1.21014e-21	5631.84	0.545297	0.0608714	8.95818	3.30088e-19	1.13797e-18	10131	Heat shock proteins / HSPC	HSPC

## Sheet: Luminal A
	logFC_EdgeR	logCPM_EdgeR	Pvalue_EdgeR	FDR_EdgeR	baseMean_DESeq2	log2FoldChange_DESeq2	lfcSE_DESeq2	stat_DESeq2	pvalue_DESeq2	padj_DESeq2	GeneId	Gene.Family	Gene.Family.Tag
A1BG	1.68556	3.42335	1.9757e-49	1.68241e-48	541.358	1.68966	0.10146	16.6535	2.85395e-62	3.34446e-61	1	Immunoglobulin superfamily / Immunoglobulin-like domain containing	IGD
A1BG-AS1	0.701164	3.09816	4.51572e-27	1.92869e-26	427.736	0.699568	0.0607808	11.5097	1.179e-30	5.48959e-30	503538	Long non-coding RNAs	LNCRNA
A1CF	-1.597	-4.47091	3.36328e-10	7.3109e-10	0.259812	-1.13451	0.377691	-3.0038	0.0026663	0.00382038	29974	RNA binding motif (RRM) containing	RBM
A2M	-1.24624	9.77331	1.85138e-86	3.64435e-85	43983.2	-1.24295	0.0702245	-17.6997	4.21414e-70	6.19187e-69	2	0	0
A2M-AS1	-1.42664	0.917428	1.56526e-130	7.18933e-129	93.0427	-1.42593	0.0633101	-22.523	2.4704e-112	1.19975e-110	144571	Long non-coding RNAs	LNCRNA
A2ML1	-0.729727	-0.651796	0.00121467	0.00178424	24.2313	-1.15527	0.223264	-5.17444	2.28593e-07	4.25607e-07	144568	0	0
A4GALT	-0.134195	4.29531	0.151154	0.181153	990.219	-0.132708	0.096664	-1.37288	0.16979	0.203419	53947	0	0
A4GNT	-1.41386	-3.48451	2.13639e-21	7.44941e-21	2.55293	-1.45714	0.165333	-8.81337	1.21444e-18	3.67405e-18	51146	0	0
AAAS	0.341347	5.27738	3.58224e-17	1.05656e-16	1945.8	0.338559	0.0396716	8.53405	1.41312e-17	4.10015e-17	8086	WD repeat domain containing	WDR
AACS	-0.47151	5.97787	1.04196e-10	2.32375e-10	3152.23	-0.481421	0.0755593	-6.37143	1.87274e-10	4.07881e-10	65985	Acyl-CoA synthetase family	ACS
AACSP1	2.26091	-3.16243	4.55577e-09	9.34317e-09	1.81799	1.32972	0.317697	4.18551	2.84525e-05	4.68863e-05	729522	0	0
AADAC	-4.84142	0.291311	1.7039e-88	3.5194e-87	59.9693	-4.73433	0.303917	-15.5777	1.03145e-54	9.88537e-54	13	0	0
AADACL2	-3.01717	-3.62838	1.07821e-22	3.94737e-22	2.20894	-2.98739	0.437788	-6.82383	8.86462e-12	2.04396e-11	344752	0	0
AADACL3	-3.64602	-3.52505	1.7637e-39	1.11899e-38	2.51632	-3.65818	0.390895	-9.35848	8.08883e-21	2.66024e-20	126767	0	0
AADACL4	-1.96938	-4.57142	3.27857e-18	1.00511e-17	0.184596	-2.85836	0.397123	-7.19766	6.12543e-13	1.48117e-12	343066	0	0
AADACP1	-2.79839	-2.92375	9.64897e-91	2.09633e-89	4.72231	-2.83773	0.161344	-17.5881	3.03803e-69	4.34992e-68	201651	0	0
AADAT	-1.04791	1.40604	5.01279e-23	1.86175e-22	122.913	-1.17789	0.101361	-11.6208	3.23083e-31	1.53402e-30	51166	0	0
AAED1	-0.892951	3.03662	1.59149e-67	2.07591e-66	409.199	-0.894744	0.0529844	-16.8869	5.61541e-64	6.97713e-63	195827	0	0
AAGAB	0.866966	6.46006	1.22388e-67	1.60149e-66	4397.85	0.860156	0.0446806	19.2512	1.37819e-82	2.80117e-81	79719	0	0
AAK1	-0.283593	5.65894	3.38637e-09	6.99593e-09	2524.22	-0.289307	0.0473134	-6.11468	9.6751e-10	2.03653e-09	22848	0	0
AAMDC	0.0527771	4.46799	0.631078	0.681427	1112.78	0.0478033	0.106514	0.4488	0.653576	0.704036	28971	0	0
AAMP	0.383844	6.9988	1.11534e-17	3.34781e-17	6416.6	0.377304	0.0433909	8.69546	3.45441e-18	1.02752e-17	14	WD repeat domain containing	WDR
AANAT	0.561481	-4.07321	0.0139126	0.0186632	0.878602	0.284314	0.22384	1.27016	0.204026	0.241643	15	0	0
AAR2	0.203707	6.08788	3.59941e-07	6.67084e-07	3404.01	0.197576	0.0380786	5.18864	2.11834e-07	3.9506e-07	25980	0	0
AARD	1.51627	5.08945	1.61273e-14	4.24609e-14	1697.7	1.49764	0.173981	8.60806	7.4305e-18	2.18195e-17	441376	0	0
AARS	0.0120902	7.11385	0.846699	0.885021	6931.61	0.00276102	0.0587021	0.0470344	0.962486	0.981431	16	Aminoacyl tRNA synthetases / Class II	aaRS2
AARS2	0.212389	4.50564	4.82072e-06	8.35648e-06	1137.37	0.208656	0.0450319	4.63351	3.59525e-06	6.25138e-06	57505	Aminoacyl tRNA synthetases / Class II	aaRS2
AARSD1	0.183087	4.86351	0.00247394	0.00354795	1462.23	0.177802	0.060089	2.95898	0.00308661	0.00439424	80755	0	0
AASDH	-0.344105	4.15591	1.24988e-13	3.17984e-13	888.054	-0.349521	0.0447031	-7.81871	5.33684e-15	1.40208e-14	132949	Acyl-CoA synthetase family	ACS
AASDHPPT	0.053818	5.5078	0.329963	0.375941	2270.23	0.0469513	0.0524912	0.894461	0.371075	0.420792	60496	0	0
AASS	-1.52696	4.13418	6.90283e-89	1.44173e-87	877.807	-1.5262	0.0843104	-18.1021	3.06536e-73	4.89175e-72	10157	0	0
AATF	0.488113	5.97568	4.27037e-20	1.41184e-19	3154.42	0.482789	0.0508925	9.48644	2.39058e-21	8.02006e-21	26574	0	0
AATK	1.10285	2.39239	2.49246e-13	6.25201e-13	260.618	1.08617	0.136766	7.94185	1.99183e-15	5.31656e-15	9625	0	0
AATK-AS1	-0.627219	-4.12072	0.00861058	0.0117589	0.980521	-0.677439	0.283352	-2.3908	0.0168115	0.0224483	388428	Long non-coding RNAs	LNCRNA
ABAT	1.75819	6.57821	1.21464e-44	8.99305e-44	4756.43	1.74198	0.108214	16.0976	2.65255e-58	2.79112e-57	18	0	0
ABCA1	-1.40066	5.85356	3.93638e-66	4.99801e-65	2895.53	-1.40453	0.0896743	-15.6626	2.72474e-55	2.64145e-54	19	ATP binding cassette transporters / subfamily A	ABCA
ABCA10	-3.38973	2.17454	6.21886e-163	5.38732e-161	224.817	-3.3554	0.149883	-22.3868	5.28917e-111	2.48505e-109	10349	ATP binding cassette transporters / subfamily A	ABCA
ABCA11P	-0.18585	2.66127	0.000963155	0.00142488	314.728	-0.186934	0.0548705	-3.40682	0.000657248	0.000985994	79963	ATP binding cassette transporters / subfamily A	ABCA
ABCA12	0.948573	4.38659	0.000101515	0.000161441	1042.84	0.919629	0.222291	4.13704	3.51813e-05	5.76501e-05	26154	ATP binding cassette transporters / subfamily A	ABCA
ABCA13	-2.45288	-0.975013	3.59545e-35	2.00811e-34	23.5992	-2.4175	0.232576	-10.3945	2.62766e-25	1.01835e-24	154664	ATP binding cassette transporters / subfamily A	ABCA
ABCA17P	1.1702	-0.453205	9.69453e-20	3.16185e-19	34.8682	1.17405	0.119682	9.80972	1.02249e-22	3.60451e-22	650655	ATP binding cassette transporters / subfamily A	ABCA
ABCA2	0.233048	6.36669	0.000470081	0.000713058	4134.99	0.225937	0.0652908	3.46047	0.000539235	0.000814638	20	ATP binding cassette transporters / subfamily A	ABCA
ABCA3	1.3	7.09579	2.5664e-37	1.52993e-36	6824.84	1.28432	0.0909427	14.1223	2.76702e-45	1.99936e-44	21	ATP binding cassette transporters / subfamily A	ABCA
ABCA4	0.245914	2.00257	0.173294	0.206088	199.251	0.248476	0.173115	1.43532	0.151195	0.182298	24	ATP binding cassette transporters / subfamily A	ABCA
ABCA5	-1.61685	4.53374	2.5686e-96	6.27062e-95	1155.71	-1.6201	0.0856284	-18.9201	7.78653e-80	1.47988e-78	23461	ATP binding cassette transporters / subfamily A	ABCA
ABCA6	-2.58056	3.68743	1.59539e-123	6.48611e-122	645.716	-2.56612	0.127993	-20.0489	2.06563e-89	5.13939e-88	23460	ATP binding cassette transporters / subfamily A	ABCA
ABCA7	0.534414	4.26212	1.4334e-10	3.17706e-10	965.106	0.534393	0.0808766	6.60752	3.90816e-11	8.76712e-11	10347	ATP binding cassette transporters / subfamily A	ABCA
ABCA8	-3.53833	4.86185	2.81856e-135	1.42181e-133	1460.91	-3.50662	0.172654	-20.3101	1.04797e-91	2.80055e-90	10351	ATP binding cassette transporters / subfamily A	ABCA
ABCA9	-3.41826	4.0219	1.04898e-171	1.07148e-169	814.369	-3.39298	0.147306	-23.0335	2.15088e-117	1.22752e-115	10350	ATP binding cassette transporters / subfamily A	ABCA
ABCB1	-1.86432	3.08467	2.60524e-68	3.46651e-67	423.705	-1.85043	0.120853	-15.3114	6.41957e-53	5.85264e-52	5243	CD molecules, "ATP binding cassette transporters / subfamily B"	CD, ABCB
ABCB10	0.256387	4.78005	2.18228e-06	3.86045e-06	1370.18	0.248864	0.0507936	4.89951	9.60746e-07	1.72748e-06	23456	ATP binding cassette transporters / subfamily B	ABCB
ABCB11	-1.74999	-1.9951	8.77336e-15	2.33748e-14	10.6418	-1.76144	0.258264	-6.82031	9.08456e-12	2.093e-11	8647	ATP binding cassette transporters / subfamily B	ABCB
ABCB4	0.43131	0.822497	1.99406e-05	3.33171e-05	86.8551	0.421567	0.0964537	4.37067	1.23867e-05	2.0929e-05	5244	ATP binding cassette transporters / subfamily B	ABCB
ABCB5	-3.49807	0.598536	1.28891e-106	3.87446e-105	73.8651	-3.45537	0.191927	-18.0036	1.82646e-72	2.84942e-71	340273	ATP binding cassette transporters / subfamily B	ABCB
ABCB6	-0.0941705	4.68979	0.209051	0.245651	1293.66	-0.101281	0.0766838	-1.32077	0.186579	0.222191	10058	ATP binding cassette transporters / subfamily B	ABCB
ABCB7	-0.278258	4.64304	3.92366e-13	9.75499e-13	1247.03	-0.286806	0.0363836	-7.88282	3.20073e-15	8.48503e-15	22	ATP binding cassette transporters / subfamily B	ABCB
ABCB8	1.10489	5.27854	5.80408e-73	8.45132e-72	1949.83	1.09979	0.0568182	19.3563	1.80448e-83	3.77391e-82	11194	ATP binding cassette transporters / subfamily B	ABCB
ABCB9	0.923453	3.38113	8.09859e-19	2.54161e-18	520.668	0.917507	0.0965387	9.50404	2.019e-21	6.80172e-21	23457	ATP binding cassette transporters / subfamily B	ABCB
ABCC1	0.181436	6.03263	0.00162014	0.00235842	3274.16	0.173463	0.0555317	3.12368	0.00178607	0.00259399	4363	ATP binding cassette transporters / subfamily C	ABCC
ABCC10	0.188292	4.3781	1.48481e-05	2.49976e-05	1042.6	0.187243	0.0427815	4.37674	1.20468e-05	2.03649e-05	89845	ATP binding cassette transporters / subfamily C	ABCC
ABCC11	0.313979	5.95729	0.154623	0.185052	3003.36	0.596462	0.205696	2.89973	0.00373485	0.00526921	85320	ATP binding cassette transporters / subfamily C	ABCC
ABCC12	1.2612	0.305084	5.39338e-05	8.7514e-05	58.7034	1.62645	0.279437	5.82044	5.86922e-09	1.19004e-08	94160	ATP binding cassette transporters / subfamily C	ABCC
ABCC13	6.24994	1.80653	1.69673e-39	1.07784e-38	173.077	6.1259	0.315926	19.3903	9.31994e-84	1.96957e-82	150000	ATP binding cassette transporters / subfamily C	ABCC
ABCC2	-1.6917	0.262307	1.90518e-25	7.7029e-25	45.68	-1.22225	0.166705	-7.33179	2.27095e-13	5.59034e-13	1244	ATP binding cassette transporters / subfamily C	ABCC
ABCC3	0.0665264	4.79954	0.584206	0.635327	1395.62	0.0636594	0.117186	0.543233	0.58697	0.639516	8714	ATP binding cassette transporters / subfamily C	ABCC
ABCC4	-0.0134974	3.24249	0.898636	0.933227	445.509	-0.116231	0.116345	-0.999014	0.317788	0.364457	10257	ATP binding cassette transporters / subfamily C	ABCC
ABCC5	1.10805	6.33199	2.05136e-26	8.55504e-26	4033.38	1.10195	0.0951481	11.5814	5.1217e-31	2.41479e-30	10057	ATP binding cassette transporters / subfamily C	ABCC
ABCC6	-1.31611	2.92988	1.53303e-20	5.16487e-20	380.693	-1.31693	0.155211	-8.48474	2.1621e-17	6.233e-17	368	ATP binding cassette transporters / subfamily C	ABCC
ABCC6P1	-1.48882	-1.46229	1.88372e-18	5.83065e-18	16.3643	-1.48616	0.189072	-7.86024	3.83393e-15	1.01224e-14	653190	-	FPSI
ABCC6P2	-0.0995128	0.491399	0.46402	0.51524	68.4818	-0.110229	0.140062	-0.787003	0.43128	0.483446	730013	0	0
ABCC8	1.42279	3.90394	7.81011e-13	1.91599e-12	743.553	1.39984	0.175783	7.96345	1.67307e-15	4.4823e-15	6833	ATP binding cassette transporters / subfamily C	ABCC
ABCC9	-2.34843	4.45382	6.17961e-130	2.82569e-128	1098.62	-2.34675	0.112584	-20.8444	1.71401e-96	5.19944e-95	10060	ATP binding cassette transporters / subfamily C	ABCC
ABCD1	0.213552	4.43498	0.00446487	0.00625679	1085.84	0.204024	0.0744054	2.74206	0.00610545	0.0084688	215	ATP binding cassette transporters / subfamily D	ABCD
ABCD2	-4.35475	2.33519	5.60129e-226	1.47436e-223	252.22	-4.32237	0.165276	-26.1524	9.24879e-151	1.19015e-148	225	ATP binding cassette transporters / subfamily D	ABCD
ABCD3	0.711407	7.06947	3.892e-20	1.28944e-19	6687.74	0.700094	0.0718162	9.74842	1.87366e-22	6.5321e-22	5825	ATP binding cassette transporters / subfamily D	ABCD
ABCD4	-0.38445	4.81623	8.18771e-18	2.47136e-17	1415.17	-0.383444	0.0468524	-8.18408	2.74391e-16	7.58347e-16	5826	ATP binding cassette transporters / subfamily D	ABCD
ABCE1	-0.0747065	6.31478	0.0938505	0.115359	3972.43	-0.0805159	0.0423188	-1.9026	0.0570926	0.0722708	6059	ATP binding cassette transporters / subfamily E	ABCE
ABCF1	0.21565	6.41882	1.13138e-08	2.28064e-08	4288.72	0.210101	0.0366765	5.72848	1.01336e-08	2.03166e-08	23	ATP binding cassette transporters / subfamily F	ABCF
ABCF2	0.215988	6.04576	1.28456e-10	2.85302e-10	3307.92	0.209705	0.0322115	6.51023	7.50354e-11	1.66313e-10	10061	ATP binding cassette transporters / subfamily F	ABCF
ABCF3	0.472204	5.91467	1.73931e-31	8.65903e-31	3024.59	0.465724	0.0388617	11.9841	4.30348e-33	2.166e-32	55324	ATP binding cassette transporters / subfamily F	ABCF
ABCG1	1.0584	5.91022	1.05767e-41	7.21671e-41	3001.41	1.04545	0.0714325	14.6355	1.66664e-48	1.32615e-47	9619	ATP binding cassette transporters / subfamily G	ABCG
ABCG2	-1.22709	2.77484	2.07579e-38	1.27905e-37	340.582	-1.2244	0.102581	-11.9359	7.69132e-33	3.83863e-32	9429	CD molecules, "ATP binding cassette transporters / subfamily G"	CD, ABCG
ABCG4	-0.0952615	-2.52025	0.274531	0.317097	6.85451	-0.0976321	0.0918892	-1.0625	0.288009	0.332875	64137	ATP binding cassette transporters / subfamily G	ABCG
ABCG5	-0.0814207	-2.86953	0.482992	0.53437	4.99638	-0.0816075	0.12199	-0.668971	0.503514	0.556726	64240	ATP binding cassette transporters / subfamily G	ABCG
ABCG8	-2.66305	-3.55694	1.44612e-37	8.67126e-37	2.43976	-2.73704	0.257246	-10.6398	1.94547e-26	7.86557e-26	64241	ATP binding cassette transporters / subfamily G	ABCG
ABHD1	-0.397358	0.549595	0.000104758	0.000166483	71.6757	-0.39939	0.105211	-3.7961	0.000146992	0.000231067	84696	Abhydrolase domain containing	ABHD
ABHD10	0.0846882	5.20866	0.100138	0.122779	1845.9	0.077623	0.049	1.58414	0.113161	0.138432	55347	Abhydrolase domain containing	ABHD
ABHD11	1.29719	5.67849	3.30962e-46	2.57483e-45	2577.36	1.29729	0.0831703	15.598	7.5166e-55	7.22789e-54	83451	Abhydrolase domain containing	ABHD
ABHD11-AS1	1.04736	-0.0868175	5.31948e-09	1.08833e-08	40.6518	1.52634	0.152609	10.0016	1.49899e-23	5.45757e-23	171022	Long non-coding RNAs	LNCRNA
ABHD12	1.1046	6.43247	1.00631e-43	7.24167e-43	4324.87	1.09492	0.0733071	14.936	1.92026e-50	1.63279e-49	26090	Abhydrolase domain containing	ABHD
ABHD12B	2.35904	0.685223	1.17977e-15	3.25912e-15	78.7638	2.32192	0.243917	9.5193	1.74344e-21	5.88515e-21	145447	Abhydrolase domain containing	ABHD
ABHD13	-0.383856	4.64056	1.02429e-18	3.20087e-18	1245.17	-0.386424	0.0425456	-9.08258	1.06031e-19	3.33822e-19	84945	Abhydrolase domain containing	ABHD
ABHD14A	0.136227	4.03361	0.0830207	0.102817	821.035	0.130652	0.0775895	1.68389	0.0922034	0.113911	25864	Abhydrolase domain containing	ABHD
ABHD14B	-0.613256	6.59014	5.36035e-31	2.62344e-30	4834.2	-0.616848	0.0553603	-11.1424	7.79744e-29	3.41273e-28	84836	Abhydrolase domain containing	ABHD
ABHD15	-0.783171	4.5714	1.02057e-34	5.61452e-34	1188.45	-0.794299	0.0667913	-11.8922	1.29862e-32	6.4367e-32	116236	Abhydrolase domain containing	ABHD
ABHD16A	0.70878	5.8614	8.70297e-50	7.49185e-49	2912.57	0.702398	0.0447323	15.7023	1.45948e-55	1.42444e-54	7920	Abhydrolase domain containing	ABHD
ABHD16B	0.875469	2.34172	6.65184e-16	1.85631e-15	254.277	0.875471	0.102021	8.58126	9.38398e-18	2.74323e-17	140701	Abhydrolase domain containing	ABHD
ABHD17A	0.46572	4.64513	2.40939e-10	5.27875e-10	1263.01	0.466569	0.0732021	6.37371	1.84504e-10	4.02064e-10	81926	Abhydrolase domain containing	ABHD
ABHD17B	-0.186365	4.05561	0.000378748	0.000578706	829.906	-0.190136	0.0512884	-3.7072	0.000209564	0.000325803	51104	Abhydrolase domain containing	ABHD
ABHD17C	1.2912	4.96417	1.4151e-40	9.29414e-40	1554.47	1.28132	0.0861745	14.8689	5.25015e-50	4.39027e-49	58489	Abhydrolase domain containing	ABHD
ABHD2	1.17295	8.42605	1.99663e-23	7.53266e-23	17126.7	1.15923	0.10601	10.9351	7.83581e-28	3.31602e-27	11057	Abhydrolase domain containing	ABHD
ABHD3	0.963623	4.97514	5.67097e-22	2.02277e-21	1568.68	0.953318	0.0917126	10.3946	2.62311e-25	1.01678e-24	171586	Abhydrolase domain containing	ABHD
ABHD4	-0.0757325	5.67878	0.106581	0.13029	2564.06	-0.0823712	0.0465257	-1.77045	0.0766528	0.0956409	63874	Abhydrolase domain containing	ABHD
ABHD5	-0.86287	5.5574	1.19944e-64	1.48169e-63	2352.05	-0.871342	0.0522309	-16.6825	1.75694e-62	2.07212e-61	51099	Abhydrolase domain containing	ABHD
ABHD6	-1.2532	3.17405	6.16995e-77	9.77432e-76	450.035	-1.26114	0.0724371	-17.4102	6.90717e-68	9.49936e-67	57406	Abhydrolase domain containing	ABHD
ABHD8	0.691322	3.95757	2.08722e-22	7.56315e-22	780.784	0.689935	0.0682907	10.1029	5.36316e-24	1.98738e-23	79575	Abhydrolase domain containing	ABHD
ABI1	-0.0991751	6.25785	0.00333986	0.00473195	3824.44	-0.10299	0.0318238	-3.23625	0.0012111	0.00178064	10006	0	0
ABI2	-0.290319	6.21595	1.26479e-11	2.94514e-11	3713.02	-0.293009	0.0415958	-7.04421	1.8652e-12	4.42336e-12	10152	0	0
ABI3	0.249866	3.43217	0.000792347	0.00118044	543.336	0.255176	0.0743169	3.43362	0.000595577	0.000896472	51225	0	0
ABI3BP	-2.07142	5.36594	6.26287e-68	8.27965e-67	2072.6	-2.0564	0.136599	-15.0542	3.23753e-51	2.82783e-50	25890	Fibronectin type III domain containing	FN3
ABL1	-0.24916	6.91488	1.40267e-11	3.25845e-11	6047.43	-0.254026	0.0368547	-6.89262	5.47723e-12	1.27455e-11	25	SH2 domain containing	SH2D
ABL2	0.254325	5.97616	1.85562e-06	3.29593e-06	3143.93	0.248848	0.0504158	4.93591	7.97797e-07	1.44051e-06	27	SH2 domain containing	SH2D
ABLIM1	-1.59001	7.32985	4.46513e-140	2.47099e-138	8048.85	-1.59358	0.0700255	-22.7572	1.21817e-114	6.51076e-113	3983	0	0
ABLIM2	-0.570814	2.39957	1.3988e-08	2.80183e-08	237.188	0.227718	0.0876178	2.599	0.00934971	0.0127811	84448	0	0
ABLIM3	-1.09031	5.9368	3.65951e-30	1.74041e-29	3059.7	-1.10166	0.102755	-10.7212	8.09049e-27	3.30875e-26	22885	0	0
ABO	-0.285063	0.167559	0.121826	0.147913	54.1328	-0.288795	0.190169	-1.51862	0.128858	0.156572	28	Blood group antigens, "Glycosyltransferase family 6 domain containing"	bloodgroup, GLT6
ABR	-0.116035	6.66818	0.00579302	0.00803733	5093.86	-0.121863	0.0415235	-2.9348	0.00333761	0.00473723	29	Rho guanine nucleotide exchange factors, "Pleckstrin homology (PH) domain containing"	ARHGEF, PLEKH
ABRA	-6.51799	0.276284	3.04971e-114	1.05233e-112	2.01927	-2.63403	0.206396	-12.762	2.67191e-37	1.53441e-36	137735	0	0
ABRACL	0.809946	4.9189	1.3478e-30	6.50791e-30	1516.06	0.808798	0.0663209	12.1952	3.29614e-34	1.72429e-33	58527	0	0
ABT1	0.154595	4.88948	0.00021099	0.000328643	1486.79	0.153342	0.0413149	3.71154	0.000205999	0.000320434	29777	0	0
ABTB1	-0.340215	4.82491	8.583e-07	1.55491e-06	1429.38	-0.338318	0.0732338	-4.61971	3.84284e-06	6.6704e-06	80325	BTB/POZ domain containing, "Ankyrin repeat domain containing"	BTBD, ANKRD
ABTB2	-0.33153	2.60237	0.00356097	0.00503446	288.05	-0.426918	0.109332	-3.90478	9.43111e-05	0.000150289	25841	BTB/POZ domain containing, "Ankyrin repeat domain containing"	BTBD, ANKRD
ACAA1	0.15586	6.18257	0.0126152	0.0169916	3645.07	0.148492	0.0618256	2.40179	0.0163151	0.02181	30	0	0
ACAA2	-1.40559	5.96868	2.95789e-129	1.32595e-127	3143.38	-1.41097	0.0644348	-21.8977	2.73255e-106	1.09972e-104	10449	0	0
ACACA	-0.229729	7.06714	0.00372383	0.00525132	6687.5	-0.243348	0.0797533	-3.05125	0.00227889	0.00328461	31	0	0
ACACB	-3.3812	6.6081	1.21874e-250	5.0044e-248	4914.55	-3.37193	0.120658	-27.9461	7.35771e-172	1.81278e-169	32	0	0
ACAD10	0.111747	4.92453	0.0262644	0.0343571	1520.11	0.106909	0.0489211	2.18535	0.0288635	0.0377039	80724	0	0
ACAD11	-1.09668	4.34338	5.86651e-87	1.16485e-85	1016.99	-1.09826	0.0597143	-18.3919	1.52616e-75	2.59537e-74	84129	0	0
ACAD8	-0.320993	4.75326	1.22411e-08	2.46225e-08	1349.89	-0.325638	0.0571393	-5.69903	1.20493e-08	2.40616e-08	27034	0	0
ACAD9	-0.100569	5.55112	0.00509335	0.00710453	2350.51	-0.10639	0.0360946	-2.94754	0.00320308	0.00455365	28976	Mitochondrial respiratory chain complex assembly factors	MITOAF
ACADL	-3.9412	1.4544	1.88462e-100	5.00559e-99	136.282	-3.8931	0.22474	-17.3227	3.17036e-67	4.28434e-66	33	0	0
ACADM	-0.714477	5.94073	2.23417e-31	1.1077e-30	3068.8	-0.728016	0.0635301	-11.4594	2.11005e-30	9.74832e-30	34	0	0
ACADS	-1.07639	4.81725	5.71153e-29	2.60412e-28	1419.8	-1.08109	0.105207	-10.2758	9.05575e-25	3.44108e-24	35	0	0
ACADSB	0.316264	7.27026	0.00140458	0.00205423	7671.68	0.302326	0.0944011	3.20257	0.00136208	0.00199523	36	0	0
ACADVL	-0.584945	7.91462	5.11714e-20	1.68717e-19	12144.6	-0.588839	0.068074	-8.64999	5.15056e-18	1.52241e-17	37	0	0
ACAN	2.11819	1.80614	3.94541e-37	2.33843e-36	172.8	2.09333	0.140365	14.9135	2.69102e-50	2.27285e-49	176	Immunoglobulin superfamily / V-set domain containing, "Proteoglycans / Extracellular Matrix : Hyalectans"	VSET, HYALECTAN
ACAP1	0.822407	2.83444	4.4293e-07	8.17199e-07	363.091	0.844021	0.153488	5.49895	3.82057e-08	7.40901e-08	9744	ADP-ribosylation factor GTPase activating proteins, "Pleckstrin homology (PH) domain containing", "Ankyrin repeat domain containing"	ArfGAP, PLEKH, ANKRD
ACAP2	-0.324351	6.08054	1.1306e-09	2.39425e-09	3376.7	-0.329906	0.0524697	-6.28755	3.22522e-10	6.95253e-10	23527	ADP-ribosylation factor GTPase activating proteins, "Pleckstrin homology (PH) domain containing", "Ankyrin repeat domain containing"	ArfGAP, PLEKH, ANKRD
ACAP3	0.707243	5.09411	3.93242e-20	1.30262e-19	1721.1	0.708196	0.0746818	9.48284	2.47454e-21	8.29901e-21	116983	ADP-ribosylation factor GTPase activating proteins, "Pleckstrin homology (PH) domain containing", "Ankyrin repeat domain containing"	ArfGAP, PLEKH, ANKRD
ACAT1	-0.850925	6.19487	2.04363e-29	9.47126e-29	3661.72	-0.868548	0.0797101	-10.8963	1.19982e-27	5.05103e-27	38	0	0
ACAT2	0.28189	4.46296	3.55204e-06	6.20337e-06	1101.89	0.275066	0.058248	4.72232	2.33169e-06	4.09663e-06	39	0	0
ACBD3	0.645784	6.74584	1.17386e-30	5.68007e-30	5352.07	0.638096	0.0508549	12.5474	4.10841e-36	2.26411e-35	64746	A-kinase anchor proteins	AKAP
ACBD4	-0.00259125	3.91365	0.964075	0.993895	756.941	-0.00322268	0.0776281	-0.0415144	0.966886	0.984446	79777	0	0
ACBD5	0.0874557	5.53013	0.135142	0.162981	2306.21	0.0787564	0.0560002	1.40636	0.159618	0.191893	91452	0	0
ACBD6	0.765673	4.86567	4.95304e-51	4.42327e-50	1462.73	0.763263	0.0483224	15.7952	3.35619e-56	3.33522e-55	84320	Ankyrin repeat domain containing	ANKRD
ACBD7	-0.15737	1.33235	0.18523	0.219418	124.306	-0.152842	0.120605	-1.2673	0.205049	0.242755	414149	0	0
ACCS	-0.787413	3.64421	4.16586e-25	1.66497e-24	627.592	-0.781939	0.0811945	-9.63044	5.94726e-22	2.03994e-21	84680	0	0
ACCSL	-0.388724	-4.62878	0.116167	0.14141	0.0933137	-0.65995	0.506184	-1.30378	0.19231	0.228584	390110	0	0
ACD	0.0428276	4.10495	0.478754	0.530081	864.529	0.0447755	0.0603874	0.741472	0.458407	0.511374	65057	0	0
ACE	-0.149407	5.17376	0.106486	0.130205	1805.78	-0.160192	0.094091	-1.70252	0.0886571	0.109778	1636	CD molecules	CD
ACE2	-2.0483	-0.656872	1.56215e-27	6.76778e-27	23.8952	-2.68976	0.182372	-14.7488	3.13344e-49	2.55365e-48	59272	0	0
ACER1	-0.424369	-2.95246	0.0589657	0.0742487	3.3184	-0.265085	0.210573	-1.25887	0.208076	0.245978	125981	Alkaline ceramidase	ACER
ACER2	-0.552641	3.11412	7.51196e-08	1.44897e-07	429.87	-0.561869	0.106017	-5.29981	1.15926e-07	2.19191e-07	340485	Alkaline ceramidase	ACER
ACER3	-0.534969	4.61696	1.68479e-07	3.18366e-07	1224.34	-0.542646	0.106128	-5.11314	3.16842e-07	5.85221e-07	55331	Alkaline ceramidase	ACER
ACHE	-1.679	0.750393	2.30859e-32	1.17787e-31	61.6921	-0.117634	0.13977	-0.841627	0.399997	0.451082	43	Blood group antigens	bloodgroup
ACIN1	0.168904	7.40859	1.44422e-06	2.58399e-06	8516.78	0.165837	0.0341008	4.86314	1.15538e-06	2.06751e-06	22985	0	0
ACKR1	-1.87515	5.72403	3.29704e-35	1.84295e-34	2679.47	-1.83731	0.17334	-10.5995	2.99668e-26	1.20385e-25	2532	GPCR / Class A : Chemokine receptors : Atypical, "CD molecules", "Blood group antigens"	ACKR, CD, bloodgroup
ACKR2	-0.916599	2.18359	7.40695e-12	1.74395e-11	225.367	-0.919211	0.142198	-6.4643	1.01771e-10	2.24291e-10	1238	GPCR / Class A : Chemokine receptors : Atypical	ACKR
ACKR3	-1.71393	5.63646	4.17455e-63	4.97433e-62	2496.74	-1.71157	0.115284	-14.8466	7.32231e-50	6.08776e-49	57007	CD molecules, "GPCR / Class A : Chemokine receptors : Atypical"	CD, ACKR
ACKR4	-1.74798	2.25597	2.41696e-57	2.49485e-56	238.039	-1.73854	0.12294	-14.1414	2.1112e-45	1.53151e-44	51554	GPCR / Class A : Chemokine receptors : Atypical	ACKR
ACLY	0.332146	7.88685	5.87961e-07	1.07675e-06	11801.3	0.317498	0.063029	5.03733	4.72077e-07	8.63657e-07	47	0	0
ACMSD	3.10485	0.123578	3.82253e-17	1.1263e-16	52.0563	3.02592	0.294264	10.283	8.407e-25	3.19982e-24	130013	0	0
ACN9	-0.438399	2.66418	6.16368e-07	1.12716e-06	315.91	-0.439701	0.090159	-4.87695	1.07736e-06	1.93132e-06	57001	0	0
ACO1	-1.98445	6.29426	1.19922e-196	1.79717e-194	3936.04	-1.99229	0.0757561	-26.2987	1.98274e-152	2.78176e-150	48	0	0
ACO2	-0.251839	7.12528	1.33084e-05	2.24866e-05	6997	-0.26625	0.0585815	-4.54495	5.49487e-06	9.45917e-06	50	0	0
ACOT1	-0.497575	5.34927	4.19181e-10	9.06012e-10	2048.48	-0.502799	0.08353	-6.01938	1.75083e-09	3.64247e-09	641371	Acyl CoA thioesterases	ACOT
ACOT11	0.326596	1.34167	0.0071569	0.00983984	125.177	0.311642	0.116804	2.66808	0.0076287	0.0105095	26027	Acyl CoA thioesterases, "StAR-related lipid transfer (START) domain containing"	ACOT, StARD
ACOT12	-0.335306	-4.35837	0.223199	0.26114	0.540174	-0.390451	0.315744	-1.23661	0.216233	0.254935	134526	Acyl CoA thioesterases, "StAR-related lipid transfer (START) domain containing"	ACOT, StARD
ACOT13	0.034258	5.01276	0.515691	0.567459	1614.42	0.0268266	0.0506619	0.529523	0.596442	0.648787	55856	Acyl CoA thioesterases	ACOT
ACOT2	-0.493097	4.64834	1.4321e-12	3.47876e-12	1256.79	-0.502688	0.0726894	-6.91557	4.65987e-12	1.08824e-11	10965	Acyl CoA thioesterases	ACOT
ACOT4	1.20195	4.0712	5.68226e-38	3.45257e-37	839.372	1.19083	0.0842145	14.1404	2.13997e-45	1.55182e-44	122970	Acyl CoA thioesterases	ACOT
ACOT6	-0.287457	-1.61183	0.0661704	0.0828887	12.8918	-0.522193	0.146635	-3.56117	0.000369207	0.000564526	641372	Acyl CoA thioesterases	ACOT
ACOT7	1.08023	4.64201	8.98267e-35	4.94963e-34	1251.12	1.07121	0.0809397	13.2347	5.53232e-40	3.43062e-39	11332	Acyl CoA thioesterases	ACOT
ACOT8	0.65948	4.10707	1.95966e-25	7.91847e-25	865.58	0.658347	0.060753	10.8365	2.31253e-27	9.63498e-27	10005	Acyl CoA thioesterases	ACOT
ACOT9	-0.546092	4.36194	6.35759e-21	2.17293e-20	1032.73	-0.543698	0.0613346	-8.86446	7.68784e-19	2.33912e-18	23597	Acyl CoA thioesterases	ACOT
ACOX1	-0.733322	6.48059	2.0659e-44	1.52079e-43	4464.85	-0.742241	0.0538103	-13.7936	2.78328e-43	1.89011e-42	51	0	0
ACOX2	0.594713	4.60884	8.23789e-05	0.000131887	1217.14	0.579681	0.142574	4.06582	4.78638e-05	7.77326e-05	8309	0	0
ACOX3	0.415126	5.31909	4.51787e-09	9.26823e-09	1997.31	0.409534	0.0683023	5.99591	2.02354e-09	4.196e-09	8310	0	0
ACOXL	1.77914	-1.87601	4.59728e-16	1.29315e-15	10.8672	1.67575	0.190917	8.77737	1.67348e-18	5.04014e-18	55289	0	0
ACP1	0.372193	6.3284	2.18523e-25	8.81086e-25	4023.22	0.369023	0.0336481	10.9671	5.4994e-28	2.34299e-27	52	Protein tyrosine phosphatases / Class II Cys-based PTPs	PTP2
ACP2	0.563174	6.00674	3.49982e-23	1.30955e-22	3222.73	0.556307	0.054041	10.2942	7.48636e-25	2.85372e-24	53	0	0
ACP5	0.931897	6.39162	2.60917e-13	6.53916e-13	3977.71	0.826784	0.110828	7.46005	8.64864e-14	2.16597e-13	54	0	0
ACP6	0.450776	4.22297	2.58825e-08	5.11398e-08	934.234	0.44583	0.0779061	5.72266	1.04872e-08	2.10024e-08	51205	0	0
ACPP	0.0192955	0.870591	0.8843	0.920061	89.7898	0.018972	0.119914	0.158213	0.874289	0.908791	55	0	0
ACPT	0.587279	-4.03197	0.0672535	0.0841734	1.19484	0.651541	0.370186	1.76004	0.0784017	0.0977083	93650	0	0
ACR	-1.16958	-2.0976	7.68249e-25	3.04438e-24	9.85247	-1.17468	0.120973	-9.71025	2.72664e-22	9.43258e-22	49	0	0
ACRBP	0.500416	0.597467	3.49072e-08	6.85949e-08	73.9589	0.492886	0.0862052	5.7176	1.08042e-08	2.16351e-08	84519	0	0
ACRC	-0.621503	0.0236346	3.67352e-14	9.53489e-14	49.2666	-0.616455	0.0848912	-7.26171	3.82235e-13	9.33208e-13	93953	0	0
ACRV1	0.579331	-3.48882	0.00143855	0.00210212	2.56119	0.605951	0.187022	3.23999	0.00119533	0.00175835	56	0	0
ACSBG1	-1.02256	-0.924054	1.20972e-12	2.94798e-12	17.3007	-1.8095	0.080132	-22.5815	6.58683e-113	3.26161e-111	23205	Acyl-CoA synthetase family	ACS
ACSBG2	-1.23927	-2.68306	4.08172e-29	1.87016e-28	5.87067	-1.25371	0.115789	-10.8275	2.54985e-27	1.06063e-26	81616	Acyl-CoA synthetase family	ACS
ACSF2	0.10868	5.83953	0.248499	0.288734	2873.65	0.101741	0.0924843	1.10009	0.271294	0.314835	80221	Acyl-CoA synthetase family	ACS
ACSF3	0.0429928	4.18751	0.495756	0.547607	915.333	0.0417967	0.0627874	0.665686	0.505612	0.55877	197322	Acyl-CoA synthetase family	ACS
ACSL1	-3.09014	7.84399	1.07915e-216	2.38238e-214	11561.1	-3.08587	0.117542	-26.2533	6.54654e-152	8.98762e-150	2180	Acyl-CoA synthetase family	ACS
ACSL3	0.0235693	7.69472	0.762489	0.808025	10350.4	0.0148359	0.0745274	0.199066	0.842211	0.880586	2181	Acyl-CoA synthetase family	ACS
ACSL4	-1.49003	5.54518	2.1737e-85	4.18652e-84	2340.41	-1.48921	0.0845068	-17.6224	1.65753e-69	2.4005e-68	2182	Acyl-CoA synthetase family	ACS
ACSL5	-1.01239	4.83705	1.44469e-29	6.72278e-29	1434.06	-1.00766	0.0969203	-10.3968	2.56345e-25	9.94243e-25	51703	Acyl-CoA synthetase family	ACS
ACSL6	0.744398	-0.437986	1.29778e-06	2.32787e-06	34.9305	0.739701	0.144798	5.10851	3.24703e-07	5.99413e-07	23305	Acyl-CoA synthetase family	ACS
ACSM1	-2.16154	3.24986	2.41028e-29	1.11454e-28	242.479	-1.51768	0.180975	-8.38614	5.02381e-17	1.42751e-16	116285	Acyl-CoA synthetase family	ACS
ACSM2A	-3.05637	-3.37992	3.50727e-47	2.82051e-46	3.08836	-3.09196	0.266888	-11.5852	4.89589e-31	2.30994e-30	123876	Acyl-CoA synthetase family	ACS
ACSM2B	-3.30908	-3.93324	2.75767e-51	2.47889e-50	1.49132	-3.51501	0.288023	-12.2039	2.96193e-34	1.55227e-33	348158	Acyl-CoA synthetase family	ACS
ACSM3	-2.19328	1.93104	1.32496e-80	2.29753e-79	189.611	-2.18635	0.132154	-16.5439	1.77202e-61	2.03642e-60	6296	Acyl-CoA synthetase family	ACS
ACSM4	-0.134604	-4.56216	0.711239	0.759437	0.192116	-0.205808	0.415311	-0.495552	0.62021	0.671712	341392	Acyl-CoA synthetase family	ACS
ACSM5	-3.69349	2.29077	1.28048e-246	4.86842e-244	245.084	-3.6787	0.132977	-27.6642	1.88111e-168	4.00043e-166	54988	Acyl-CoA synthetase family	ACS
ACSM6	0.134525	-3.11288	0.733714	0.781119	1.73055	-0.959311	0.298188	-3.21714	0.00129477	0.00190021	142827	0	0
ACSS1	0.583693	5.92828	4.15568e-10	8.98676e-10	3057.86	0.581411	0.0894734	6.49814	8.13166e-11	1.79958e-10	84532	Acyl-CoA synthetase family	ACS
ACSS2	-1.78549	5.98081	3.60249e-234	1.13789e-231	3169.09	-1.79405	0.0614434	-29.1985	2.02576e-187	8.89705e-185	55902	Acyl-CoA synthetase family	ACS
ACSS3	-1.19511	4.46181	7.47877e-24	2.86414e-23	1097.42	-1.20786	0.128114	-9.42803	4.17844e-21	1.38889e-20	79611	Acyl-CoA synthetase family	ACS
ACTA1	-6.94079	7.20263	1.03324e-153	7.54925e-152	90.9963	1.16055	0.180954	6.41352	1.42196e-10	3.11481e-10	58	0	0
ACTA2	-1.54738	9.10485	2.41145e-80	4.15348e-79	27724.7	-1.53893	0.0917992	-16.7641	4.46545e-63	5.3859e-62	59	0	0
ACTB	0.275631	12.1423	1.31247e-07	2.49641e-07	227487	0.276936	0.0519351	5.33235	9.69474e-08	1.8422e-07	60	0	0
ACTBL2	-0.963157	-2.04537	7.31775e-07	1.33145e-06	10.1575	-0.959717	0.210629	-4.55644	5.2028e-06	8.96556e-06	345651	0	0
ACTC1	-2.21643	0.578078	1.47348e-19	4.76411e-19	22.3896	-0.532803	0.225634	-2.36136	0.0182082	0.02423	70	0	0
ACTG1	0.573277	11.8388	1.77349e-31	8.82706e-31	183849	0.570959	0.0467955	12.2011	3.06467e-34	1.60486e-33	71	0	0
ACTG1P4	-0.90031	-0.730731	2.34414e-16	6.68624e-16	28.3299	-0.897584	0.115563	-7.76708	8.03177e-15	2.09646e-14	648740	0	0
ACTG2	-3.16721	6.12346	7.70176e-124	3.1499e-122	3506.29	-3.14262	0.160501	-19.5801	2.28777e-85	5.0791e-84	72	0	0
ACTL10	1.26591	1.61863	2.63711e-26	1.096e-25	152.982	1.26335	0.10892	11.5989	4.17492e-31	1.97532e-30	170487	0	0
ACTL6A	0.636661	5.85989	4.36588e-38	2.66061e-37	2899.87	0.630833	0.0449488	14.0345	9.58921e-45	6.81431e-44	86	INO80 complex subunits	INO80
ACTL6B	5.77426	-1.14326	3.46212e-10	7.52337e-10	0.207957	-0.848127	0.619238	-1.36963	0.170802	0.204548	51412	0	0
ACTL7A	-0.201799	-4.5923	0.392572	0.441203	0.14758	-0.330191	0.4348	-0.75941	0.447607	0.500194	10881	0	0
ACTL7B	0.386149	-4.41062	0.0851785	0.105305	0.44296	0.500478	0.317174	1.57793	0.114582	0.140084	10880	0	0
ACTL8	5.07734	-0.493515	8.27593e-29	3.74505e-28	24.1266	4.58	0.324887	14.0972	3.95186e-45	2.84227e-44	81569	0	0
ACTL9	0.484334	-4.66985	0.0279236	0.0364323	0.0392846	0.4311	0.900423	0.478775	0.632099	0.683379	284382	0	0
ACTN1	-0.432685	8.3827	2.08413e-15	5.70144e-15	16759.2	-0.434043	0.0564768	-7.68534	1.52591e-14	3.94069e-14	87	EF-hand domain containing	EFHAND
ACTN2	-6.00545	4.98637	1.03152e-100	2.75756e-99	32.178	2.36848	0.23123	10.243	1.27266e-24	4.8122e-24	88	EF-hand domain containing	EFHAND
ACTN3	-7.25225	1.66365	9.25721e-212	1.75981e-209	3.43896	-1.1995	0.153876	-7.79522	6.42943e-15	1.68518e-14	89	0	0
ACTN4	-0.04369	9.02714	0.289887	0.333483	26177.5	-0.0482577	0.0413812	-1.16618	0.243543	0.28451	81	EF-hand domain containing	EFHAND
ACTR10	-0.103575	5.84278	0.0022194	0.00319474	2872.09	-0.107513	0.03294	-3.26392	0.00109883	0.00162064	55860	0	0
ACTR1A	0.0833024	7.14252	0.0245458	0.0321971	7091.47	0.0781394	0.036906	2.11726	0.0342382	0.0443947	10121	0	0
ACTR1B	-0.0932979	6.06738	0.0259105	0.0339179	3366.07	-0.0980281	0.0425734	-2.30257	0.0213033	0.0281596	10120	0	0
ACTR2	0.26944	8.32405	1.33584e-08	2.67886e-08	16006.2	0.262842	0.0440402	5.96823	2.39846e-09	4.95867e-09	10097	0	0
ACTR3	0.312532	7.57057	4.48535e-12	1.06708e-11	9511.82	0.308828	0.0425169	7.26366	3.76748e-13	9.20368e-13	10096	0	0
ACTR3B	-0.02698	3.37655	0.638162	0.688663	518.571	-0.0289186	0.0567984	-0.509145	0.610651	0.662851	57180	0	0
ACTR3BP2	0.160979	-4.69079	0.4969	0.548782	0.0142846	0.0209773	0.736798	0.0284709	0.977287	0.990524	440888	0	0
ACTR3C	-0.00325051	0.889445	0.965704	0.994975	90.8038	-0.00612989	0.0874032	-0.0701334	0.944087	0.967505	653857	0	0
ACTR5	0.374331	3.63191	2.54757e-13	6.3879e-13	620.167	0.37299	0.0489992	7.61217	2.69538e-14	6.88081e-14	79913	INO80 complex subunits	INO80
ACTR6	0.00997727	4.9696	0.809382	0.851446	1563.55	0.00489137	0.0377106	0.129708	0.896797	0.928985	64431	0	0
ACTR8	0.0533969	4.75063	0.201081	0.23706	1342.15	0.0451867	0.0382542	1.18122	0.237514	0.277965	93973	INO80 complex subunits	INO80
ACTRT1	0.1826	-4.63844	0.768378	0.813467	0.0889358	0.359345	0.662159	0.542687	0.587345	0.639891	139741	0	0
ACTRT2	-0.559741	-4.683	0.00461143	0.0064538	0.0255649	-0.440742	0.939024	-0.469363	0.638811	0.689786	140625	0	0
ACTRT3	-0.319143	1.05298	2.71486e-06	4.7742e-06	102.141	-0.321837	0.0680607	-4.72868	2.25988e-06	3.97391e-06	84517	0	0
ACVR1	-0.389646	5.70426	3.24543e-18	9.9525e-18	2607.52	-0.394873	0.0446955	-8.83473	1.00344e-18	3.04256e-18	90	0	0
ACVR1B	0.355682	6.1533	6.42526e-13	1.58155e-12	3557.1	0.349524	0.0464313	7.52777	5.16153e-14	1.30315e-13	91	0	0
ACVR1C	-5.06955	4.15605	3.02633e-276	2.30125e-273	895.091	-5.02924	0.1736	-28.9703	1.55554e-184	6.16208e-182	130399	0	0
ACVR2A	-0.914961	4.26792	2.70365e-67	3.51542e-66	964.2	-0.912495	0.0557929	-16.355	4.00428e-60	4.43766e-59	92	0	0
ACVR2B	0.0576998	4.46372	0.409865	0.459005	1098.58	0.0493299	0.0671579	0.734537	0.462622	0.515606	93	0	0
ACVR2B-AS1	-0.923285	0.982376	1.29279e-31	6.45014e-31	96.9236	-0.928998	0.0820823	-11.3179	1.07031e-29	4.83312e-29	100128640	Long non-coding RNAs	LNCRNA
ACVRL1	-1.01343	4.973	1.30981e-53	1.24962e-52	1582.9	-1.01004	0.0728244	-13.8695	9.69597e-44	6.68559e-43	94	0	0
ACY1	0.348314	5.37691	1.45972e-07	2.7688e-07	2083.19	0.340871	0.0646046	5.27626	1.31847e-07	2.48595e-07	95	0	0
ACY3	-0.414955	-0.363127	0.0313471	0.0406947	34.2702	-0.563616	0.193144	-2.91812	0.00352154	0.00498428	91703	0	0
ACYP1	0.338819	1.96165	4.63523e-06	8.04309e-06	193.765	0.339406	0.0713104	4.75956	1.94016e-06	3.42392e-06	97	0	0
ACYP2	-0.778502	2.82286	8.23643e-32	4.13251e-31	353.239	-0.787087	0.0693406	-11.351	7.32961e-30	3.32764e-29	98	0	0
ADA	0.0880576	2.78977	0.281324	0.324395	347.438	0.0927067	0.0808393	1.1468	0.251463	0.293422	100	0	0
ADAD1	0.136473	-4.66618	0.84484	0.883573	0.0447182	0.105937	0.904528	0.117118	0.906766	0.937533	132612	0	0
ADAD2	-0.979553	-2.88381	1.06079e-09	2.25014e-09	4.99513	-0.979229	0.173425	-5.64643	1.63816e-08	3.24913e-08	161931	0	0
ADAL	-0.223312	3.32053	3.74453e-05	6.14786e-05	496.991	-0.235165	0.0522973	-4.4967	6.90172e-06	1.18156e-05	161823	0	0
ADAM10	-0.145825	6.45842	0.0494131	0.0627784	4379.92	-0.153728	0.0741498	-2.07321	0.038153	0.0492275	102	ADAM metallopeptidase domain containing, "CD molecules"	ADAM, CD
ADAM11	-0.37965	-0.618473	0.00135708	0.00198774	31.0682	-0.366472	0.121794	-3.00894	0.00262158	0.0037571	4185	ADAM metallopeptidase domain containing	ADAM
ADAM12	1.39155	6.91874	2.25743e-23	8.49787e-23	6074.11	1.38438	0.124883	11.0854	1.47678e-28	6.40521e-28	8038	ADAM metallopeptidase domain containing	ADAM
ADAM15	0.651311	7.78158	1.10653e-18	3.45209e-18	11038	0.644251	0.070674	9.11582	7.80755e-20	2.46848e-19	8751	ADAM metallopeptidase domain containing	ADAM
ADAM17	-0.329831	5.11819	7.80728e-09	1.58563e-08	1732.69	-0.335984	0.0567348	-5.92201	3.1803e-09	6.53361e-09	6868	ADAM metallopeptidase domain containing, "CD molecules"	ADAM, CD
ADAM18	2.46577	-4.32303	1.62298e-08	3.24107e-08	0.372686	2.7558	0.617072	4.46593	7.97221e-06	1.36056e-05	8749	ADAM metallopeptidase domain containing	ADAM
ADAM19	1.42818	4.32798	5.46128e-39	3.41846e-38	1006.81	1.42289	0.0979079	14.5329	7.4929e-48	5.8425e-47	8728	ADAM metallopeptidase domain containing	ADAM
ADAM2	2.8318	-1.62532	2.94084e-05	4.86178e-05	2.34371	1.19056	0.615139	1.93543	0.0529379	0.0672814	2515	ADAM metallopeptidase domain containing	ADAM
ADAM20	-0.567879	-2.98517	1.08414e-08	2.1867e-08	4.42101	-0.582619	0.098176	-5.93443	2.9486e-09	6.07119e-09	8748	ADAM metallopeptidase domain containing	ADAM
ADAM21	0.732682	-1.25022	1.66429e-08	3.32099e-08	19.1207	0.730815	0.123703	5.90783	3.46633e-09	7.11257e-09	8747	ADAM metallopeptidase domain containing	ADAM
ADAM21P1	0.445158	-2.86516	0.00553477	0.00769828	4.90513	0.448018	0.156327	2.8659	0.00415821	0.00584772	145241	0	0
ADAM22	-0.570246	1.89859	5.93845e-06	1.02447e-05	184.553	-0.572968	0.130599	-4.38722	1.14809e-05	1.94376e-05	53616	ADAM metallopeptidase domain containing	ADAM
ADAM23	-0.281077	1.0022	0.0264329	0.0345665	98.6888	-0.283373	0.129681	-2.18515	0.0288781	0.0377206	8745	ADAM metallopeptidase domain containing	ADAM
ADAM28	0.415052	2.8209	0.000635617	0.000954007	351.27	0.412305	0.116242	3.54696	0.000389696	0.00059491	10863	ADAM metallopeptidase domain containing	ADAM
ADAM29	1.86951	-0.16672	4.7106e-06	8.17042e-06	13.4691	1.2676	0.30501	4.15591	3.23993e-05	5.31819e-05	11086	ADAM metallopeptidase domain containing	ADAM
ADAM30	1.00607	-4.575	0.00508647	0.0070959	0.126216	0.971849	0.637404	1.5247	0.127335	0.154842	11085	ADAM metallopeptidase domain containing	ADAM
ADAM32	-0.458531	0.674189	0.00568677	0.00789793	77.864	-0.456076	0.171949	-2.65239	0.00799241	0.0109866	203102	ADAM metallopeptidase domain containing	ADAM
ADAM33	-2.34462	3.37567	2.06499e-90	4.45338e-89	523.004	-2.31634	0.13596	-17.0369	4.37374e-65	5.58551e-64	80332	ADAM metallopeptidase domain containing	ADAM
ADAM3A	0.0169667	-4.67687	1	1	0.0336491	-0.00762276	0.936381	-0.00814067	0.993505	0.997589	1587	ADAM metallopeptidase domain containing	ADAM
ADAM5	3.91998	-3.72993	6.12094e-09	1.24932e-08	0.0727855	0.375595	0.760479	0.493892	0.621382	0.672836	255926	ADAM metallopeptidase domain containing	ADAM
ADAM6	-0.460183	10.6666	0.00743183	0.0101994	82768	-0.428022	0.180534	-2.37087	0.0177463	0.0236402	8755	ADAM metallopeptidase domain containing	ADAM
ADAM7	0.404795	-4.63154	0.257735	0.298789	0.0474869	-0.00740806	0.914992	-0.00809631	0.99354	0.997589	8756	ADAM metallopeptidase domain containing	ADAM
ADAM8	2.28947	4.24592	2.95557e-62	3.44777e-61	955.321	2.28522	0.116038	19.6938	2.43772e-86	5.59015e-85	101	ADAM metallopeptidase domain containing, "CD molecules"	ADAM, CD
ADAM9	0.138234	6.92682	0.175593	0.208677	6080.33	0.131689	0.0992174	1.32727	0.184418	0.219811	8754	ADAM metallopeptidase domain containing	ADAM
ADAMDEC1	1.82735	2.18531	1.95171e-16	5.58631e-16	224.118	2.22156	0.187782	11.8305	2.7146e-32	1.32953e-31	27299	0	0
ADAMTS1	-2.2101	6.58748	5.46382e-89	1.1435e-87	4839.43	-2.19498	0.12797	-17.1522	6.04665e-66	7.87623e-65	9510	ADAM metallopeptidases with thrombospondin type 1 motif	ADAMTS
ADAMTS10	-0.108655	2.99248	0.266171	0.307953	400.346	-0.104635	0.100947	-1.03654	0.299952	0.345413	81794	ADAM metallopeptidases with thrombospondin type 1 motif	ADAMTS
ADAMTS12	0.593932	4.22233	4.10337e-05	6.71286e-05	931.062	0.580018	0.13662	4.24548	2.18123e-05	3.62664e-05	81792	ADAM metallopeptidases with thrombospondin type 1 motif	ADAMTS
ADAMTS13	0.734313	2.34411	8.26456e-11	1.85301e-10	254.346	0.738615	0.107319	6.88244	5.8838e-12	1.36743e-11	11093	ADAM metallopeptidases with thrombospondin type 1 motif	ADAMTS
ADAMTS14	3.30373	2.78305	5.88572e-82	1.05078e-80	345.196	3.29159	0.135042	24.3747	3.17671e-131	2.53672e-129	140766	ADAM metallopeptidases with thrombospondin type 1 motif	ADAMTS
ADAMTS15	0.57892	4.67258	0.000150285	0.000236222	1269.66	0.560021	0.144123	3.88571	0.000102029	0.000162243	170689	ADAM metallopeptidases with thrombospondin type 1 motif	ADAMTS
ADAMTS16	0.576518	3.61983	0.000926278	0.00137231	616.986	0.575138	0.165059	3.48445	0.000493156	0.000746926	170690	ADAM metallopeptidases with thrombospondin type 1 motif	ADAMTS
ADAMTS17	0.960569	2.07607	1.57823e-12	3.82557e-12	210.775	0.961962	0.125932	7.63877	2.1931e-14	5.62204e-14	170691	ADAM metallopeptidases with thrombospondin type 1 motif	ADAMTS
ADAMTS18	-1.52753	1.94496	3.94824e-20	1.30744e-19	191.394	-1.51482	0.184024	-8.23162	1.84705e-16	5.13147e-16	170692	ADAM metallopeptidases with thrombospondin type 1 motif	ADAMTS
ADAMTS19	2.63274	1.10593	9.8152e-21	3.33194e-20	104.966	2.5834	0.229231	11.2698	1.84897e-29	8.2863e-29	171019	ADAM metallopeptidases with thrombospondin type 1 motif	ADAMTS
ADAMTS2	0.0746972	5.06704	0.537309	0.588817	1682.89	0.0692357	0.117221	0.590644	0.554759	0.607535	9509	ADAM metallopeptidases with thrombospondin type 1 motif	ADAMTS
ADAMTS20	3.94096	-2.88216	5.94398e-25	2.36274e-24	4.91908	4.25161	0.376027	11.3067	1.21623e-29	5.48347e-29	80070	ADAM metallopeptidases with thrombospondin type 1 motif	ADAMTS
ADAMTS3	-1.99394	1.33827	9.51753e-113	3.19288e-111	124.883	-1.98599	0.0999216	-19.8755	6.63432e-88	1.58995e-86	9508	ADAM metallopeptidases with thrombospondin type 1 motif	ADAMTS
ADAMTS4	0.559858	5.11034	3.77006e-06	6.57575e-06	1733.62	0.553171	0.115845	4.77511	1.79606e-06	3.17517e-06	9507	ADAM metallopeptidases with thrombospondin type 1 motif	ADAMTS
ADAMTS5	-3.14356	5.13464	4.92838e-259	2.35313e-256	1760.33	-3.13258	0.109639	-28.5719	1.50357e-179	4.97977e-177	11096	ADAM metallopeptidases with thrombospondin type 1 motif	ADAMTS
ADAMTS6	1.38237	1.92135	9.33196e-32	4.67418e-31	188.342	1.37984	0.105889	13.031	8.15061e-39	4.89351e-38	11174	ADAM metallopeptidases with thrombospondin type 1 motif	ADAMTS
ADAMTS7	0.949921	3.16351	8.52198e-21	2.90061e-20	449.58	0.944752	0.0946279	9.98387	1.79329e-23	6.50798e-23	11173	ADAM metallopeptidases with thrombospondin type 1 motif	ADAMTS
ADAMTS8	-0.920743	1.67358	4.11934e-08	8.06006e-08	158.063	-0.916269	0.178987	-5.1192	3.06829e-07	5.67194e-07	11095	ADAM metallopeptidases with thrombospondin type 1 motif	ADAMTS
ADAMTS9	-1.42481	4.41153	6.90368e-54	6.63574e-53	1066.88	-1.41946	0.102242	-13.8834	7.99152e-44	5.51975e-43	56999	ADAM metallopeptidases with thrombospondin type 1 motif	ADAMTS
ADAMTSL1	-0.90769	3.16206	4.03414e-19	1.28232e-18	446.76	-0.910441	0.108336	-8.40383	4.32131e-17	1.23101e-16	92949	Immunoglobulin superfamily / I-set domain containing	ISET
ADAMTSL2	2.00284	3.38351	3.60984e-72	5.17915e-71	524.55	1.99585	0.0963612	20.7121	2.69264e-95	7.88399e-94	9719	0	0
ADAMTSL3	-1.15615	3.18485	3.60099e-24	1.39153e-23	452.989	-1.16406	0.122918	-9.47017	2.79383e-21	9.34808e-21	57188	Immunoglobulin superfamily / I-set domain containing, "Immunoglobulin superfamily / Immunoglobulin-like domain containing"	ISET, IGD
ADAMTSL4	-2.18934	4.12182	3.97181e-131	1.84075e-129	875.782	-2.18731	0.104314	-20.9685	1.27149e-97	3.99501e-96	54507	0	0
ADAMTSL5	1.0849	2.3313	2.98854e-18	9.17294e-18	251.005	1.07624	0.114387	9.40877	5.01977e-21	1.66389e-20	339366	0	0
ADAP1	1.28965	3.61042	1.32825e-35	7.49181e-35	612.032	1.28122	0.0937247	13.67	1.53418e-42	1.02159e-41	11033	ADP-ribosylation factor GTPase activating proteins, "Pleckstrin homology (PH) domain containing"	ArfGAP, PLEKH
ADAP2	0.0633525	3.86277	0.386311	0.434639	728.264	0.0611565	0.0717663	0.852162	0.394124	0.444857	55803	ADP-ribosylation factor GTPase activating proteins, "Pleckstrin homology (PH) domain containing"	ArfGAP, PLEKH
ADAR	0.79654	9.15704	2.19335e-45	1.66537e-44	28495.7	0.78973	0.0506403	15.5949	7.88819e-55	7.58159e-54	103	0	0
ADARB1	-0.630276	4.94435	1.07843e-33	5.74947e-33	1545.56	-0.630479	0.0549783	-11.4678	1.9153e-30	8.85869e-30	104	0	0
ADARB2	0.0171784	-1.52447	0.96547	0.994812	14.1383	-0.148367	0.211891	-0.700206	0.483799	0.537161	105	0	0
ADAT1	-0.120068	3.91576	0.130694	0.157924	749.384	-0.132578	0.0786401	-1.68588	0.0918188	0.113477	23536	0	0
ADAT2	-0.861441	2.39194	3.62966e-38	2.21787e-37	261.667	-0.854591	0.07032	-12.1529	5.53843e-34	2.87347e-33	134637	0	0
ADAT3	1.23975	1.37708	1.03595e-23	3.95189e-23	130.188	1.24775	0.114216	10.9245	8.80311e-28	3.71914e-27	113179	0	0
ADCK1	0.158932	3.25702	0.00648473	0.00895165	478.677	0.157464	0.0571596	2.7548	0.00587272	0.00815496	57143	0	0
ADCK2	0.640882	5.6667	2.76369e-36	1.59073e-35	2546.28	0.635552	0.0482855	13.1624	1.44444e-39	8.85648e-39	90956	0	0
ADCK3	-1.4423	6.17687	1.95224e-102	5.38006e-101	3644.66	-1.45368	0.0756495	-19.2159	2.72227e-82	5.4943e-81	56997	0	0
ADCK4	0.655423	5.11788	6.03652e-29	2.75046e-28	1744.02	0.65311	0.0563484	11.5906	4.60031e-31	2.17302e-30	79934	0	0
ADCK5	1.31695	3.16701	9.55418e-36	5.41272e-35	453.739	1.32219	0.0968961	13.6455	2.14835e-42	1.42492e-41	203054	0	0
ADCY1	1.4301	6.30284	5.60136e-13	1.38306e-12	3919.16	1.40266	0.175422	7.99592	1.28609e-15	3.46254e-15	107	Adenylate cyclases	ADCY
ADCY10	0.027788	-1.53264	0.902584	0.936901	13.8138	0.377901	0.178888	2.1125	0.0346434	0.0448852	55811	Adenylate cyclases	ADCY
ADCY10P1	-0.83085	1.19921	4.94512e-14	1.27741e-13	113.227	-0.82236	0.11668	-7.04802	1.81482e-12	4.30541e-12	221442	0	0
ADCY2	-0.125258	2.98043	0.452047	0.503034	373.422	0.405002	0.168886	2.39807	0.0164815	0.022031	108	Adenylate cyclases	ADCY
ADCY3	-0.709796	5.66598	5.47815e-41	3.64577e-40	2543.7	-0.714821	0.0552795	-12.931	3.00822e-38	1.77601e-37	109	Adenylate cyclases	ADCY
ADCY4	-1.42142	3.7695	1.90695e-64	2.343e-63	686.536	-1.4103	0.0937849	-15.0376	4.16225e-51	3.62145e-50	196883	Adenylate cyclases	ADCY
ADCY5	-1.03394	3.8955	1.60877e-10	3.5577e-10	745.073	-1.03089	0.174416	-5.91051	3.41042e-09	7.00069e-09	111	Adenylate cyclases	ADCY
ADCY6	-0.473765	6.87726	1.63869e-15	4.50208e-15	5888.55	-0.480422	0.0612061	-7.84925	4.18531e-15	1.10285e-14	112	Adenylate cyclases	ADCY
ADCY7	-0.124417	4.84842	0.124988	0.151501	1445.35	-0.125432	0.0829564	-1.51203	0.130527	0.158552	113	Adenylate cyclases	ADCY
ADCY8	0.424762	-1.5045	0.301143	0.345369	4.13914	-2.26271	0.286577	-7.89565	2.8881e-15	7.67135e-15	114	Adenylate cyclases	ADCY
ADCY9	0.569218	5.97753	8.70196e-16	2.41563e-15	3148.53	0.558408	0.0670718	8.32552	8.39598e-17	2.36311e-16	115	Adenylate cyclases	ADCY
ADCYAP1	0.78765	1.35762	0.00248682	0.00356542	79.8272	0.0176001	0.212484	0.0828304	0.933986	0.959734	116	Endogenous ligands	ENDOLIG
ADCYAP1R1	-3.23621	-0.808263	1.57477e-97	3.90951e-96	26.7354	-3.22179	0.184912	-17.4234	5.48386e-68	7.56765e-67	117	GPCR / Class B : VIP and PACAP (ADCYAP1) receptors	VIPPACR
ADD1	-0.365507	8.1565	3.8712e-34	2.08937e-33	14295	-0.371859	0.0297437	-12.5021	7.27161e-36	3.9791e-35	118	0	0
ADD2	-0.721642	1.09643	1.82871e-09	3.83192e-09	105.426	-0.717482	0.126097	-5.68994	1.27086e-08	2.53556e-08	119	0	0
ADD3	-1.53083	6.41803	9.15076e-76	1.41259e-74	4285.04	-1.52697	0.0924203	-16.522	2.54768e-61	2.9195e-60	120	0	0
ADGB	2.44865	-2.73133	1.79115e-14	4.708e-14	4.05274	2.05031	0.272415	7.52641	5.21531e-14	1.31624e-13	79747	0	0
ADH1A	-4.78292	1.76921	8.57827e-146	5.32086e-144	170.32	-4.71925	0.228076	-20.6916	4.12072e-95	1.20131e-93	124	Alcohol dehydrogenases	ADH
ADH1B	-4.73749	8.51946	1.95665e-138	1.05162e-136	18496.3	-4.66603	0.229207	-20.3573	4.00284e-92	1.08842e-90	125	Alcohol dehydrogenases	ADH
ADH1C	-3.40009	2.16309	3.89528e-96	9.47559e-95	223.882	-3.35522	0.196556	-17.0701	2.47849e-65	3.18732e-64	126	Alcohol dehydrogenases	ADH
ADH4	-4.38379	-1.36739	1.58885e-110	5.08902e-109	17.4706	-4.33654	0.248096	-17.4793	2.06152e-68	2.87432e-67	127	Alcohol dehydrogenases	ADH
ADH5	-0.983066	6.8804	3.41935e-181	3.92194e-179	5902.2	-0.987793	0.0356306	-27.7232	3.66738e-169	8.05349e-167	128	Alcohol dehydrogenases	ADH
ADH6	-0.757151	-3.03349	0.000545139	0.000822658	3.77024	-0.980519	0.229027	-4.28123	1.85862e-05	3.1038e-05	130	Alcohol dehydrogenases	ADH
ADH7	0.0882422	-0.792895	0.95166	0.982725	16.3842	-0.705458	0.738625	-0.955096	0.339529	0.387565	131	Alcohol dehydrogenases	ADH
ADHFE1	-1.91345	2.92053	2.21031e-100	5.86302e-99	379.492	-1.91248	0.102454	-18.6668	9.22131e-78	1.66486e-76	137872	Alcohol dehydrogenases	ADH
ADI1	-0.510514	6.16996	5.80603e-16	1.62425e-15	3614.72	-0.513747	0.0662079	-7.7596	8.51971e-15	2.22152e-14	55256	0	0
ADIG	-0.805511	-4.56945	0.00115376	0.00169733	0.186023	-1.18132	0.390806	-3.02279	0.00250457	0.00359553	149685	0	0
ADIPOQ	-4.83229	8.51583	7.63792e-126	3.24667e-124	18436	-4.74727	0.245092	-19.3693	1.40094e-83	2.94825e-82	9370	Endogenous ligands	ENDOLIG
ADIPOR1	0.843488	7.64934	1.65094e-56	1.67385e-55	10026.6	0.834032	0.0478371	17.4348	4.48822e-68	6.2064e-67	51094	GPCR / Unclassified : Adiponectin receptors	ADIPOR
ADIPOR2	0.238392	7.6244	0.0132699	0.0178301	9849.95	0.225913	0.0929948	2.42931	0.0151276	0.0203018	79602	GPCR / Unclassified : Adiponectin receptors	ADIPOR
ADIRF	-1.2341	7.3245	7.27455e-27	3.08009e-26	8091.92	-1.23202	0.126395	-9.7474	1.8926e-22	6.597e-22	10974	0	0
ADK	-0.0219207	4.34924	0.638691	0.689177	1018.67	-0.0270144	0.0461232	-0.5857	0.558077	0.610771	132	0	0
ADM	-2.19285	3.72498	6.47137e-81	1.13172e-79	664.976	-2.18147	0.132931	-16.4106	1.60669e-60	1.80133e-59	133	Endogenous ligands	ENDOLIG
ADM2	1.75018	3.51306	3.98507e-47	3.1985e-46	569.591	1.74086	0.105479	16.5044	3.41119e-61	3.90018e-60	79924	Endogenous ligands	ENDOLIG
ADM5	-0.774386	0.812648	1.41996e-09	2.99129e-09	87.6687	-0.748925	0.136757	-5.47631	4.34278e-08	8.39269e-08	199800	0	0
ADNP	0.347016	7.47109	4.37399e-10	9.44891e-10	8846.85	0.338875	0.0514699	6.58394	4.58134e-11	1.02465e-10	23394	Homeoboxes / ZF class	ZFHX
ADNP2	0.0701423	5.29104	0.148352	0.177972	1952.74	0.0636264	0.0455252	1.39761	0.16223	0.194883	22850	Homeoboxes / ZF class, "Zinc fingers, C2H2-type"	ZFHX, ZNF
ADO	0.00116758	5.17079	0.978742	1	1799.96	-0.00268576	0.0353873	-0.0758963	0.939502	0.963783	84890	0	0
ADORA1	-0.175865	4.28772	0.230184	0.268869	976.6	-0.181713	0.150963	-1.2037	0.228707	0.268242	134	GPCR / Class A : Adenosine receptors	ADORA
ADORA2A	2.67637	4.35646	1.24801e-52	1.16204e-51	1033.48	2.66738	0.142908	18.665	9.53961e-78	1.72079e-76	135	GPCR / Class A : Adenosine receptors	ADORA
ADORA2A-AS1	0.740675	-1.50201	7.78192e-06	1.33342e-05	15.8517	0.746716	0.158256	4.71842	2.37686e-06	4.17236e-06	646023	Long non-coding RNAs	LNCRNA
ADORA2B	-1.17344	1.23214	1.45365e-34	7.95226e-34	115.797	-1.17211	0.103043	-11.375	5.5725e-30	2.54363e-29	136	GPCR / Class A : Adenosine receptors	ADORA
ADORA3	0.672212	3.30896	1.27575e-12	3.10553e-12	494.988	0.666171	0.0891185	7.47511	7.7139e-14	1.93547e-13	140	GPCR / Class A : Adenosine receptors, "Immunoglobulin superfamily / V-set domain containing"	ADORA, VSET
ADPGK	0.269374	5.67453	1.01289e-13	2.58555e-13	2558.21	0.267317	0.0348112	7.67904	1.60289e-14	4.13474e-14	83440	0	0
ADPRH	-0.924115	3.92643	3.76366e-63	4.48994e-62	761.202	-0.925299	0.0583624	-15.8544	1.31151e-56	1.31888e-55	141	0	0
ADPRHL1	0.425858	2.96195	1.95138e-05	3.26252e-05	374.388	0.878397	0.08473	10.367	3.50335e-25	1.35047e-24	113622	0	0
ADPRHL2	0.419999	5.18776	5.15986e-19	1.63307e-18	1830.54	0.417841	0.046322	9.02035	1.87481e-19	5.84609e-19	54936	0	0
ADPRM	-0.639611	2.90234	1.79948e-41	1.21971e-40	373.11	-0.638772	0.048292	-13.2273	6.10445e-40	3.77844e-39	56985	0	0
ADRA1A	-4.50697	-0.455752	1.59525e-179	1.78973e-177	34.9395	-4.48814	0.193432	-23.2026	4.28153e-119	2.50724e-117	148	GPCR / Class A : Adrenoceptors : alpha	ADRA
ADRA1B	-0.640234	0.698759	5.42477e-05	8.79955e-05	79.3868	-0.651845	0.166083	-3.92481	8.67982e-05	0.000138689	147	GPCR / Class A : Adrenoceptors : alpha	ADRA
ADRA1D	0.314048	-0.85448	0.0960839	0.117999	20.0383	-0.126317	0.155899	-0.810248	0.417797	0.469401	146	GPCR / Class A : Adrenoceptors : alpha	ADRA
ADRA2A	-1.12153	5.26993	1.03933e-28	4.68667e-28	1937.22	-1.11925	0.11003	-10.1723	2.63603e-24	9.85853e-24	150	GPCR / Class A : Adrenoceptors : alpha	ADRA
ADRA2B	-1.61731	0.281646	1.4078e-55	1.40036e-54	59.4701	-1.61171	0.11473	-14.0479	7.93336e-45	5.65154e-44	151	GPCR / Class A : Adrenoceptors : alpha	ADRA
ADRA2C	0.0600066	2.21016	0.724863	0.772618	232.79	0.0653787	0.158623	0.412164	0.680219	0.729547	152	GPCR / Class A : Adrenoceptors : alpha	ADRA
ADRB1	-1.05946	1.26408	7.23188e-07	1.31618e-06	118.834	-1.05037	0.230206	-4.56274	5.04911e-06	8.70739e-06	153	GPCR / Class A : Adrenoceptors : beta	ADRB
ADRB2	-2.70597	2.58547	1.11248e-188	1.46412e-186	300.236	-2.6983	0.108982	-24.7592	2.4701e-135	2.25808e-133	154	GPCR / Class A : Adrenoceptors : beta	ADRB
ADRB3	-2.95174	-2.38254	1.05897e-49	9.07797e-49	7.92632	-2.91302	0.243816	-11.9476	6.6833e-33	3.3438e-32	155	GPCR / Class A : Adrenoceptors : beta	ADRB
ADRBK1	0.597212	6.7984	1.63557e-22	5.95284e-22	5596.38	0.595268	0.059107	10.071	7.41982e-24	2.73345e-23	156	Pleckstrin homology (PH) domain containing	PLEKH
ADRBK2	-1.73038	5.61167	6.66574e-143	3.92133e-141	2448.63	-1.73331	0.0765107	-22.6545	1.25893e-113	6.4554e-112	157	Pleckstrin homology (PH) domain containing	PLEKH
ADRM1	0.745071	6.39616	9.48231e-23	3.48267e-22	4245.7	0.741477	0.0735541	10.0807	6.72432e-24	2.48176e-23	11047	0	0
ADSL	-0.243637	5.31472	8.05612e-08	1.55087e-07	1967.41	-0.145634	0.0415912	-3.50156	0.000462536	0.000702127	158	0	0
ADSS	0.801357	6.7065	8.14623e-45	6.06638e-44	5214.53	0.796464	0.0516018	15.4348	9.54845e-54	8.88974e-53	159	0	0
ADSSL1	-1.19389	3.18857	5.07097e-35	2.81841e-34	391.173	-0.338492	0.0866462	-3.9066	9.36029e-05	0.000149231	122622	0	0
ADTRP	-1.37558	0.829621	1.77199e-27	7.65427e-27	87.4772	-1.36127	0.13893	-9.79824	1.14559e-22	4.03001e-22	84830	0	0
AEBP1	1.30339	9.68103	1.05988e-31	5.29964e-31	41412.4	1.3013	0.10135	12.8396	9.83927e-38	5.72861e-37	165	0	0
AEBP2	-0.45496	5.05381	2.67615e-26	1.112e-25	1657.47	-0.45844	0.0418338	-10.9586	6.04293e-28	2.56697e-27	121536	0	0
AEN	0.281957	4.67843	4.84372e-07	8.91256e-07	1282.91	0.281366	0.0544648	5.16602	2.39127e-07	4.44605e-07	64782	0	0
AES	0.327591	8.61851	4.65991e-08	9.09435e-08	19810	0.327283	0.0598462	5.46873	4.53264e-08	8.75041e-08	166	0	0
AFAP1	-0.14555	6.13661	0.00763695	0.0104725	3521.27	-0.148971	0.0544145	-2.73771	0.00618684	0.00857878	60312	Pleckstrin homology (PH) domain containing	PLEKH
AFAP1-AS1	0.200578	-0.685452	0.277631	0.320425	19.0373	0.460257	0.13391	3.43705	0.000588081	0.000885716	84740	Long non-coding RNAs	LNCRNA
AFAP1L1	-1.56778	4.09547	1.03015e-110	3.30985e-109	857.594	-1.57017	0.0784729	-20.009	4.59613e-89	1.13654e-87	134265	Pleckstrin homology (PH) domain containing	PLEKH
AFAP1L2	-0.592757	5.15719	3.22601e-09	6.67136e-09	1785.94	-0.592588	0.104844	-5.65211	1.58486e-08	3.14713e-08	84632	Pleckstrin homology (PH) domain containing	PLEKH
AFF1	-0.502744	6.94336	9.9004e-20	3.22745e-19	6147.57	-0.509392	0.0556931	-9.14642	5.8852e-20	1.86977e-19	4299	0	0
AFF2	-1.73255	0.999512	2.75791e-63	3.30161e-62	98.3971	-1.72557	0.115272	-14.9695	1.16136e-50	9.93774e-50	2334	0	0
AFF3	1.11972	7.37094	2.19841e-16	6.28105e-16	8222.52	1.10282	0.123056	8.96191	3.19115e-19	9.85791e-19	3899	0	0
AFF4	0.0347559	7.62339	0.597794	0.648524	9821.18	0.0261837	0.0623946	0.419647	0.674743	0.724327	27125	0	0
AFG3L1P	-0.197526	3.48604	0.000677001	0.00101345	560.833	-0.196818	0.0586137	-3.35789	0.000785408	0.00117156	172	ATPases / AAA-type	AATP
AFG3L2	0.0117697	6.17478	0.802669	0.845498	3610.11	0.00178715	0.0436198	0.0409712	0.967319	0.984758	10939	ATPases / AAA-type	AATP
AFM	-0.86326	-4.55702	0.00282166	0.00402862	0.195967	-1.17973	0.503884	-2.34128	0.0192177	0.0255129	173	0	0
AFMID	0.210023	5.17092	0.0105474	0.0142927	1801.21	0.202764	0.0801043	2.53125	0.0113656	0.0154179	125061	0	0
AFP	-0.954336	1.65447	0.000737682	0.00110148	131.369	-1.27459	0.297715	-4.28124	1.85857e-05	3.1038e-05	174	0	0
AFTPH	0.435771	6.73714	1.3061e-18	4.06665e-18	5316.22	0.428359	0.0446833	9.58657	9.10653e-22	3.10409e-21	54812	0	0
AGA	0.329236	4.98604	3.60339e-09	7.43231e-09	1581.66	0.321295	0.0524974	6.12021	9.34544e-10	1.96939e-09	175	0	0
AGAP1	0.18438	4.9161	0.00114318	0.00168224	1505.33	0.176329	0.0535775	3.29111	0.000997942	0.00147649	116987	ADP-ribosylation factor GTPase activating proteins, "Pleckstrin homology (PH) domain containing", "Ankyrin repeat domain containing"	ArfGAP, PLEKH, ANKRD
AGAP11	-2.20234	2.04356	1.61805e-120	6.17474e-119	204.879	-2.19681	0.108195	-20.3042	1.18061e-91	3.14669e-90	119385	ADP-ribosylation factor GTPase activating proteins, "Ankyrin repeat domain containing"	ArfGAP, ANKRD
AGAP2	0.273197	2.40729	0.00674153	0.00929053	266.555	0.280401	0.099249	2.82522	0.00472475	0.00660766	116986	ADP-ribosylation factor GTPase activating proteins, "Pleckstrin homology (PH) domain containing", "Ankyrin repeat domain containing"	ArfGAP, PLEKH, ANKRD
AGAP2-AS1	0.411046	3.83086	2.81449e-07	5.2512e-07	714.319	0.41096	0.0780799	5.26332	1.41473e-07	2.66249e-07	100130776	Long non-coding RNAs	LNCRNA
AGAP3	0.149566	6.15934	0.00992538	0.0134881	3597.51	0.149619	0.0583678	2.56338	0.0103659	0.0141206	116988	ADP-ribosylation factor GTPase activating proteins, "Pleckstrin homology (PH) domain containing", "Ankyrin repeat domain containing"	ArfGAP, PLEKH, ANKRD
AGAP4	-0.0117042	3.41626	0.865695	0.903083	535.766	-0.00618146	0.0737333	-0.0838354	0.933187	0.959254	119016	ADP-ribosylation factor GTPase activating proteins, "Pleckstrin homology (PH) domain containing", "Ankyrin repeat domain containing"	ArfGAP, PLEKH, ANKRD
AGAP5	-0.139612	1.54456	0.0832306	0.10304	143.903	-0.142266	0.0797651	-1.78356	0.0744948	0.0930977	729092	ADP-ribosylation factor GTPase activating proteins, "Pleckstrin homology (PH) domain containing", "Ankyrin repeat domain containing"	ArfGAP, PLEKH, ANKRD
AGAP6	0.0755023	2.61385	0.348174	0.39472	306.226	0.081379	0.0792515	1.02684	0.304493	0.350284	414189	ADP-ribosylation factor GTPase activating proteins, "Pleckstrin homology (PH) domain containing", "Ankyrin repeat domain containing"	ArfGAP, PLEKH, ANKRD
AGAP7P	0.10074	-0.435656	0.433055	0.483262	35.2906	0.10223	0.124392	0.821834	0.411171	0.462723	653268	ADP-ribosylation factor GTPase activating proteins, "Pleckstrin homology (PH) domain containing", "Ankyrin repeat domain containing"	ArfGAP, PLEKH, ANKRD
AGAP8	-0.187415	0.894503	0.0615851	0.0773656	91.3853	-0.181067	0.101541	-1.7832	0.0745543	0.0931606	728404	0	0
AGBL1	-6.33864	-2.32753	1.08989e-62	1.28306e-61	0.26746	0.72193	0.472175	1.52895	0.126277	0.153658	123624	0	0
AGBL2	1.13458	0.523998	2.51271e-20	8.39245e-20	69.9225	1.13264	0.112219	10.0931	5.92859e-24	2.19168e-23	79841	0	0
AGBL3	-0.224833	-1.51709	0.0304997	0.0396323	15.5792	-0.223326	0.10523	-2.12227	0.0338155	0.0438748	340351	0	0
AGBL4	0.5507	-0.686868	1.66625e-06	2.96882e-06	29.1259	0.545973	0.109665	4.97855	6.40636e-07	1.16319e-06	84871	0	0
AGBL5	-0.177287	5.11129	8.07737e-05	0.000129408	1728.79	-0.182661	0.0443457	-4.11902	3.80482e-05	6.21815e-05	60509	0	0
AGER	0.0330509	1.10762	0.795631	0.838816	107.721	0.052799	0.121415	0.434865	0.663661	0.713758	177	Immunoglobulin superfamily / C2-set domain containing, "Immunoglobulin superfamily / Immunoglobulin-like domain containing"	C2SET, IGD
AGFG1	-0.457784	6.38611	1.86958e-29	8.67246e-29	4181.58	-0.462994	0.0400621	-11.5569	6.81065e-31	3.19544e-30	3267	ADP-ribosylation factor GTPase activating proteins	ArfGAP
AGFG2	-0.172009	4.48942	0.00336103	0.00476095	1126.33	-0.173014	0.0596651	-2.89975	0.00373466	0.00526921	3268	ADP-ribosylation factor GTPase activating proteins	ArfGAP
AGGF1	0.175366	5.70591	1.23228e-05	2.08694e-05	2604.39	0.168195	0.0365912	4.59659	4.29453e-06	7.43211e-06	55109	G patch domain containing	GPATCH
AGK	0.132368	4.88023	0.00089487	0.00132731	1471.5	0.127533	0.0373601	3.41361	0.000641072	0.000962584	55750	0	0
AGL	-0.0842	6.48308	0.471231	0.522654	4242.36	0.402384	0.112097	3.58959	0.000331194	0.000507864	178	0	0
AGMAT	0.882418	0.755371	2.49075e-15	6.7984e-15	80.3602	1.33963	0.0938209	14.2786	2.9736e-46	2.21845e-45	79814	0	0
AGMO	-3.14141	-0.985645	5.30351e-102	1.44989e-100	23.5816	-3.12749	0.17504	-17.8673	2.12166e-71	3.21801e-70	392636	Fatty acid hydroxylase domain containing	FATHD
AGO1	-0.2886	5.70886	7.43238e-14	1.90791e-13	2613.34	-0.29418	0.0372395	-7.89967	2.79639e-15	7.43165e-15	26523	Argonaute/PIWI family	AGO
AGO2	-0.0365371	3.41732	0.617274	0.667928	532.863	-0.0439608	0.0743542	-0.591235	0.554363	0.607167	27161	Argonaute/PIWI family	AGO
AGO3	-0.283951	2.94496	6.42214e-07	1.17317e-06	382.758	-0.290282	0.0555269	-5.22777	1.7157e-07	3.21423e-07	192669	Argonaute/PIWI family	AGO
AGO4	-0.712278	4.32098	3.02508e-33	1.58358e-32	996.276	-0.718103	0.0605518	-11.8593	1.92544e-32	9.48076e-32	192670	Argonaute/PIWI family	AGO
AGPAT1	0.0771269	6.59414	0.0413249	0.0529846	4842.79	0.0729125	0.036939	1.97386	0.0483975	0.0617321	10554	1-acylglycerol-3-phosphate O-acyltransferases	AGPAT
AGPAT2	-1.63629	6.35025	7.9106e-71	1.1011e-69	4131.96	-1.63028	0.104958	-15.5327	2.08276e-54	1.97457e-53	10555	1-acylglycerol-3-phosphate O-acyltransferases	AGPAT
AGPAT3	0.304529	6.98447	7.04689e-11	1.58449e-10	6332.18	0.293673	0.0439192	6.68666	2.28316e-11	5.17174e-11	56894	1-acylglycerol-3-phosphate O-acyltransferases	AGPAT
AGPAT4	-0.828911	3.28656	6.28095e-29	2.85803e-28	489.213	-0.822631	0.0792891	-10.3751	3.21914e-25	1.24424e-24	56895	1-acylglycerol-3-phosphate O-acyltransferases	AGPAT
AGPAT4-IT1	-1.35997	-1.94973	7.80543e-40	5.02676e-39	11.1016	-1.36428	0.109937	-12.4097	2.31643e-35	1.25198e-34	79992	Long non-coding RNAs	LNCRNA
AGPAT5	0.203531	5.22079	0.00328607	0.00466153	1859.49	0.197035	0.0667207	2.95313	0.00314574	0.0044756	55326	1-acylglycerol-3-phosphate O-acyltransferases	AGPAT
AGPAT6	0.730991	7.20075	8.80388e-15	2.3453e-14	7362.66	0.722758	0.088491	8.16759	3.14614e-16	8.66905e-16	137964	1-acylglycerol-3-phosphate O-acyltransferases	AGPAT
AGPAT9	-2.05088	2.64797	3.3322e-78	5.44259e-77	313.015	-2.05162	0.124695	-16.4532	7.95685e-61	9.01583e-60	84803	1-acylglycerol-3-phosphate O-acyltransferases	AGPAT
AGPS	-0.0671671	6.03181	0.477374	0.528753	3254.96	-0.0803726	0.095574	-0.840946	0.400378	0.451386	8540	0	0
AGR2	2.71915	9.29097	4.48589e-49	3.78078e-48	31349	2.69763	0.148854	18.1226	2.11412e-73	3.39789e-72	10551	Protein disulfide isomerases	PDI
AGR3	2.80353	7.1401	4.27689e-63	5.09332e-62	7044.74	2.78585	0.133448	20.8759	8.86843e-97	2.71057e-95	155465	Protein disulfide isomerases	PDI
AGRN	0.74892	8.11997	1.653e-21	5.79045e-21	13998.1	0.747513	0.0754933	9.90171	4.09231e-23	1.46176e-22	375790	Proteoglycans / Extracellular Matrix : Other	ECMPG
AGRP	1.04149	-4.02788	6.01779e-07	1.10166e-06	1.17509	1.18209	0.238351	4.95943	7.06995e-07	1.28056e-06	181	Endogenous ligands	ENDOLIG
AGT	1.33444	4.25963	1.03042e-11	2.41171e-11	950.014	1.29481	0.174751	7.40947	1.26803e-13	3.15298e-13	183	Serine (or cysteine) peptidase inhibitors, "Endogenous ligands"	SERPIN, ENDOLIG
AGTPBP1	-0.771854	3.98743	4.49859e-47	3.60361e-46	791.14	-0.778788	0.0545102	-14.287	2.63677e-46	1.97152e-45	23287	0	0
AGTR1	0.791612	5.53591	0.000901903	0.00133745	2286.97	0.749803	0.21849	3.43175	0.000599706	0.000902351	185	GPCR / Class A : Angiotensin receptors	AGTR
AGTR2	-0.851264	-3.47617	0.00358597	0.0050677	2.54876	-0.836529	0.35682	-2.3444	0.0190575	0.0253151	186	GPCR / Class A : Angiotensin receptors	AGTR
AGTRAP	0.857813	5.74892	4.45449e-33	2.31708e-32	2709.07	0.858521	0.0686842	12.4995	7.50764e-36	4.10603e-35	57085	0	0
AGXT	1.90443	-0.167178	0.000140957	0.000222153	8.45877	-0.747812	0.353128	-2.11768	0.0342021	0.0443508	189	0	0
AGXT2	1.71646	-3.57615	9.77579e-08	1.87436e-07	1.90246	1.55737	0.31608	4.92716	8.34333e-07	1.50487e-06	64902	0	0
AHCTF1	0.182591	6.50947	0.000733824	0.00109588	4542.89	0.174388	0.050636	3.44395	0.000573282	0.000864459	25909	0	0
AHCY	0.6198	7.62643	1.76822e-20	5.94551e-20	9897.75	0.612926	0.0633686	9.67239	3.95058e-22	1.36177e-21	191	0	0
AHCYL1	0.0187748	7.85458	0.73168	0.779155	11538.7	0.00702817	0.0505586	0.13901	0.889442	0.922454	10768	0	0
AHCYL2	0.118866	5.29791	0.0983877	0.120712	1960.55	0.107204	0.0695924	1.54045	0.12345	0.150362	23382	0	0
AHDC1	-0.372142	5.46378	9.08004e-11	2.0303e-10	2214.06	-0.374205	0.0592961	-6.31079	2.77621e-10	5.99934e-10	27245	0	0
AHI1	-0.145169	4.36225	0.0147222	0.0196913	1023.95	-0.151678	0.0579635	-2.61678	0.00887629	0.0121553	54806	WD repeat domain containing	WDR
AHNAK	-1.3538	11.3931	1.50874e-96	3.69641e-95	134523	-1.362	0.0708758	-19.2167	2.68306e-82	5.42059e-81	79026	0	0
AHNAK2	-0.125445	6.01993	0.208713	0.245311	3246.3	-0.132214	0.101726	-1.2997	0.193703	0.230158	113146	0	0
AHR	-0.641006	6.88662	2.98262e-14	7.76715e-14	5904.95	-0.642874	0.0875216	-7.34532	2.05262e-13	5.06153e-13	196	Basic helix-loop-helix proteins	bHLH
AHRR	0.515822	1.34067	6.76981e-05	0.000109038	122.674	0.812698	0.11911	6.82306	8.91229e-12	2.05472e-11	57491	Basic helix-loop-helix proteins	bHLH
AHSA1	0.341652	6.52121	7.67367e-12	1.80488e-11	4605.04	0.336286	0.048238	6.97139	3.13822e-12	7.37998e-12	10598	0	0
AHSA2	-0.0507176	4.64997	0.573189	0.624338	1260.49	-0.0470718	0.0930156	-0.506064	0.612812	0.664732	130872	0	0
AHSG	2.10641	-3.88516	0.00011474	0.000181853	0.457493	0.562531	0.574072	0.979895	0.327138	0.374349	197	0	0
AHSP	-0.889382	-4.15481	0.000217376	0.000338282	0.902983	-0.962345	0.29721	-3.23793	0.001204	0.00177072	51327	0	0
AICDA	-0.371472	-3.07586	0.11923	0.144949	2.72101	-0.420369	0.223318	-1.88238	0.0597842	0.0754935	57379	Apolipoprotein B mRNA editing enzymes	APOBEC
AIDA	-0.147558	6.1155	0.00558537	0.00776287	3472.17	-0.151991	0.0532732	-2.85305	0.00433018	0.0060794	64853	0	0
AIF1	-0.168976	4.48494	0.0400963	0.0514735	1128.62	-0.161646	0.0852817	-1.89544	0.0580346	0.073408	199	EF-hand domain containing	EFHAND
AIF1L	-1.86712	5.62145	1.03417e-83	1.91977e-82	2474.01	-1.85843	0.110053	-16.8866	5.64304e-64	7.00715e-63	83543	EF-hand domain containing	EFHAND
AIFM1	0.516724	5.82653	1.16749e-22	4.26964e-22	2839.67	0.506838	0.0497462	10.1885	2.23215e-24	8.36972e-24	9131	0	0
AIFM2	-1.84016	4.94079	4.3628e-119	1.62564e-117	1545.66	-1.84003	0.0905781	-20.3143	9.62026e-92	2.57428e-90	84883	0	0
AIFM3	1.63913	0.657164	3.2306e-30	1.53856e-29	77.6409	1.63659	0.127487	12.8373	1.01363e-37	5.89644e-37	150209	0	0
AIG1	-0.227504	5.50692	0.000748518	0.00111709	2273.83	-0.23443	0.0685193	-3.42137	0.00062307	0.000936529	51390	0	0
AIM1	-0.776284	6.70877	3.37064e-15	9.13567e-15	5236.17	-0.77455	0.104378	-7.42059	1.16599e-13	2.90607e-13	202	0	0
AIM1L	3.62259	0.23459	1.76845e-58	1.89401e-57	57.5354	3.62181	0.177678	20.3841	2.3128e-92	6.33995e-91	55057	0	0
AIM2	1.184	0.15026	1.19946e-11	2.79716e-11	54.2659	1.19401	0.160205	7.45304	9.12113e-14	2.28203e-13	9447	0	0
AIMP1	0.109539	5.93347	0.00191526	0.00277032	3055.07	0.10522	0.0330065	3.18786	0.00143328	0.00209542	9255	0	0
AIMP2	0.552358	4.43721	6.71887e-29	3.05256e-28	1085.22	0.544548	0.0470994	11.5617	6.44495e-31	3.02597e-30	7965	0	0
AIP	0.274411	5.5803	7.97288e-05	0.000127764	2411.52	0.273885	0.0698838	3.91914	8.88641e-05	0.000141855	9049	0	0
AIPL1	-0.0995117	-4.41584	0.78337	0.827504	0.433559	-0.114254	0.353954	-0.322794	0.746851	0.792845	23746	0	0
AIRE	0.409407	-4.30893	0.0939744	0.115498	0.620921	0.499651	0.296908	1.68285	0.0924046	0.114145	326	Zinc fingers, PHD-type	PHF
AJAP1	-0.140112	-0.151104	0.334405	0.380517	39.404	-0.306698	0.137341	-2.23312	0.0255412	0.033507	55966	0	0
AJUBA	-0.249128	4.76844	0.00187927	0.0027202	1363	-0.249122	0.0815799	-3.05372	0.00226021	0.00325908	84962	0	0
AK1	0.0217277	5.16641	0.797006	0.84005	1750.3	0.317208	0.0734728	4.31736	1.57908e-05	2.64858e-05	203	Adenylate kinases	AK
AK2	0.0417852	6.82763	0.255025	0.295898	5694.03	0.0386228	0.0359325	1.07487	0.282433	0.326934	204	Adenylate kinases	AK
AK3	-0.949655	6.23632	3.1372e-91	6.88139e-90	3771.07	-0.958091	0.0486619	-19.6887	2.69377e-86	6.16334e-85	50808	0	0
AK4	-1.35393	3.94845	3.93131e-44	2.87135e-43	770.247	-1.35764	0.106363	-12.7642	2.59853e-37	1.49312e-36	205	Adenylate kinases	AK
AK5	-1.97972	4.76756	9.50133e-39	5.90411e-38	1360.19	-1.96774	0.17307	-11.3696	5.92529e-30	2.70101e-29	26289	Adenylate kinases	AK
AK7	0.088609	0.824253	0.495637	0.547505	86.4474	0.0843197	0.12466	0.676396	0.498789	0.552197	122481	Adenylate kinases	AK
AK8	1.72722	2.57464	9.92261e-73	1.44074e-71	296.304	1.72137	0.0827198	20.8096	3.54029e-96	1.05962e-94	158067	Adenylate kinases	AK
AK9	0.138472	3.06735	0.0664619	0.0832386	416.313	0.131959	0.0721877	1.828	0.0675491	0.0848163	221264	0	0
AKAP1	-0.66615	6.66053	4.05008e-30	1.92038e-29	5059.48	-0.675105	0.0603394	-11.1885	4.64441e-29	2.05185e-28	8165	A-kinase anchor proteins, "Serine/threonine phosphatases / Protein phosphatase 1, regulatory subunits", "Tudor domain containing"	AKAP, PPP1R, TDRD
AKAP10	-0.202886	4.70262	0.00271016	0.00387454	1296.12	-0.21212	0.0671027	-3.16112	0.00157164	0.0022914	11216	A-kinase anchor proteins	AKAP
AKAP11	-0.550195	6.41838	1.8388e-17	5.47852e-17	4262.46	-0.558202	0.0658428	-8.4778	2.29492e-17	6.60837e-17	11215	A-kinase anchor proteins, "Serine/threonine phosphatases / Protein phosphatase 1, regulatory subunits"	AKAP, PPP1R
AKAP12	-2.43693	6.35263	2.35349e-143	1.39651e-141	4105.82	-2.43185	0.111891	-21.734	9.78738e-105	3.78802e-103	9590	A-kinase anchor proteins	AKAP
AKAP13	-0.491435	7.35879	2.41742e-21	8.4051e-21	8213.62	-0.494588	0.0525364	-9.4142	4.76677e-21	1.58159e-20	11214	A-kinase anchor proteins, "Rho guanine nucleotide exchange factors", "Pleckstrin homology (PH) domain containing"	AKAP, ARHGEF, PLEKH
AKAP14	4.37899	-2.33214	1.82783e-18	5.66192e-18	4.32881	3.69321	0.413402	8.93371	4.1197e-19	1.26586e-18	158798	A-kinase anchor proteins	AKAP
AKAP17A	0.221047	5.43231	4.07937e-05	6.67572e-05	2170.31	0.222747	0.0537097	4.14723	3.36516e-05	5.52016e-05	8227	Pseudoautosomal regions / PAR1, "A-kinase anchor proteins"	PAR1, AKAP
AKAP2	-1.74858	5.40398	1.09551e-74	1.64655e-73	2121.03	-1.74841	0.107582	-16.2519	2.16418e-59	2.34691e-58	11217	A-kinase anchor proteins	AKAP
AKAP3	-0.978463	0.474442	3.55786e-23	1.33054e-22	67.6351	-0.980275	0.104341	-9.39492	5.72618e-21	1.89432e-20	10566	A-kinase anchor proteins	AKAP
AKAP4	-0.498644	-4.57562	0.0547124	0.0691518	0.174129	-0.750335	0.442769	-1.69464	0.0901432	0.111516	8852	A-kinase anchor proteins	AKAP
AKAP5	1.52212	3.62134	9.71324e-28	4.24393e-27	610.638	1.5097	0.122269	12.3474	5.03304e-35	2.69358e-34	9495	A-kinase anchor proteins	AKAP
AKAP6	-2.44252	2.56949	3.98927e-121	1.53091e-119	250.987	-1.95885	0.112823	-17.3622	1.59568e-67	2.1665e-66	9472	A-kinase anchor proteins	AKAP
AKAP7	-1.09784	2.88979	3.69557e-86	7.20549e-85	369.745	-1.10039	0.0588619	-18.6943	5.50454e-78	9.97384e-77	9465	A-kinase anchor proteins	AKAP
AKAP8	0.119679	5.16221	0.00154043	0.00224732	1795.51	0.11979	0.03738	3.20465	0.00135225	0.0019814	10270	A-kinase anchor proteins	AKAP
AKAP8L	0.631247	5.66746	2.61914e-23	9.83783e-23	2560.2	0.634048	0.0619432	10.236	1.36829e-24	5.17087e-24	26993	0	0
AKAP9	0.319245	7.41398	0.000210526	0.000327944	8503.37	0.311976	0.0825231	3.78047	0.000156533	0.000245625	10142	A-kinase anchor proteins, "Serine/threonine phosphatases / Protein phosphatase 1, regulatory subunits"	AKAP, PPP1R
AKIP1	0.420709	3.98634	8.80479e-20	2.87577e-19	792.847	0.415038	0.0437096	9.49535	2.19468e-21	7.37879e-21	56672	0	0
AKIRIN1	-0.282657	5.93009	1.96092e-11	4.51847e-11	3048.08	-0.287142	0.0412784	-6.95622	3.49529e-12	8.20345e-12	79647	0	0
AKIRIN2	-0.455266	5.06636	3.61068e-32	1.83492e-31	1679.21	-0.458639	0.0394658	-11.6212	3.21594e-31	1.52731e-30	55122	0	0
AKIRIN2-AS1	-1.07574	0.672925	3.41742e-47	2.74934e-46	77.8254	-1.07897	0.0770158	-14.0097	1.36057e-44	9.61779e-44	55389	0	0
AKNA	-0.131554	5.26352	0.0922081	0.113415	1936.35	-0.125399	0.0811932	-1.54445	0.122479	0.149279	80709	0	0
AKNAD1	-0.76408	-2.47011	3.15198e-10	6.86177e-10	7.15973	-0.769609	0.125246	-6.1448	8.0065e-10	1.69306e-09	254268	0	0
AKR1A1	0.524546	6.94321	2.13601e-22	7.73447e-22	6177.74	0.521199	0.0518283	10.0563	8.62075e-24	3.16952e-23	10327	Aldo-keto reductases	AKR
AKR1B1	-0.712676	5.2673	3.7505e-29	1.72109e-28	1940.03	-0.712972	0.0688331	-10.358	3.84983e-25	1.4829e-24	231	Aldo-keto reductases	AKR
AKR1B10	0.0863787	2.02379	0.825439	0.866017	145.994	-0.506158	0.300414	-1.68487	0.0920146	0.113703	57016	Aldo-keto reductases	AKR
AKR1B15	-1.48586	1.48173	2.60694e-07	4.87283e-07	48.6586	-3.35584	0.241712	-13.8836	7.96213e-44	5.50133e-43	441282	Aldo-keto reductases	AKR
AKR1C1	-3.56117	5.45915	2.3702e-102	6.51439e-101	2219.99	-3.51694	0.199284	-17.6479	1.05581e-69	1.53788e-68	1645	Aldo-keto reductases	AKR
AKR1C2	-3.97452	5.28064	1.84645e-128	8.2055e-127	1961.28	-3.92886	0.199318	-19.7116	1.71579e-86	3.9571e-85	1646	Aldo-keto reductases	AKR
AKR1C3	-2.43709	5.23027	1.23303e-115	4.3874e-114	1887.7	-2.43064	0.124527	-19.5189	7.58634e-85	1.65515e-83	8644	Aldo-keto reductases	AKR
AKR1C4	-1.78496	-4.36035	3.66109e-10	7.94733e-10	0.517561	-2.01084	0.425271	-4.72838	2.2632e-06	3.97941e-06	1109	Aldo-keto reductases	AKR
AKR1C6P	0.139429	-4.64344	0.70734	0.75551	0.074898	0.229888	0.568535	0.404352	0.685954	0.734995	389932	0	0
AKR1C8P	-1.6432	-4.27925	1.23853e-13	3.15213e-13	0.665017	-1.84084	0.28592	-6.4383	1.2082e-10	2.65406e-10	340811	0	0
AKR1D1	-2.28658	-0.491493	4.53952e-16	1.27725e-15	10.4821	-2.41851	0.261216	-9.25864	2.07059e-20	6.68459e-20	6718	Aldo-keto reductases	AKR
AKR1E2	-1.09262	0.139285	1.1204e-19	3.64546e-19	53.4957	-1.08545	0.129559	-8.37804	5.38141e-17	1.52698e-16	83592	Aldo-keto reductases	AKR
AKR7A2	0.453352	6.11462	9.60184e-13	2.34741e-12	3472.99	0.445885	0.0611959	7.28618	3.18856e-13	7.81302e-13	8574	Aldo-keto reductases	AKR
AKR7A2P1	0.307188	-2.25901	0.0154136	0.0205812	8.55413	0.303675	0.122432	2.48035	0.0131252	0.0177121	246182	0	0
AKR7A3	2.99767	5.46365	2.39036e-42	1.65799e-41	2190.19	2.95491	0.173199	17.0608	2.90303e-65	3.72853e-64	22977	Aldo-keto reductases	AKR
AKR7L	1.92775	1.60083	7.42683e-37	4.36656e-36	149.952	1.91928	0.130583	14.6978	6.66255e-49	5.36482e-48	246181	0	0
AKT1	0.629487	7.84683	1.38628e-33	7.35442e-33	11552.1	0.623507	0.0495461	12.5844	2.57381e-36	1.42736e-35	207	Pleckstrin homology (PH) domain containing	PLEKH
AKT1S1	0.572813	5.94168	4.65275e-25	1.85523e-24	3090.09	0.568711	0.0538483	10.5613	4.50183e-26	1.7946e-25	84335	0	0
AKT2	-0.0679993	7.21722	0.165327	0.197058	7459.44	-0.0773259	0.049047	-1.57657	0.114895	0.140451	208	Pleckstrin homology (PH) domain containing	PLEKH
AKT3	-1.02606	5.14243	1.30205e-29	6.06865e-29	1768.53	-1.02249	0.0978378	-10.4509	1.45124e-25	5.66885e-25	10000	Pleckstrin homology (PH) domain containing	PLEKH
AKTIP	-0.251895	4.99158	7.35005e-07	1.33709e-06	1590.1	-0.258808	0.0505314	-5.12173	3.02752e-07	5.5976e-07	64400	Ubiquitin-conjugating enzymes E2	UBE2
ALAD	-0.508039	6.43537	4.7144e-27	2.01104e-26	4333.21	-0.515284	0.0479594	-10.7442	6.31236e-27	2.59152e-26	210	0	0
ALAS1	-0.11521	5.63497	0.00644768	0.00890411	2486.91	-0.12456	0.0416104	-2.9935	0.00275802	0.00394424	211	0	0
ALAS2	-4.07921	-2.29752	5.37642e-83	9.83807e-82	8.45259	-4.07854	0.267158	-15.2664	1.28105e-52	1.16111e-51	212	0	0
ALB	-0.315288	6.36047	0.331846	0.377889	1067.96	-1.92409	0.289971	-6.63545	3.23515e-11	7.28162e-11	213	0	0
ALCAM	0.654972	8.01044	3.97475e-10	8.60909e-10	12855.4	0.646808	0.0981486	6.59009	4.39566e-11	9.83994e-11	214	CD molecules, "Immunoglobulin superfamily / V-set domain containing", "Immunoglobulin superfamily / C2-set domain containing", "Immunoglobulin superfamily / Immunoglobulin-like domain containing"	CD, VSET, C2SET, IGD
ALDH16A1	0.736919	5.23809	9.03921e-19	2.82903e-18	1904.8	0.736788	0.0805999	9.1413	6.17038e-20	1.95914e-19	126133	Aldehyde dehydrogenases	ALDH
ALDH18A1	0.898196	7.04895	8.84723e-71	1.23064e-69	6620.97	0.89242	0.0454695	19.6268	9.12692e-86	2.05794e-84	5832	Aldehyde dehydrogenases	ALDH
ALDH1A1	-2.50074	5.60974	9.29748e-151	6.38417e-149	2454.22	-2.48768	0.1127	-22.0734	5.6931e-108	2.42142e-106	216	Aldehyde dehydrogenases	ALDH
ALDH1A2	-2.92442	2.65569	1.31367e-129	5.9454e-128	315.095	-2.90528	0.143127	-20.2987	1.32149e-91	3.51291e-90	8854	Aldehyde dehydrogenases	ALDH
ALDH1A3	-2.23331	5.32813	1.50463e-114	5.20938e-113	2011.75	-2.22349	0.113649	-19.5646	3.09798e-85	6.86278e-84	220	Aldehyde dehydrogenases	ALDH
ALDH1B1	0.494717	5.49237	6.37942e-15	1.70853e-14	2255.22	0.486264	0.06085	7.99118	1.33654e-15	3.5955e-15	219	Aldehyde dehydrogenases	ALDH
ALDH1L1	-4.90325	3.86535	1.1688e-192	1.6899e-190	737.313	-4.84615	0.201214	-24.0845	3.63082e-128	2.70677e-126	10840	Aldehyde dehydrogenases	ALDH
ALDH1L2	0.186217	4.31061	0.0951779	0.116928	992.858	0.183878	0.108858	1.68915	0.09119	0.112728	160428	Aldehyde dehydrogenases	ALDH
ALDH2	-2.20466	7.69245	5.05245e-130	2.31544e-128	10429.3	-2.20271	0.105759	-20.8275	2.43706e-96	7.34866e-95	217	Aldehyde dehydrogenases	ALDH
ALDH3A1	-0.8177	1.85888	0.0028151	0.00402008	140.761	-1.32061	0.277686	-4.75577	1.97691e-06	3.48725e-06	218	Aldehyde dehydrogenases	ALDH
ALDH3A2	-0.532736	6.89904	1.61627e-10	3.5739e-10	5957.71	-0.545079	0.0857655	-6.35545	2.07811e-10	4.51734e-10	224	Aldehyde dehydrogenases	ALDH
ALDH3B1	0.412201	3.84413	1.40423e-05	2.36858e-05	720.698	0.407662	0.0919101	4.43545	9.18813e-06	1.56371e-05	221	Aldehyde dehydrogenases	ALDH
ALDH3B2	0.467981	7.05265	0.00924495	0.0126001	6646.73	0.457775	0.171293	2.67247	0.00752955	0.0103772	222	Aldehyde dehydrogenases	ALDH
ALDH4A1	-0.902609	5.70506	9.73904e-28	4.2543e-27	2624.29	-0.907205	0.0891417	-10.1771	2.5088e-24	9.38964e-24	8659	Aldehyde dehydrogenases	ALDH
ALDH5A1	-0.376868	5.00642	4.22069e-05	6.89874e-05	1601.2	-0.392689	0.0937135	-4.19032	2.78567e-05	4.59419e-05	7915	Aldehyde dehydrogenases	ALDH
ALDH6A1	-0.744574	4.92327	1.86792e-20	6.26844e-20	1510.18	-0.760891	0.0831493	-9.1509	5.64607e-20	1.79493e-19	4329	Aldehyde dehydrogenases	ALDH
ALDH7A1	-0.575992	6.48771	6.2633e-27	2.65905e-26	4485.87	-0.583015	0.0544254	-10.7122	8.92231e-27	3.64525e-26	501	Aldehyde dehydrogenases	ALDH
ALDH8A1	0.145273	-0.265532	0.277236	0.320005	40.0226	0.151495	0.130534	1.16058	0.245812	0.287077	64577	Aldehyde dehydrogenases	ALDH
ALDH9A1	-0.342164	7.509	6.1842e-12	1.4626e-11	9101.65	-0.35217	0.0491084	-7.17129	7.42935e-13	1.79026e-12	223	Aldehyde dehydrogenases	ALDH
ALDOA	0.974579	10.6893	9.75057e-28	4.25844e-27	81558.7	1.2166	0.0764567	15.9123	5.20793e-57	5.29521e-56	226	0	0
ALDOB	0.75603	-0.738602	0.00406337	0.00571287	9.02427	-1.30731	0.142688	-9.16201	5.09419e-20	1.62203e-19	229	0	0
ALDOC	-2.31712	4.69337	1.00058e-79	1.70338e-78	1306.17	-2.29653	0.143016	-16.0579	5.03368e-58	5.26646e-57	230	0	0
ALG1	1.05715	5.37752	1.99999e-88	4.11853e-87	2078.5	1.04898	0.0477263	21.979	4.57423e-107	1.89371e-105	56052	Glycosyltransferase group 1 domain containing	GLT1
ALG10	0.0729724	2.64459	0.219351	0.256888	310.028	0.0666191	0.0552427	1.20594	0.227842	0.267296	84920	0	0
ALG10B	-0.00451701	4.2213	0.935606	0.967412	928.098	-0.0107564	0.0613709	-0.175269	0.860868	0.896871	144245	0	0
ALG11	0.836897	0.0637322	5.17441e-25	2.05923e-24	50.3564	0.833397	0.0753743	11.0568	2.03256e-28	8.77431e-28	440138	Glycosyltransferase group 1 domain containing	GLT1
ALG12	0.410559	4.88833	1.58985e-14	4.188e-14	1482.86	0.403725	0.051199	7.88542	3.13471e-15	8.31655e-15	79087	Dolichyl D-mannosyl phosphate dependent mannosyltransferases	DOLPM
ALG13	0.0258947	4.73873	0.543586	0.595347	1333.95	0.0226486	0.0402522	0.562667	0.573661	0.626097	79868	Tudor domain containing, "OTU domain containing"	TDRD, OTUD
ALG14	0.152642	3.56514	0.00467034	0.00653047	590.792	0.146327	0.0514494	2.8441	0.00445374	0.00624636	199857	0	0
ALG1L	2.25341	0.676958	3.94251e-21	1.36085e-20	79.0799	2.24422	0.200446	11.1961	4.26082e-29	1.88527e-28	200810	Glycosyltransferase group 1 domain containing	GLT1
ALG1L2	0.560199	-4.286	0.0504879	0.0640765	0.64646	0.679633	0.352367	1.92877	0.0537598	0.068283	644974	Glycosyltransferase group 1 domain containing	GLT1
ALG2	0.157826	5.55217	0.000407885	0.000621884	2341.95	0.151765	0.0416377	3.64489	0.000267504	0.000412581	85365	Glycosyltransferase group 1 domain containing	GLT1
ALG3	0.77791	5.42736	1.53227e-41	1.04204e-40	2160.79	0.775869	0.0546769	14.1901	1.05559e-45	7.72124e-45	10195	Dolichyl D-mannosyl phosphate dependent mannosyltransferases	DOLPM
ALG5	0.18973	5.15463	0.000225594	0.000350725	1780.98	0.184323	0.0493687	3.7336	0.000188761	0.000294527	29880	Glycosyltransferase family 2 domain containing	GLT2
ALG6	0.474599	4.2644	1.49529e-19	4.8293e-19	959.079	0.471568	0.0486805	9.687	3.42453e-22	1.18246e-21	29929	0	0
ALG8	0.888351	6.08337	9.36292e-17	2.70976e-16	3264.97	0.820347	0.0932218	8.79994	1.36884e-18	4.13559e-18	79053	0	0
ALG9	-0.407823	4.81582	3.27416e-21	1.13321e-20	1406.28	-0.415283	0.0422545	-9.82814	8.51806e-23	3.01121e-22	79796	Dolichyl D-mannosyl phosphate dependent mannosyltransferases	DOLPM
ALK	-2.03026	-1.61248	1.24244e-49	1.06375e-48	14.5172	-2.01905	0.155681	-12.9692	1.82988e-38	1.08765e-37	238	CD molecules	CD
ALKBH1	0.317421	3.89475	2.90962e-13	7.28062e-13	742.395	0.31276	0.0401694	7.78604	6.91436e-15	1.80947e-14	8846	Alkylation repair homologs	ALKB
ALKBH2	0.274586	3.97525	3.99631e-06	6.96032e-06	789.56	0.275098	0.0586735	4.68862	2.75054e-06	4.81035e-06	121642	Alkylation repair homologs	ALKB
ALKBH3	-0.170723	4.12983	0.0046686	0.00652847	877.296	-0.171658	0.0611487	-2.80723	0.00499693	0.00697575	221120	Alkylation repair homologs	ALKB
ALKBH4	0.46578	3.79495	1.57562e-16	4.52751e-16	696.83	0.465171	0.0549765	8.46128	2.64456e-17	7.59786e-17	54784	Alkylation repair homologs	ALKB
ALKBH5	0.0225522	6.90643	0.625071	0.675545	6004.6	0.0136526	0.0440851	0.309687	0.756799	0.802267	54890	Alkylation repair homologs	ALKB
ALKBH6	0.979126	2.62238	7.07837e-36	4.02565e-35	308.933	0.98162	0.0736441	13.3293	1.56458e-40	9.86556e-40	84964	Alkylation repair homologs	ALKB
ALKBH7	0.773855	5.17317	3.27778e-16	9.28606e-16	1828.59	0.77796	0.0914358	8.50827	1.76542e-17	5.10692e-17	84266	Alkylation repair homologs	ALKB
ALKBH8	-0.165948	3.70604	0.00371622	0.00524167	649.053	-0.173226	0.0551435	-3.14136	0.00168164	0.00244753	91801	Alkylation repair homologs, "RNA binding motif (RRM) containing"	ALKB, RBM
ALLC	-0.91075	-4.16766	2.21329e-05	3.6896e-05	0.863962	-1.00071	0.265531	-3.76872	0.00016409	0.000257184	55821	0	0
ALMS1	0.177171	5.55555	0.00243802	0.00349962	2345.73	0.170626	0.0555001	3.07433	0.00210973	0.00304754	7840	0	0
ALMS1P	0.541557	-1.47209	4.4225e-05	7.22055e-05	16.0794	0.545774	0.12911	4.22719	2.3663e-05	3.91919e-05	200420	0	0
ALOX12	-0.452359	-1.93102	4.39867e-06	7.64359e-06	11.2447	-0.457347	0.100344	-4.5578	5.16923e-06	8.90923e-06	239	Arachidonate lipoxygenases	ALOX
ALOX12B	0.416755	-2.77289	0.108583	0.132644	5.37094	0.411426	0.255782	1.6085	0.107725	0.132109	242	Arachidonate lipoxygenases	ALOX
ALOX12P2	-0.0297766	0.12805	0.868309	0.905442	52.4712	-0.0370634	0.223375	-0.165925	0.868216	0.903594	245	0	0
ALOX15	-0.780381	1.39164	0.000320862	0.000493307	129.303	-0.781291	0.229773	-3.40028	0.000673172	0.00100921	246	Arachidonate lipoxygenases	ALOX
ALOX15B	-1.56631	5.96293	3.98571e-12	9.50525e-12	2004.59	-0.540078	0.233291	-2.31504	0.0206107	0.0272869	247	Arachidonate lipoxygenases	ALOX
ALOX5	0.0750761	4.70068	0.437471	0.487792	1304.64	0.0761189	0.0946585	0.804143	0.421314	0.473089	240	Arachidonate lipoxygenases	ALOX
ALOX5AP	0.287038	4.34434	0.00145852	0.00212995	1017.07	0.285009	0.0876409	3.25201	0.00114591	0.00168824	241	0	0
ALOXE3	1.09605	0.078138	1.46815e-09	3.09029e-09	50.8572	1.08657	0.165967	6.5469	5.87424e-11	1.3086e-10	59344	Arachidonate lipoxygenases	ALOX
ALPI	2.09651	-4.4579	2.7568e-06	4.84588e-06	0.208596	2.07345	0.728263	2.84711	0.00441174	0.00619047	248	0	0
ALPK1	-0.360083	4.86718	1.63642e-10	3.61768e-10	1458.12	-0.362893	0.0566074	-6.4107	1.44854e-10	3.17061e-10	80216	0	0
ALPK2	-0.94646	1.54928	5.27486e-10	1.13627e-09	118.231	0.625809	0.144684	4.32533	1.523e-05	2.55728e-05	115701	Immunoglobulin superfamily / I-set domain containing	ISET
ALPK3	-2.51522	4.09965	6.33882e-152	4.45693e-150	865.683	-2.52981	0.11252	-22.4832	6.06347e-112	2.91667e-110	57538	Immunoglobulin superfamily / I-set domain containing, "Immunoglobulin superfamily / Immunoglobulin-like domain containing"	ISET, IGD
ALPL	-1.7521	4.58942	6.16916e-63	7.32557e-62	1209.44	-1.74321	0.118532	-14.7067	5.83925e-49	4.71316e-48	249	0	0
ALPP	0.490137	-4.4524	0.192814	0.22785	0.384993	0.625051	0.547389	1.14188	0.253505	0.295668	250	0	0
ALPPL2	0.553672	-4.53725	0.160883	0.192129	0.259786	0.77168	0.666546	1.15773	0.246974	0.288401	251	0	0
ALS2	-0.202039	5.03711	6.43551e-07	1.17541e-06	1638.94	-0.208168	0.0387141	-5.37706	7.57101e-08	1.4464e-07	57679	Rho guanine nucleotide exchange factors	ARHGEF
ALS2CL	-1.04236	3.33432	3.86522e-35	2.15644e-34	507.005	-1.03325	0.0916772	-11.2706	1.83389e-29	8.22054e-29	259173	0	0
ALS2CR11	-1.00746	-1.3086	3.86014e-14	1.00117e-13	18.2167	-1.01265	0.141623	-7.1503	8.65903e-13	2.07963e-12	151254	0	0
ALS2CR12	-0.400449	-2.14951	0.0054327	0.00756041	9.39687	-0.398423	0.149662	-2.66215	0.00776422	0.010689	130540	0	0
ALX1	-2.31673	-3.0489	5.0084e-40	3.24274e-39	4.22863	-2.3505	0.205828	-11.4197	3.33412e-30	1.53298e-29	8092	Homeoboxes / PRD class	PRD
ALX3	-0.37821	0.253018	1.66186e-05	2.788e-05	58.005	-0.379088	0.0891313	-4.25314	2.10796e-05	3.50916e-05	257	Homeoboxes / PRD class	PRD
ALX4	-2.86864	-0.61761	3.87377e-76	6.01607e-75	30.7977	-2.84443	0.184221	-15.4403	8.77227e-54	8.18218e-53	60529	Homeoboxes / PRD class	PRD
ALYREF	0.805097	5.38501	2.07346e-29	9.60302e-29	2106.13	0.805021	0.0690417	11.6599	2.04239e-31	9.73861e-31	10189	THO complex subunits, "RNA binding motif (RRM) containing"	THOC, RBM
AMACR	0.665811	4.51451	1.64613e-31	8.2011e-31	1140.15	0.656014	0.0522228	12.5618	3.42258e-36	1.89131e-35	23600	0	0
AMBN	-1.0932	-4.59843	1.96767e-05	3.28896e-05	0.15296	-1.72081	0.471478	-3.64983	0.000262418	0.000404953	258	0	0
AMBP	0.892948	0.878026	7.70303e-05	0.000123565	91.0405	0.8955	0.208309	4.2989	1.71651e-05	2.87313e-05	259	Lipocalins	LCN
AMBRA1	0.185072	5.75569	4.12724e-07	7.62223e-07	2702.45	0.178596	0.0344926	5.17781	2.24511e-07	4.18083e-07	55626	WD repeat domain containing, "DDB1 and CUL4 associated factors"	WDR, DCAF
AMD1	-0.592293	6.15565	2.4681e-21	8.57986e-21	3562.36	-0.594525	0.0644661	-9.22229	2.90834e-20	9.34433e-20	262	0	0
AMDHD1	0.740352	0.64718	2.78569e-05	4.61345e-05	76.47	0.730962	0.165305	4.42191	9.7832e-06	1.6626e-05	144193	0	0
AMDHD2	1.0462	4.11917	2.65459e-32	1.35373e-31	877.297	1.04834	0.0832608	12.591	2.36575e-36	1.31342e-35	51005	0	0
AMELX	2.19082	-4.39214	4.49208e-05	7.33064e-05	0.0960446	0.675277	0.841329	0.802631	0.422188	0.474017	265	0	0
AMELY	-0.901476	-4.6873	3.20358e-07	5.95335e-07	0	0	0	0	1	NA	266	0	0
AMER1	-0.415256	3.22245	3.91773e-13	9.74261e-13	464.7	-0.421401	0.0566897	-7.43348	1.05781e-13	2.63936e-13	139285	-	AMER
AMER2	2.42559	-2.54295	1.56e-05	2.62247e-05	2.29355	1.63809	0.505294	3.24185	0.00118757	0.00174758	219287	-	AMER
AMER3	5.5758	-0.538752	1.60693e-17	4.79741e-17	4.51717	2.76179	0.414084	6.66963	2.56446e-11	5.79529e-11	205147	-	AMER
AMFR	0.520383	7.85912	1.11573e-10	2.48476e-10	11574.3	0.50706	0.0763091	6.64482	3.03597e-11	6.84092e-11	267	RING-type (C3HC4) zinc fingers	RNF
AMH	2.93355	0.139083	3.36741e-34	1.82129e-33	54.0201	2.9301	0.196702	14.8961	3.4941e-50	2.94008e-49	268	Endogenous ligands	ENDOLIG
AMHR2	0.326238	-2.99089	0.119309	0.145037	4.21014	0.847056	0.195537	4.33196	1.4779e-05	2.48403e-05	269	0	0
AMICA1	-0.158707	3.1655	0.19746	0.233058	453.349	-0.142318	0.12749	-1.11631	0.264291	0.307325	120425	Immunoglobulin superfamily / V-set domain containing	VSET
AMIGO1	-0.645006	2.62211	4.1703e-16	1.17578e-15	305.01	-0.658024	0.0806278	-8.16126	3.31554e-16	9.1226e-16	57463	Immunoglobulin superfamily / V-set domain containing	VSET
AMIGO2	-1.09547	6.10474	4.39615e-20	1.45202e-19	3439.19	-1.0946	0.128649	-8.50844	1.76284e-17	5.10019e-17	347902	Immunoglobulin superfamily / Immunoglobulin-like domain containing	IGD
AMIGO3	1.07243	2.52516	1.40998e-34	7.72571e-34	287.133	1.06547	0.0800972	13.3022	2.24755e-40	1.41016e-39	386724	Immunoglobulin superfamily / Immunoglobulin-like domain containing	IGD
AMMECR1	0.837288	4.41287	8.18564e-23	3.0129e-22	1063.19	0.8322	0.0789727	10.5378	5.78224e-26	2.29506e-25	9949	0	0
AMMECR1L	-0.150628	5.46846	1.0331e-05	1.75671e-05	2212.67	-0.155476	0.0324847	-4.78613	1.7003e-06	3.01115e-06	83607	0	0
AMN	-0.81696	-3.03838	6.17689e-06	1.06391e-05	3.91561	-0.211885	0.189307	-1.11927	0.263025	0.306012	81693	0	0
AMN1	0.31828	3.65303	1.04692e-06	1.88762e-06	626.208	0.31253	0.0614316	5.08744	3.6293e-07	6.6815e-07	196394	0	0
AMOT	-0.807286	5.49001	1.29806e-21	4.56108e-21	2243.22	-0.819456	0.0887308	-9.2353	2.57572e-20	8.29278e-20	154796	0	0
AMOTL1	-1.61835	6.01518	1.76805e-95	4.25057e-94	3244.8	-1.61533	0.08754	-18.4525	4.9765e-76	8.54934e-75	154810	0	0
AMOTL2	-1.38385	6.68574	1.51364e-118	5.55929e-117	5163.18	-1.3852	0.0661251	-20.9482	1.94779e-97	6.07271e-96	51421	0	0
AMPD1	-4.68503	1.37622	2.80573e-119	1.05118e-117	36.1587	-2.27644	0.217408	-10.4708	1.17631e-25	4.60742e-25	270	0	0
AMPD2	0.203012	5.17183	1.39776e-05	2.35825e-05	1809.19	0.202145	0.0463144	4.36463	1.27339e-05	2.15048e-05	271	0	0
AMPD3	0.225527	3.8682	0.00263755	0.00377336	728.108	0.217318	0.0723661	3.00303	0.00267303	0.0038292	272	0	0
AMPH	0.529822	3.54534	0.00193248	0.00279465	581.39	0.514016	0.161912	3.17467	0.00150005	0.00218971	273	0	0
AMT	-0.903958	2.56976	2.43304e-17	7.21547e-17	297.544	-0.892506	0.114794	-7.77486	7.5533e-15	1.97412e-14	275	0	0
AMTN	0.302008	-3.49483	0.365038	0.412108	2.20048	0.0855271	0.343622	0.248899	0.803439	0.845146	401138	0	0
AMY1A	-2.05579	-1.16084	1.72673e-36	1.00061e-35	18.2253	-2.37186	0.166504	-14.2451	4.80928e-46	3.55774e-45	276	0	0
AMY2A	2.8365	-0.143736	1.13437e-12	2.76699e-12	6.77258	-0.0835891	0.213735	-0.391088	0.695732	0.744367	279	0	0
AMY2B	-1.14345	3.28913	6.50093e-28	2.85011e-27	491.012	-1.12866	0.114246	-9.87921	5.12372e-23	1.82469e-22	280	0	0
AMZ1	2.91846	1.81161	4.00909e-41	2.68638e-40	174.457	2.90025	0.174317	16.6378	3.711e-62	4.33874e-61	155185	0	0
AMZ2	0.405836	6.40179	4.9106e-12	1.16703e-11	4227.75	0.397815	0.0556478	7.14881	8.75351e-13	2.10107e-12	51321	0	0
AMZ2P1	-0.0468659	3.57007	0.42056	0.470315	593.693	-0.0487623	0.058173	-0.838229	0.401902	0.453003	201283	0	0
ANAPC1	-0.343732	5.13464	4.75144e-09	9.73436e-09	1750.68	-0.351564	0.0581744	-6.04327	1.51019e-09	3.15027e-09	64682	Anaphase promoting complex subunits	ANAPC
ANAPC10	-0.30768	2.67063	2.04598e-15	5.59932e-15	316.598	-0.31207	0.0358777	-8.69817	3.37269e-18	1.00396e-17	10393	Anaphase promoting complex subunits	ANAPC
ANAPC11	1.03654	5.98525	2.93448e-34	1.59175e-33	3199.84	1.03546	0.0805117	12.8609	7.4674e-38	4.36907e-37	51529	Anaphase promoting complex subunits	ANAPC
ANAPC13	0.14282	6.10104	0.00233392	0.00335464	3432.48	0.136799	0.0448029	3.05335	0.002263	0.00326264	25847	Anaphase promoting complex subunits	ANAPC
ANAPC15	0.364588	4.59204	5.66924e-08	1.10108e-07	1213.31	0.364349	0.0665013	5.47883	4.28152e-08	8.27668e-08	25906	Anaphase promoting complex subunits	ANAPC
ANAPC16	-0.304472	6.83646	3.04238e-15	8.2656e-15	5729.56	-0.307234	0.0389736	-7.88315	3.19231e-15	8.46381e-15	119504	Anaphase promoting complex subunits	ANAPC
ANAPC2	0.443893	5.36009	4.67291e-16	1.31388e-15	2066.49	0.443917	0.0540329	8.21568	2.10973e-16	5.84997e-16	29882	Anaphase promoting complex subunits	ANAPC
ANAPC4	-0.389464	4.60625	7.61849e-34	4.08181e-33	1218.37	-0.390397	0.0315832	-12.3609	4.25341e-35	2.28238e-34	29945	Anaphase promoting complex subunits	ANAPC
ANAPC5	0.0685916	6.97091	0.0376997	0.0485275	6283.73	0.0639263	0.031921	2.00264	0.0452156	0.0578561	51433	Anaphase promoting complex subunits	ANAPC
ANAPC7	0.429269	5.85136	7.49666e-35	4.13747e-34	2891.24	0.425339	0.0330517	12.8689	6.73535e-38	3.94533e-37	51434	Anaphase promoting complex subunits, "Tetratricopeptide (TTC) repeat domain containing"	ANAPC, TTC
ANG	-0.360278	4.44614	4.02822e-05	6.59569e-05	1092.36	-0.363798	0.0904027	-4.02419	5.71712e-05	9.24319e-05	283	Ribonucleases, RNase A	RNASE
ANGEL1	-0.13062	4.90841	0.00801277	0.010963	1499.25	-0.136632	0.0479749	-2.84798	0.00439979	0.00617548	23357	0	0
ANGEL2	0.433692	5.54227	1.65579e-18	5.13674e-18	2324.71	0.428142	0.0453899	9.43255	4.00229e-21	1.3321e-20	90806	0	0
ANGPT1	-3.41383	3.11444	5.90746e-264	3.278e-261	433.48	-3.40442	0.11817	-28.8095	1.63219e-182	6.34139e-180	284	Fibrinogen C domain containing	FIBC
ANGPT2	-0.504874	4.03587	4.51291e-09	9.25898e-09	818.082	-0.505598	0.0885099	-5.71233	1.11442e-08	2.23027e-08	285	Fibrinogen C domain containing	FIBC
ANGPT4	-3.43388	-1.4777	2.00364e-143	1.19497e-141	16.2399	-3.4312	0.161748	-21.2132	7.21237e-100	2.40448e-98	51378	Fibrinogen C domain containing	FIBC
ANGPTL1	-2.99693	3.15468	2.2395e-144	1.36033e-142	445.72	-2.98165	0.139014	-21.4486	4.70498e-102	1.6735e-100	9068	Fibrinogen C domain containing	FIBC
ANGPTL2	-1.74161	6.89217	6.93347e-88	1.40802e-86	5976.31	-1.73647	0.0994563	-17.4596	2.9085e-68	4.04687e-67	23452	Fibrinogen C domain containing	FIBC
ANGPTL3	-2.03285	-3.52953	1.74911e-21	6.12082e-21	1.82439	-1.76396	0.237772	-7.41869	1.18286e-13	2.94738e-13	27329	Fibrinogen C domain containing	FIBC
ANGPTL4	-2.28635	4.6648	9.04774e-69	1.21253e-67	1283.49	-2.26354	0.152279	-14.8644	5.61438e-50	4.68902e-49	51129	Fibrinogen C domain containing	FIBC
ANGPTL5	-4.41435	-1.0732	4.8079e-153	3.43941e-151	22.1518	-4.39992	0.205929	-21.3662	2.75607e-101	9.63336e-100	253935	Fibrinogen C domain containing	FIBC
ANGPTL6	1.68601	-1.67934	2.98918e-26	1.23982e-25	13.954	1.707	0.147868	11.5441	7.9082e-31	3.70523e-30	83854	Fibrinogen C domain containing	FIBC
ANGPTL7	-4.33799	1.14481	1.22694e-106	3.6936e-105	109.1	-4.26517	0.242074	-17.6192	1.75338e-69	2.53387e-68	10218	Fibrinogen C domain containing	FIBC
ANK1	0.159974	2.94247	0.571794	0.623017	107.009	0.519526	0.182768	2.84255	0.00447539	0.00627369	286	Ankyrin repeat domain containing	ANKRD
ANK2	-2.25814	4.71526	1.50068e-114	5.20446e-113	1319.83	-2.24888	0.115545	-19.4633	2.24918e-84	4.83406e-83	287	Ankyrin repeat domain containing	ANKRD
ANK3	0.0812536	5.97193	0.410013	0.459145	3130.06	0.0745121	0.0952566	0.782225	0.434082	0.486237	288	Ankyrin repeat domain containing	ANKRD
ANKAR	-0.919141	0.823534	8.43794e-46	6.49079e-45	86.5182	-0.921984	0.0659957	-13.9704	2.36378e-44	1.65817e-43	150709	Ankyrin repeat domain containing, "Armadillo repeat containing"	ANKRD, ARMC
ANKDD1A	-1.6894	2.1488	1.02938e-132	4.92638e-131	221.88	-1.67989	0.0778727	-21.5722	3.27601e-103	1.20776e-101	348094	Ankyrin repeat domain containing	ANKRD
ANKEF1	0.759917	4.17919	1.46742e-23	5.5668e-23	900.555	0.748888	0.069703	10.744	6.32492e-27	2.59615e-26	63926	EF-hand domain containing, "Ankyrin repeat domain containing"	EFHAND, ANKRD
ANKFN1	0.54482	-0.566208	0.0563095	0.0710653	21.4235	0.181108	0.247466	0.731848	0.464262	0.517289	162282	Ankyrin repeat domain containing, "Fibronectin type III domain containing"	ANKRD, FN3
ANKFY1	-0.388643	6.57328	6.68533e-19	2.10516e-18	4754.43	-0.396265	0.042517	-9.32014	1.16186e-20	3.79517e-20	51479	Zinc fingers, FYVE domain containing, "BTB/POZ domain containing", "Ankyrin repeat domain containing"	ZFYVE, BTBD, ANKRD
ANKH	-0.229451	6.52275	0.00335417	0.0047519	4606.84	-0.233541	0.0800055	-2.91906	0.0035109	0.00496957	56172	0	0
ANKHD1	-0.047457	6.9804	0.368706	0.415929	6302.95	-0.0533132	0.0512558	-1.04014	0.298274	0.343638	54882	Ankyrin repeat domain containing	ANKRD
ANKHD1-EIF4EBP3	0.259545	5.9393	0.000150523	0.00023654	3054.38	0.247176	0.0651009	3.79681	0.000146572	0.000230443	404734	0	0
ANKIB1	0.0722382	6.32122	0.189092	0.223722	3990.52	0.0659361	0.0521934	1.2633	0.20648	0.244234	54467	Ankyrin repeat domain containing	ANKRD
ANKK1	-1.09609	0.0675113	1.86164e-18	5.76579e-18	51.0303	-1.07919	0.135073	-7.98972	1.35242e-15	3.63773e-15	255239	Ankyrin repeat domain containing	ANKRD
ANKLE1	-0.535651	-1.06482	4.84849e-08	9.45161e-08	22.1544	-0.532332	0.101077	-5.2666	1.38973e-07	2.61672e-07	126549	Ankyrin repeat domain containing	ANKRD
ANKLE2	0.0158474	6.37981	0.613302	0.663909	4169.95	0.0112664	0.0298412	0.377545	0.705768	0.754106	23141	Ankyrin repeat domain containing	ANKRD
ANKMY1	0.590138	4.00351	1.15596e-20	3.91508e-20	804.327	0.591236	0.0606072	9.7552	1.75249e-22	6.11918e-22	51281	Zinc fingers, MYND-type, "Ankyrin repeat domain containing"	ZMYND, ANKRD
ANKMY2	-0.540868	4.71379	1.03889e-29	4.86527e-29	1310.38	-0.546403	0.0479111	-11.4045	3.96988e-30	1.82198e-29	57037	Zinc fingers, MYND-type, "Ankyrin repeat domain containing"	ZMYND, ANKRD
ANKRA2	0.143332	4.22211	0.00311847	0.00443204	930.254	0.138202	0.0451884	3.05835	0.00222558	0.00321098	57763	Ankyrin repeat domain containing	ANKRD
ANKRD1	-3.39789	0.17228	3.27267e-57	3.36967e-56	14.7348	0.595585	0.206024	2.89085	0.00384203	0.00541589	27063	Ankyrin repeat domain containing	ANKRD
ANKRD10	0.216791	6.35851	0.000244445	0.000379257	4116.76	0.217017	0.0579984	3.74177	0.000182728	0.0002854	55608	Ankyrin repeat domain containing	ANKRD
ANKRD11	-0.495888	6.54461	1.0169e-32	5.23521e-32	4681.01	-0.49921	0.0427798	-11.6693	1.8294e-31	8.7354e-31	29123	Ankyrin repeat domain containing	ANKRD
ANKRD12	-0.385051	6.17291	9.60047e-10	2.04045e-09	3595.85	-0.391062	0.0631357	-6.19399	5.86584e-10	1.24784e-09	23253	Ankyrin repeat domain containing	ANKRD
ANKRD13A	-0.397331	5.82772	8.61575e-26	3.5237e-25	2842.25	-0.398129	0.037699	-10.5607	4.53226e-26	1.80638e-25	88455	Ankyrin repeat domain containing	ANKRD
ANKRD13B	0.546053	3.30142	1.72639e-09	3.62234e-09	493.93	0.543435	0.0867366	6.26535	3.71986e-10	7.98729e-10	124930	Ankyrin repeat domain containing	ANKRD
ANKRD13C	-0.148655	4.95241	0.000105181	0.000167129	1545.68	-0.153787	0.0362209	-4.24581	2.1781e-05	3.62204e-05	81573	Ankyrin repeat domain containing	ANKRD
ANKRD13D	0.975481	5.21697	1.84591e-34	1.00794e-33	1873.14	0.976397	0.0755546	12.9231	3.33567e-38	1.96417e-37	338692	Ankyrin repeat domain containing	ANKRD
ANKRD16	0.358163	3.3273	8.67425e-12	2.03695e-11	501.943	0.357514	0.0503181	7.10507	1.20259e-12	2.87254e-12	54522	Ankyrin repeat domain containing	ANKRD
ANKRD17	-0.209903	7.20592	0.000300419	0.000462883	7363.35	-0.217019	0.0569693	-3.8094	0.000139302	0.00021932	26057	Ankyrin repeat domain containing	ANKRD
ANKRD18DP	-0.352468	-4.26284	0.0686302	0.085818	0.687985	-0.41113	0.240682	-1.70819	0.0876018	0.108558	348840	0	0
ANKRD19P	0.572624	1.72236	3.54554e-09	7.31667e-09	165.34	0.579191	0.0936581	6.1841	6.24566e-10	1.32738e-09	138649	0	0
ANKRD2	-3.72504	-0.290802	2.73495e-82	4.91693e-81	10.5645	1.35764	0.188034	7.22019	5.19159e-13	1.25989e-12	26287	Ankyrin repeat domain containing	ANKRD
ANKRD20A11P	1.00749	-1.9731	2.81834e-08	5.55791e-08	10.7953	1.0107	0.170124	5.94093	2.83412e-09	5.84144e-09	391267	0	0
ANKRD20A20P	-1.86793	-3.84785	7.78543e-27	3.2903e-26	1.52817	-1.95919	0.206223	-9.50034	2.09208e-21	7.03851e-21	728788	0	0
ANKRD20A3	-1.23884	-1.11344	1.75215e-29	8.13326e-29	21.158	-1.2421	0.117953	-10.5305	6.25004e-26	2.47636e-25	441425	Ankyrin repeat domain containing	ANKRD
ANKRD20A4	-0.527611	-2.84059	0.0155398	0.0207416	3.96757	-0.981046	0.206794	-4.74409	2.09451e-06	3.69005e-06	728747	Ankyrin repeat domain containing	ANKRD
ANKRD20A8P	-0.321543	-1.30955	0.0185797	0.024612	18.1848	-0.329958	0.140253	-2.35259	0.0186432	0.024791	729171	0	0
ANKRD20A9P	0.191813	0.0448958	0.0692861	0.0865855	49.606	0.186119	0.101409	1.83533	0.0664564	0.0835325	284232	0	0
ANKRD22	1.81839	3.13744	3.4077e-34	1.84211e-33	440.87	1.81578	0.129166	14.0578	6.9018e-45	4.92015e-44	118932	Ankyrin repeat domain containing	ANKRD
ANKRD23	-3.17702	2.64688	3.33751e-121	1.28319e-119	108.548	0.400787	0.081322	4.9284	8.29072e-07	1.49578e-06	200539	Ankyrin repeat domain containing	ANKRD
ANKRD24	0.785164	1.26474	3.11186e-10	6.77587e-10	119.062	0.78231	0.117268	6.67113	2.5384e-11	5.73831e-11	170961	Ankyrin repeat domain containing	ANKRD
ANKRD26	0.168011	4.08604	0.0491605	0.0624653	844.705	0.160108	0.0820228	1.95199	0.0509393	0.0648351	22852	Ankyrin repeat domain containing	ANKRD
ANKRD26P1	-1.81605	-3.9298	7.66312e-15	2.04619e-14	1.36925	-1.88664	0.29433	-6.40996	1.45556e-10	3.1853e-10	124149	0	0
ANKRD26P3	-1.53138	-4.46446	5.68367e-08	1.10378e-07	0.366538	-1.854	0.43717	-4.24092	2.22607e-05	3.69816e-05	100101938	0	0
ANKRD27	-0.12787	5.3449	0.0119931	0.0161727	2030.91	-0.13341	0.0500408	-2.66602	0.00767545	0.0105725	84079	Ankyrin repeat domain containing	ANKRD
ANKRD28	0.0462115	6.23837	0.438321	0.48866	3769.24	0.0400899	0.0570256	0.703015	0.482047	0.535598	23243	Serine/threonine phosphatases / Protein phosphatase 6, regulatory subunits, "Ankyrin repeat domain containing"	PPP6R, ANKRD
ANKRD29	-2.0578	2.49726	4.92734e-83	9.02437e-82	281.107	-2.05115	0.121335	-16.9048	4.14615e-64	5.18025e-63	147463	Ankyrin repeat domain containing	ANKRD
ANKRD30A	1.09219	5.76605	3.41655e-08	6.71567e-08	2708.5	1.07902	0.179525	6.01043	1.85037e-09	3.8448e-09	91074	Ankyrin repeat domain containing	ANKRD
ANKRD30B	2.55919	3.79908	3.8438e-23	1.43407e-22	688.988	2.51831	0.208727	12.0651	1.6149e-33	8.24514e-33	374860	Ankyrin repeat domain containing	ANKRD
ANKRD30BL	-0.752148	-4.2599	0.000832064	0.00123752	0.711102	-0.839392	0.273557	-3.06844	0.00215182	0.00310701	554226	Ankyrin repeat domain containing	ANKRD
ANKRD30BP2	0.596362	-4.51534	0.0710379	0.0886721	0.271742	0.876852	0.520315	1.68523	0.0919437	0.113625	149992	0	0
ANKRD31	-0.359731	-2.43806	0.0108366	0.014674	7.19753	-0.371136	0.14444	-2.56949	0.0101848	0.0138842	256006	Ankyrin repeat domain containing	ANKRD
ANKRD32	0.333655	3.26413	9.76748e-09	1.97495e-08	477.627	0.329511	0.053767	6.1285	8.87131e-10	1.87163e-09	84250	Ankyrin repeat domain containing	ANKRD
ANKRD33	-0.902382	-3.91599	6.41984e-05	0.000103613	1.16483	-1.29967	0.234006	-5.554	2.79209e-08	5.45696e-08	341405	Ankyrin repeat domain containing	ANKRD
ANKRD34A	0.289396	0.471803	0.0104789	0.0142036	67.7681	0.285786	0.109483	2.61032	0.00904581	0.0123774	284615	Ankyrin repeat domain containing	ANKRD
ANKRD34B	0.770524	-2.44002	0.0053174	0.00740547	5.28467	0.247673	0.242934	1.01951	0.307962	0.354032	340120	Ankyrin repeat domain containing	ANKRD
ANKRD34C	-0.346483	-2.69395	0.144777	0.173896	5.84111	-0.356881	0.261679	-1.36381	0.172627	0.206636	390616	Ankyrin repeat domain containing	ANKRD
ANKRD35	-1.63621	2.15841	9.88781e-53	9.24017e-52	222.9	-1.6347	0.119675	-13.6595	1.77285e-42	1.17858e-41	148741	Ankyrin repeat domain containing	ANKRD
ANKRD36	-0.596062	3.21519	4.72014e-16	1.32643e-15	463.645	-0.591294	0.0761597	-7.76387	8.23759e-15	2.14907e-14	375248	Ankyrin repeat domain containing	ANKRD
ANKRD36B	-0.655013	0.934098	7.90561e-10	1.68792e-09	93.3362	-0.65508	0.110395	-5.93397	2.95699e-09	6.08724e-09	57730	Ankyrin repeat domain containing	ANKRD
ANKRD36BP1	-0.739884	2.51595	2.8273e-12	6.78678e-12	282.878	-0.744009	0.110277	-6.74675	1.51197e-11	3.44922e-11	84832	0	0
ANKRD36BP2	-0.221649	1.03946	0.177868	0.211197	101.743	-0.204124	0.169709	-1.20279	0.229059	0.268583	645784	0	0
ANKRD37	-0.413125	2.52442	4.10152e-07	7.57678e-07	287.024	-0.412763	0.0834872	-4.94402	7.65262e-07	1.38289e-06	353322	Ankyrin repeat domain containing	ANKRD
ANKRD39	0.727703	3.12169	5.23895e-25	2.08451e-24	436.365	0.724834	0.0669922	10.8197	2.77724e-27	1.15331e-26	51239	Ankyrin repeat domain containing	ANKRD
ANKRD40	-0.839633	6.38271	1.0351e-50	9.14837e-50	4171.17	-0.849668	0.0582114	-14.5963	2.96701e-48	2.34059e-47	91369	Ankyrin repeat domain containing	ANKRD
ANKRD42	0.603953	4.36162	3.14041e-21	1.08783e-20	1023.66	0.595575	0.0587329	10.1404	3.65651e-24	1.36171e-23	338699	Ankyrin repeat domain containing	ANKRD
ANKRD44	-0.313706	2.13727	0.00453137	0.00634651	218.084	-0.31641	0.112975	-2.80072	0.00509884	0.00711163	91526	Serine/threonine phosphatases / Protein phosphatase 6, regulatory subunits, "Ankyrin repeat domain containing"	PPP6R, ANKRD
ANKRD45	-1.42691	-1.41255	1.73178e-46	1.36488e-45	16.8353	-1.4287	0.106995	-13.3529	1.1399e-40	7.21022e-40	339416	Ankyrin repeat domain containing	ANKRD
ANKRD46	-0.381775	4.86689	3.26861e-08	6.42795e-08	1455.73	-0.391563	0.0702606	-5.57301	2.50379e-08	4.90821e-08	157567	Ankyrin repeat domain containing	ANKRD
ANKRD49	-0.110435	3.87336	0.0310157	0.0402798	731.47	-0.111883	0.049898	-2.24224	0.0249457	0.0327514	54851	Ankyrin repeat domain containing	ANKRD
ANKRD50	0.727702	6.61227	4.65922e-15	1.25536e-14	4883.81	0.722472	0.0866501	8.33781	7.56789e-17	2.13509e-16	57182	Ankyrin repeat domain containing	ANKRD
ANKRD52	0.267288	6.28195	4.43701e-07	8.18549e-07	3887.26	0.258709	0.0500128	5.17286	2.30536e-07	4.29107e-07	283373	Serine/threonine phosphatases / Protein phosphatase 6, regulatory subunits, "Ankyrin repeat domain containing"	PPP6R, ANKRD
ANKRD53	-3.07136	0.306549	7.71859e-217	1.74143e-214	60.6999	-3.05831	0.116493	-26.2531	6.58401e-152	8.98762e-150	79998	Ankyrin repeat domain containing	ANKRD
ANKRD54	0.404175	4.4154	9.22172e-15	2.45375e-14	1069.44	0.401556	0.0503909	7.96882	1.60203e-15	4.29654e-15	129138	Ankyrin repeat domain containing	ANKRD
ANKRD55	0.639321	-1.64583	0.000181351	0.000283616	14.1551	0.640657	0.163507	3.91823	8.9203e-05	0.000142374	79722	Ankyrin repeat domain containing	ANKRD
ANKRD6	-0.678276	3.51492	3.48697e-25	1.39662e-24	571.57	-0.676295	0.0683876	-9.88914	4.63999e-23	1.65417e-22	22881	Ankyrin repeat domain containing	ANKRD
ANKRD65	-1.09359	3.12871	7.43251e-32	3.73371e-31	440.16	-1.08509	0.101943	-10.6442	1.8566e-26	7.51379e-26	441869	Ankyrin repeat domain containing	ANKRD
ANKRD66	2.89682	-3.71917	7.70906e-08	1.48559e-07	0.843514	2.12182	0.561672	3.77769	0.00015829	0.000248326	100287718	Ankyrin repeat domain containing	ANKRD
ANKRD7	-0.117729	-3.32866	0.560549	0.61239	2.7477	-0.319251	0.203901	-1.56572	0.117415	0.143366	56311	Ankyrin repeat domain containing	ANKRD
ANKRD9	0.37868	2.0637	0.000134338	0.000212046	209.089	0.37317	0.0962471	3.8772	0.000105665	0.000167773	122416	0	0
ANKS1A	-0.466698	5.75347	4.7711e-32	2.41925e-31	2696.46	-0.473276	0.039008	-12.1328	7.08128e-34	3.6589e-33	23294	Sterile alpha motif (SAM) domain containing, "Ankyrin repeat domain containing"	SAMD, ANKRD
ANKS1B	0.749793	2.92493	3.80156e-12	9.0745e-12	375.367	0.736196	0.0995985	7.39164	1.4503e-13	3.59912e-13	56899	Sterile alpha motif (SAM) domain containing, "Ankyrin repeat domain containing"	SAMD, ANKRD
ANKS3	0.834961	4.16546	1.89459e-21	6.62541e-21	906.215	0.842253	0.0840151	10.025	1.18334e-23	4.32943e-23	124401	Sterile alpha motif (SAM) domain containing, "Ankyrin repeat domain containing"	SAMD, ANKRD
ANKS4B	-1.41041	-4.14737	1.29566e-11	3.01636e-11	0.914309	-1.5264	0.253952	-6.0106	1.84834e-09	3.84099e-09	257629	Sterile alpha motif (SAM) domain containing, "Ankyrin repeat domain containing"	SAMD, ANKRD
ANKS6	-1.11885	2.96373	5.27212e-39	3.30207e-38	391.059	-1.11346	0.0930672	-11.964	5.4854e-33	2.75538e-32	203286	Sterile alpha motif (SAM) domain containing, "Ankyrin repeat domain containing"	SAMD, ANKRD
ANKUB1	-1.18206	-4.4977	1.4501e-07	2.75131e-07	0.292977	-1.51324	0.317944	-4.75946	1.94114e-06	3.42534e-06	389161	Ankyrin repeat domain containing	ANKRD
ANKZF1	0.0560118	4.98523	0.299065	0.343176	1590.94	0.058802	0.053989	1.08915	0.276088	0.320012	55139	Zinc fingers, C2H2-type, "Ankyrin repeat domain containing"	ZNF, ANKRD
ANLN	2.40919	4.44638	1.40099e-80	2.42732e-79	1087.37	2.39542	0.10472	22.8746	8.32339e-116	4.55711e-114	54443	Pleckstrin homology (PH) domain containing	PLEKH
ANO1	-0.631829	7.68884	5.62614e-09	1.14959e-08	10344.7	-0.627505	0.11401	-5.50395	3.71374e-08	7.21013e-08	55107	Ion channels / Chloride channels : Calcium activated : Anoctamins	ANO
ANO10	-0.0743648	5.55812	0.100673	0.123413	2356.56	-0.0814391	0.0444553	-1.83193	0.0669615	0.0841361	55129	Ion channels / Chloride channels : Calcium activated : Anoctamins	ANO
ANO2	-0.302067	1.56679	0.0686692	0.0858564	120.771	-0.659408	0.15191	-4.34079	1.41971e-05	2.38881e-05	57101	Ion channels / Chloride channels : Calcium activated : Anoctamins	ANO
ANO3	-1.59709	1.29631	6.5966e-12	1.55744e-11	121.154	-1.57667	0.258978	-6.08804	1.14301e-09	2.3977e-09	63982	Ion channels / Chloride channels : Calcium activated : Anoctamins	ANO
ANO4	-0.299284	-0.851419	0.156971	0.187709	16.0308	-1.21993	0.176286	-6.92021	4.50987e-12	1.05382e-11	121601	Ion channels / Chloride channels : Calcium activated : Anoctamins	ANO
ANO5	-0.834498	2.37839	1.67047e-05	2.80199e-05	229.394	-0.121224	0.19912	-0.608798	0.542658	0.595768	203859	Ion channels / Chloride channels : Calcium activated : Anoctamins	ANO
ANO6	-1.44583	7.25637	2.49436e-131	1.1639e-129	7646.01	-1.45417	0.0645905	-22.5137	3.04424e-112	1.47136e-110	196527	Ion channels / Chloride channels : Calcium activated : Anoctamins	ANO
ANO7	1.66394	0.942095	3.21855e-19	1.02529e-18	73.6418	1.27284	0.140939	9.03112	1.69923e-19	5.31006e-19	50636	Ion channels / Chloride channels : Calcium activated : Anoctamins	ANO
ANO8	0.355096	4.15013	1.3282e-06	2.38055e-06	889.876	0.35247	0.0716744	4.91765	8.75906e-07	1.57802e-06	57719	Ion channels / Chloride channels : Calcium activated : Anoctamins	ANO
ANO9	1.64267	3.78475	4.72691e-43	3.33958e-42	692.469	1.64341	0.105573	15.5666	1.227e-54	1.17373e-53	338440	Ion channels / Chloride channels : Calcium activated : Anoctamins	ANO
ANP32A	0.407149	7.28648	7.19324e-24	2.75685e-23	7820.55	0.40236	0.0382072	10.531	6.21656e-26	2.46358e-25	8125	ANP32 acidic nuclear phosphoproteins	ANP32
ANP32A-IT1	-0.602821	-1.29379	8.27849e-07	1.50186e-06	18.3601	-0.612439	0.125981	-4.86135	1.16589e-06	2.08577e-06	80035	Long non-coding RNAs	LNCRNA
ANP32AP1	0.54855	-0.789594	7.38206e-15	1.97217e-14	27.0602	0.544966	0.0665388	8.1902	2.60796e-16	7.20972e-16	723972	0	0
ANP32B	-0.034988	7.12231	0.412135	0.461396	6996.11	-0.0378411	0.043367	-0.872577	0.382894	0.433052	10541	ANP32 acidic nuclear phosphoproteins	ANP32
ANP32C	0.717314	-2.90432	9.16743e-10	1.95003e-09	4.78361	0.734291	0.117882	6.22906	4.69248e-10	1.00288e-09	23520	ANP32 acidic nuclear phosphoproteins	ANP32
ANP32D	-0.191301	-4.42856	0.386466	0.434769	0.402942	-0.245764	0.264321	-0.929793	0.352478	0.401235	23519	ANP32 acidic nuclear phosphoproteins	ANP32
ANP32E	0.135905	5.84049	0.0343368	0.0443796	2865.23	0.132396	0.0625408	2.11696	0.0342632	0.0444214	81611	ANP32 acidic nuclear phosphoproteins	ANP32
ANPEP	-0.486146	7.22224	0.00499923	0.00697751	7503.78	-0.4781	0.180845	-2.6437	0.00820063	0.0112621	290	CD molecules	CD
ANTXR1	0.256232	8.10829	0.0128153	0.0172487	13812.3	0.253762	0.09994	2.53915	0.0111124	0.0150916	84168	0	0
ANTXR2	-1.7701	5.83454	5.96037e-145	3.64204e-143	2863.2	-1.77145	0.0783653	-22.605	3.87029e-113	1.9259e-111	118429	0	0
[truncated: 19,755 more rows]

## Sheet: Luminal A_HSPs
	logFC_EdgeR	logCPM_EdgeR	Pvalue_EdgeR	FDR_EdgeR	baseMean_DESeq2	log2FoldChange_DESeq2	lfcSE_DESeq2	stat_DESeq2	pvalue_DESeq2	padj_DESeq2	GeneId	Gene.Family	Gene.Family.Tag
[truncated: 95 more rows]

[truncated: 8 more sheets: Luminal B, Luminal B_HSPs, HER2, HER2_HSPs, Basal-like, Basal-like_HSPs, Normal-like, Normal-like_HSPs]
