# Supplementary material for: Comprehensive transcriptomic analysis of heat shock proteins in the molecular subtypes of human breast cancer
Source: BMC Cancer. 2018 Jun 28;18:700. doi: 10.1186/s12885-018-4621-1 (PMC6022707; doi:10.1186/s12885-018-4621-1)
Supplement: Supplementary file 7 — HSPs differential gene expression between tumour tissues. The values were determined by EdgeR ANOVA-like method performed on 20,531 genes from BRCA TCGA. Only HSPs values are showed. Each column includes log2 fold change values for all comparison, log2 mean counts per million (logCPM), F-statistic and corresponding p-values and FDR values. The conditions compared are Luminal A vs. Luminal B, Luminal A vs. HER2, Luminal A vs. Basal-like, Luminal B vs. HER2, Luminal B vs. Basal-like and HER2 vs. Basal-like. Comparison between HSP-Clusts were also considered, namely HSP-Clust I vs. HSP-Clust II, HSP-Clust I vs HSP-Clust III and HSP-Clust II vs. HSP-Clust III. (XLSX 35 kb) [file 12885_2018_4621_MOESM7_ESM.xlsx]

## Sheet: PAM_Anova_like
	Luminal A vs Luminal B	Luminal A vs HER2	Luminal A vs Basal-like	Luminal B vs HER2	Luminal B vs Basal-like	HER2 vs Basal-like	logCPM	F	PValue	FDR
BBS10	-0.0717324	0.301029	0.404953	0.372761	0.476686	0.103924	4.29544	28.5699	9.47881e-18	1.96734e-17
BBS12	0.171468	0.827072	0.369483	0.655604	0.198016	-0.457589	2.8066	43.7104	1.35304e-26	3.85662e-26
CCT2	-0.722025	-0.431961	-0.134459	0.290064	0.587567	0.297502	7.73569	61.998	7.3534e-37	2.94926e-36
CCT3	-0.346363	-0.339222	-0.622356	0.00714122	-0.275993	-0.283134	8.97902	78.9778	5.32887e-46	2.81614e-45
CCT4	-0.281551	-0.599897	-0.742719	-0.318346	-0.461168	-0.142822	7.79651	169.836	1.71252e-89	2.73404e-88
CCT5	-0.640559	-0.815252	-0.930139	-0.174693	-0.28958	-0.114887	8.30146	181.654	1.39918e-94	2.48714e-93
CCT6A	-0.429766	-0.80763	-1.09234	-0.377864	-0.662576	-0.284712	8.09895	183.427	2.46709e-95	4.4785e-94
CCT6B	0.187677	-0.0740104	0.493653	-0.261687	0.305976	0.567663	1.98818	13.8495	7.37272e-09	1.0727e-08
CCT7	-0.247823	-0.471426	-0.467215	-0.223603	-0.219392	0.00421069	8.09471	75.5757	3.38045e-44	1.69734e-43
CCT8	-0.369401	-0.546604	-0.536509	-0.177203	-0.167108	0.0100953	7.86895	83.3839	2.59053e-48	1.46277e-47
HSPD1	-0.775284	-0.85366	-0.780307	-0.0783763	-0.00502268	0.0733536	8.81072	138.19	2.83059e-75	3.18787e-74
HSPE1	-0.545502	-0.810008	-0.631324	-0.264505	-0.0858219	0.178683	6.774	82.2627	9.99626e-48	5.54086e-47
MKKS	-0.23806	-0.0982505	-0.0637487	0.139809	0.174311	0.0345018	5.52289	13.6925	9.19775e-09	1.33257e-08
TCP1	-0.48364	-0.681571	-0.857469	-0.197931	-0.373829	-0.175898	7.8057	145.564	1.14197e-78	1.39061e-77
CRYAA	1.14286	0.529853	-0.61647	-0.613006	-1.75933	-1.14632	-4.1709	18.3073	1.40828e-11	2.29072e-11
CRYAB	1.5656	-0.323687	-3.15313	-1.88929	-4.71873	-2.82945	6.17363	399.678	2.85394e-172	3.57282e-170
HSPB1	-0.18137	0.370652	0.734349	0.552022	0.915719	0.363696	9.20784	18.3844	1.2642e-11	2.05995e-11
HSPB2	1.01359	0.660181	-0.952348	-0.353407	-1.96594	-1.61253	1.92968	93.1872	2.23477e-53	1.45703e-52
HSPB3	1.61846	1.20217	-4.13371	-0.416292	-5.75216	-5.33587	-2.83553	202.118	3.97293e-103	8.68672e-102
HSPB6	1.46531	0.967709	0.874141	-0.497599	-0.591167	-0.0935681	4.10339	40.7673	6.69577e-25	1.79279e-24
HSPB7	1.40887	1.13207	1.08416	-0.2768	-0.324713	-0.0479124	1.98522	47.5101	9.14706e-29	2.81219e-28
HSPB8	-0.600224	0.949272	1.78208	1.5495	2.3823	0.832806	5.92304	52.2684	1.8691e-31	6.27648e-31
HSPB9	-0.401619	0.690497	0.145774	1.09212	0.547392	-0.544723	-2.21718	6.99006	0.000117502	0.00014263
HSPB11	-0.224837	-0.144305	-0.346916	0.0805328	-0.122079	-0.202612	4.5061	17.331	5.52663e-11	8.78025e-11
ODF1	1.17996	1.52587	1.44039	0.345906	0.260428	-0.0854785	-4.38899	26.747	1.15617e-16	2.29435e-16
DNAJA1	-0.387605	-0.440124	-0.492516	-0.0525184	-0.104911	-0.0523926	7.72435	59.7556	1.26202e-35	4.84307e-35
DNAJA2	-0.259226	-0.316691	-0.0691399	-0.0574655	0.190086	0.247551	6.45849	14.8935	1.6953e-09	2.53007e-09
DNAJA3	-0.250442	-0.0908045	0.0527501	0.159638	0.303192	0.143555	6.37681	16.5271	1.70677e-10	2.64966e-10
DNAJA4	-0.50666	-0.261239	0.85296	0.245421	1.35962	1.1142	6.53528	63.0483	1.95193e-37	7.95615e-37
DNAJB1	-0.14888	-0.307365	-0.183081	-0.158485	-0.0342013	0.124284	7.6173	11.9572	1.06319e-07	1.47201e-07
DNAJB2	0.0570368	-0.0993621	-0.0590356	-0.156399	-0.116072	0.0403265	6.8258	1.73755	0.157585	0.165985
DNAJB3	0.0455555	-3.59919	-0.65063	-3.64474	-0.696186	2.94856	-4.45358	139.376	7.9838e-76	9.09631e-75
DNAJB4	0.167875	0.098193	-0.230023	-0.0696823	-0.397898	-0.328216	4.08634	10.6263	6.96146e-07	9.29236e-07
DNAJB5	0.18771	-0.279266	-0.127198	-0.466976	-0.314909	0.152068	3.21518	10.8932	4.77521e-07	6.42168e-07
DNAJB6	-0.100439	-0.00339036	-0.462145	0.0970483	-0.361706	-0.458755	6.77493	41.075	4.44756e-25	1.19912e-24
DNAJB7	-0.057267	-0.0460776	-0.402787	0.0111894	-0.34552	-0.35671	-2.65168	4.88684	0.00222931	0.00255742
DNAJB8	-0.0812169	0.17112	0.481936	0.252337	0.563153	0.310815	-4.66549	7.08197	0.0273645	0.0298301
DNAJB9	0.0382672	-0.0435088	0.259058	-0.081776	0.220791	0.302567	5.46099	7.72999	4.14716e-05	5.14008e-05
DNAJB11	-0.440576	-0.612638	-0.974241	-0.172063	-0.533665	-0.361602	6.32496	200.545	1.75642e-102	3.78793e-101
DNAJB12	-0.0531796	0.0273214	0.242673	0.0805009	0.295853	0.215352	6.13379	17.4993	4.36577e-11	6.9667e-11
DNAJB13	-0.303561	0.122912	-0.644475	0.426473	-0.340914	-0.767387	-2.18194	4.25293	0.00536535	0.00604323
DNAJB14	-0.0985691	0.120355	0.573937	0.218924	0.672506	0.453582	4.21919	36.4992	2.01637e-22	4.9347e-22
DNAJC1	-0.188155	0.197131	1.24951	0.385286	1.43767	1.05238	6.52415	68.7317	1.57845e-40	7.09126e-40
DNAJC2	-0.276291	-0.386602	-0.889924	-0.11031	-0.613632	-0.503322	5.36363	211.788	4.68365e-107	1.12468e-105
DNAJC3	-0.152631	-0.28137	0.0547919	-0.128739	0.207423	0.336162	6.98728	7.79036	3.80901e-05	4.72809e-05
DNAJC4	0.381187	0.187617	0.0564587	-0.19357	-0.324729	-0.131159	5.09877	15.5267	6.95829e-10	1.05331e-09
DNAJC5	-0.166534	-0.308168	-0.0520766	-0.141633	0.114458	0.256091	6.9777	9.15257	5.57698e-06	7.17829e-06
DNAJC5B	-1.05338	-1.22658	-0.426312	-0.173204	0.627066	0.80027	0.0118915	28.4401	1.13229e-17	2.3444e-17
DNAJC5G	-1.93739	-0.471935	-2.14787	1.46545	-0.210481	-1.67594	-4.51255	87.3847	2.15293e-50	1.29434e-49
DNAJC6	-0.363147	0.88098	-0.983581	1.24413	-0.620434	-1.86456	2.76656	30.0863	1.19269e-18	2.55664e-18
DNAJC7	-0.201405	0.0271212	0.0196057	0.228526	0.221011	-0.00751551	6.57172	11.4516	2.17065e-07	2.96669e-07
DNAJC8	-0.0193218	-0.181246	-0.198877	-0.161924	-0.179555	-0.0176312	6.53526	19.0639	4.88868e-12	8.09367e-12
DNAJC9	-0.6292	-0.689965	-0.788362	-0.0607653	-0.159162	-0.0983966	5.62789	167.071	2.75893e-88	4.28469e-87
DNAJC10	-0.216686	-0.325947	0.091087	-0.109261	0.307773	0.417034	7.38418	14.376	3.5122e-09	5.17577e-09
DNAJC11	-0.130391	-0.31671	-0.420947	-0.186319	-0.290556	-0.104237	5.79699	69.2559	8.22431e-41	3.72498e-40
DNAJC12	0.0370875	2.01434	4.16622	1.97725	4.12913	2.15188	5.68502	213.249	1.21086e-107	2.94203e-106
DNAJC13	-0.266582	-0.255785	0.0408426	0.0107967	0.307424	0.296628	6.35334	19.2977	3.52664e-12	5.87516e-12
DNAJC14	-0.195486	0.121951	0.51952	0.317437	0.715006	0.397569	6.18304	137.527	5.74906e-75	6.42886e-74
DNAJC15	-0.0573345	-0.638231	-0.0264895	-0.580896	0.030845	0.611741	5.22366	16.4831	1.81565e-10	2.81655e-10
DNAJC16	0.112458	0.351101	0.707421	0.238643	0.594963	0.35632	5.42446	83.8523	1.4751e-48	8.38462e-48
DNAJC17	0.223757	0.0267699	0.657002	-0.196988	0.433245	0.630232	3.8259	42.1048	1.13303e-25	3.12663e-25
DNAJC18	0.118278	0.445106	0.339428	0.326828	0.22115	-0.105678	2.60895	21.6661	1.30028e-13	2.28583e-13
DNAJC19	-0.0507688	0.518843	0.376639	0.569611	0.427408	-0.142204	5.12605	28.3959	1.20285e-17	2.48772e-17
DNAJC21	-0.227897	-0.216092	-0.14425	0.0118048	0.0836469	0.071842	6.16991	17.3439	5.42769e-11	8.6244e-11
DNAJC22	-0.317638	-0.765988	1.61855	-0.44835	1.93619	2.38454	3.09692	61.6176	1.18978e-36	4.73674e-36
DNAJC24	-0.0492169	0.33097	0.18264	0.380187	0.231857	-0.14833	4.02322	19.2974	3.52806e-12	5.87705e-12
DNAJC25	-0.00922834	0.132431	0.253952	0.141659	0.26318	0.121521	3.65068	15.4415	7.84312e-10	1.18489e-09
DNAJC27	0.0914388	0.349	0.465279	0.257561	0.37384	0.116279	2.95047	41.1091	4.25002e-25	1.14661e-24
DNAJC28	0.0489029	0.0410197	0.502168	-0.00788325	0.453265	0.461148	0.767041	24.0945	4.48378e-15	8.38325e-15
DNAJC30	0.0566409	-0.118884	0.131471	-0.175525	0.0748301	0.250355	4.30709	4.37413	0.00453807	0.00513085
GAK	-0.0929131	0.203086	0.503633	0.295999	0.596546	0.300547	6.66207	43.7304	1.31779e-26	3.75876e-26
HSCB	-0.0131329	-0.215266	0.278832	-0.202134	0.291965	0.494099	3.45809	13.609	1.03465e-08	1.49574e-08
SACS	0.0531791	0.09354	-0.918655	0.0403609	-0.971834	-1.01219	4.44297	61.7436	1.01443e-36	4.04807e-36
SEC63	-0.234148	-0.675462	-0.392267	-0.441314	-0.158119	0.283195	7.40327	42.7999	4.51052e-26	1.26114e-25
HSPA1A	-0.219435	0.00908215	0.174293	0.228518	0.393728	0.165211	9.82522	6.02931	0.000452548	0.000534442
HSPA1B	-0.225431	-0.0271371	-0.201662	0.198294	0.0237686	-0.174525	7.14705	5.47487	0.000982652	0.00114402
HSPA1L	-0.0384309	0.0246911	0.646676	0.063122	0.685107	0.621985	2.03523	51.9492	2.82535e-31	9.43208e-31
HSPA2	0.0500302	0.484513	1.33342	0.434483	1.28339	0.84891	5.83844	32.8154	2.91313e-20	6.62782e-20
HSPA4	-0.227364	-0.197259	0.250883	0.0301049	0.478247	0.448142	7.43931	28.3297	1.31706e-17	2.71765e-17
HSPA4L	-1.04709	-0.0879749	-1.4194	0.959116	-0.372312	-1.33143	3.14417	64.1401	4.9344e-38	2.0566e-37
HSPA5	-0.202382	-0.235289	-0.315416	-0.0329073	-0.113034	-0.0801268	9.83505	17.3771	5.18121e-11	8.24296e-11
HSPA6	-0.0763288	-1.02875	-0.971211	-0.952424	-0.894882	0.0575422	4.05854	31.1155	2.93332e-19	6.41635e-19
HSPA7	0.589985	-0.179833	-0.585671	-0.769818	-1.17566	-0.405838	2.80555	20.9197	3.6728e-13	6.35588e-13
HSPA8	-0.382293	-0.482905	-0.21975	-0.100612	0.162542	0.263155	10.4557	27.0298	7.83799e-17	1.56432e-16
HSPA9	-0.413548	-0.209774	0.131109	0.203774	0.544658	0.340884	8.5693	48.9756	1.34761e-29	4.2684e-29
HSPA12A	-0.020546	0.172431	0.987071	0.192977	1.00762	0.81464	3.81345	56.4465	8.6115e-34	3.12538e-33
HSPA12B	0.885761	0.753018	1.02861	-0.132743	0.142844	0.275587	3.33197	79.152	4.31294e-46	2.2869e-45
HSPA13	-0.314057	0.113434	-0.205088	0.427491	0.108969	-0.318523	5.71789	11.4143	2.28805e-07	3.1232e-07
HSPA14	-0.385817	-0.459221	-1.02293	-0.0734042	-0.637114	-0.563709	5.13277	238.672	1.24918e-117	3.94568e-116
HSPH1	-0.595626	-0.700491	-0.327995	-0.104866	0.26763	0.372496	7.50661	43.583	1.60094e-26	4.55122e-26
HYOU1	-0.183734	-0.444308	-0.719077	-0.260574	-0.535342	-0.274768	7.76677	63.0855	1.86254e-37	7.5963e-37
HSP90AA1	-0.608208	-0.6624	-0.297281	-0.0541918	0.310927	0.365119	10.7091	53.4117	4.26483e-32	1.46204e-31
HSP90AB1	-0.461156	-0.329305	-0.528398	0.131851	-0.0672423	-0.199093	10.8997	61.8141	9.27798e-37	3.7074e-36
HSP90B1	-0.347058	-0.332665	-0.584352	0.0143924	-0.237295	-0.251687	9.97739	73.7594	3.14099e-43	1.53323e-42
TRAP1	-0.215991	-0.0683372	-0.34004	0.147653	-0.12405	-0.271703	6.83734	17.1437	7.18634e-11	1.13626e-10

## Sheet: HSPClust_Anova_like
	HSP-Clust I vs II	HSP-Clust I vs III	HSP-Clust I vs III	logCPM	F	PValue	FDR
BBS10	0.34544	-0.12098	-0.46642	4.29544	36.9638	3.12458e-16	6.18757e-16
BBS12	0.25859	-0.046862	-0.305452	2.80659	13.8238	1.18927e-06	1.60048e-06
CCT2	-0.240125	-0.680481	-0.440356	7.73569	104.142	6.24095e-42	3.43981e-41
CCT3	-0.681076	-0.384794	0.296282	8.97902	138.015	7.47083e-54	6.40968e-53
CCT4	-0.78535	-0.36811	0.41724	7.79651	240.785	1.41558e-86	3.74527e-85
CCT5	-0.990077	-0.692432	0.297645	8.30146	273.604	4.28367e-96	1.50082e-94
CCT6A	-1.14905	-0.519513	0.629535	8.09895	263.276	3.83815e-93	1.21795e-91
CCT6B	0.334709	-0.0974968	-0.432206	1.98818	13.1	2.40789e-06	3.19935e-06
CCT7	-0.514198	-0.349206	0.164992	8.09471	123.415	8.6023e-49	6.12817e-48
CCT8	-0.642263	-0.495128	0.147134	7.86895	174.663	4.46758e-66	5.90623e-65
HSPD1	-0.917361	-0.884738	0.0326224	8.81072	279.085	1.2041e-97	4.48665e-96
HSPE1	-0.621711	-0.493228	0.128483	6.774	81.6792	1.16282e-33	4.62763e-33
MKKS	-0.117803	-0.260276	-0.142473	5.52288	33.5604	7.55923e-15	1.41786e-14
TCP1	-0.915305	-0.543714	0.371591	7.8057	222.688	3.7854e-81	8.1981e-80
CRYAA	-0.312636	1.47451	1.78714	-4.17081	47.925	1.24589e-20	2.96196e-20
CRYAB	-2.80055	0.815356	3.61591	6.17364	385.488	8.21677e-126	8.39296e-124
HSPB1	0.817152	-0.0363493	-0.853501	9.20784	28.0529	1.36724e-12	2.33767e-12
HSPB2	-0.731602	1.01106	1.74266	1.92969	144.161	5.97701e-56	5.55518e-55
HSPB3	-4.6451	-0.923952	3.72115	-2.83508	225.155	6.76872e-82	1.50725e-80
HSPB6	1.05076	1.44975	0.398988	4.10339	83.1564	3.25205e-34	1.32109e-33
HSPB7	1.28106	1.11996	-0.161092	1.98523	66.2011	8.84573e-28	2.79016e-27
HSPB8	1.24874	-0.987198	-2.23594	5.92304	83.5018	2.41539e-34	9.86481e-34
HSPB9	0.31314	-0.0163907	-0.329531	-2.21687	2.18935	0.112509	0.121071
HSPB11	-0.344215	-0.113801	0.230414	4.5061	20.9916	1.15797e-09	1.76015e-09
ODF1	0.341521	-1.37195	-1.71347	-4.38916	51.8157	3.58429e-22	9.09181e-22
DNAJA1	-0.653651	-0.540052	0.113599	7.72435	171.492	4.8069e-65	6.09577e-64
DNAJA2	-0.211959	-0.478005	-0.266045	6.45849	78.7893	1.41886e-32	5.3826e-32
DNAJA3	-0.0625806	-0.425611	-0.363031	6.37681	93.8609	3.48956e-38	1.64889e-37
DNAJA4	0.659643	-0.70325	-1.36289	6.53528	136.737	2.05092e-53	1.72431e-52
DNAJB1	-0.24758	-0.327088	-0.0795079	7.6173	41.0601	6.92821e-18	1.47265e-17
DNAJB2	-0.026025	-0.0807833	-0.0547583	6.82581	1.71619	0.180261	0.19156
DNAJB3	-1.06621	-1.84374	-0.777532	-4.45344	66.1064	9.61979e-28	3.02642e-27
DNAJB4	-0.185107	0.151836	0.336943	4.08633	14.1228	8.88821e-07	1.20158e-06
DNAJB5	-0.0367741	0.298263	0.335037	3.21518	22.4377	2.89047e-10	4.49577e-10
DNAJB6	-0.535185	-0.241664	0.293522	6.77493	80.3198	3.76606e-33	1.4658e-32
DNAJB7	-0.271314	0.159736	0.431049	-2.65165	7.22282	0.000767152	0.000916894
DNAJB8	0.589889	0.0625535	-0.527336	-4.66547	13.5757	0.00307542	0.00357579
DNAJB9	0.0536416	-0.362749	-0.416391	5.46099	43.254	9.11282e-19	2.00725e-18
DNAJB11	-0.982408	-0.457384	0.525025	6.32496	265.358	9.68418e-94	3.11152e-92
DNAJB12	0.21962	-0.095619	-0.315239	6.13379	32.4397	2.1678e-14	3.99633e-14
DNAJB13	0.946084	1.11407	0.167988	-2.18167	26.119	8.58878e-12	1.42552e-11
DNAJB14	0.465468	-0.191238	-0.656706	4.21919	54.8028	2.38999e-23	6.33391e-23
DNAJC1	1.13172	-0.229888	-1.3616	6.52415	98.624	6.29305e-40	3.19887e-39
DNAJC2	-0.83115	-0.149487	0.681663	5.36363	250.903	1.48908e-89	4.2999e-88
DNAJC3	-0.138635	-0.396214	-0.257579	6.98728	40.3342	1.35792e-17	2.84919e-17
DNAJC4	0.124484	0.254865	0.130381	5.09877	13.9364	1.0657e-06	1.43673e-06
DNAJC5	-0.205649	-0.440205	-0.234556	6.9777	64.0752	5.84319e-27	1.77965e-26
DNAJC5B	-0.519379	-0.50968	0.00969906	0.0118912	10.7284	2.44577e-05	3.1127e-05
DNAJC5G	-2.02123	-1.34006	0.681167	-4.51263	80.9485	2.1863e-33	8.61223e-33
DNAJC6	-1.65323	-1.30385	0.349375	2.76655	105.482	2.04892e-42	1.15155e-41
DNAJC7	-0.062607	-0.260994	-0.198387	6.57172	34.8558	2.24295e-15	4.2917e-15
DNAJC8	-0.207528	-0.0308308	0.176697	6.53526	24.3188	4.7795e-11	7.67825e-11
DNAJC9	-0.724469	-0.392153	0.332316	5.62789	130.703	2.47632e-51	1.92581e-50
DNAJC10	0.0399283	-0.314097	-0.354025	7.38418	32.9456	1.34703e-14	2.50665e-14
DNAJC11	-0.41884	-0.218839	0.200001	5.79699	92.1838	1.44563e-37	6.68174e-37
DNAJC12	3.80943	-0.435553	-4.24499	5.68502	272.733	7.57563e-96	2.62285e-94
DNAJC13	0.00881513	-0.184223	-0.193038	6.35334	14.6986	5.07619e-07	6.92624e-07
DNAJC14	0.396235	-0.287377	-0.683612	6.18304	238.831	5.38048e-86	1.38429e-84
DNAJC15	0.0503233	-0.00387538	-0.0541987	5.22366	0.309752	0.733697	0.750849
DNAJC16	0.557636	-0.101068	-0.658704	5.42446	95.7809	6.88923e-39	3.35411e-38
DNAJC17	0.792811	0.309925	-0.482886	3.82591	92.353	1.25228e-37	5.80637e-37
DNAJC18	0.254088	0.0379618	-0.216127	2.60895	11.1869	1.56098e-05	2.0034e-05
DNAJC19	0.237987	-0.244842	-0.482829	5.12605	35.6759	1.04089e-15	2.01722e-15
DNAJC21	-0.214905	-0.305384	-0.0904789	6.16991	53.4012	8.50081e-23	2.20896e-22
DNAJC22	1.51528	-0.12962	-1.6449	3.09692	63.3422	1.12225e-26	3.38191e-26
DNAJC24	0.134269	-0.0673156	-0.201585	4.02322	11.3792	1.29325e-05	1.66468e-05
DNAJC25	0.209353	-0.0936826	-0.303036	3.65068	26.1762	8.13393e-12	1.35155e-11
DNAJC27	0.42991	0.0491638	-0.380746	2.95047	45.2262	1.48138e-19	3.37074e-19
DNAJC28	0.453737	-0.0172719	-0.471009	0.767036	32.5863	1.88851e-14	3.48991e-14
DNAJC30	0.128878	-0.0725993	-0.201478	4.30709	7.73316	0.000463878	0.000559998
GAK	0.504804	-0.109243	-0.614047	6.66207	74.2018	7.71725e-31	2.7398e-30
HSCB	0.29192	-0.074103	-0.366023	3.4581	20.3748	2.0954e-09	3.15401e-09
SACS	-0.830078	0.166778	0.996856	4.44296	88.2882	3.98538e-36	1.73502e-35
SEC63	-0.429734	-0.377833	0.0519008	7.40327	51.0563	7.15144e-22	1.7945e-21
HSPA1A	0.0372276	-0.4445	-0.481727	9.82522	30.3809	1.50969e-13	2.68732e-13
HSPA1B	-0.322126	-0.428233	-0.106107	7.14705	31.202	6.95621e-14	1.25565e-13
HSPA1L	0.54762	-0.141239	-0.688859	2.03523	74.4474	6.22573e-31	2.22219e-30
HSPA2	1.36778	-0.253694	-1.62147	5.83844	65.7109	1.36619e-27	4.26865e-27
HSPA4	0.101225	-0.393142	-0.494366	7.43931	80.8131	2.45777e-33	9.65011e-33
HSPA4L	-1.5261	-1.04689	0.479207	3.14416	95.4228	9.3199e-39	4.50652e-38
HSPA5	-0.508204	-0.513558	-0.0053542	9.83505	110.419	3.44959e-44	2.07451e-43
HSPA6	-0.893707	-0.389887	0.503819	4.05854	25.701	1.2788e-11	2.10512e-11
HSPA7	-0.344476	0.544203	0.888679	2.80558	25.6892	1.29324e-11	2.12871e-11
HSPA8	-0.434413	-0.60414	-0.169727	10.4557	104.615	4.2127e-42	2.34139e-41
HSPA9	-0.0221431	-0.571692	-0.549549	8.5693	180.237	7.04576e-68	9.85398e-67
HSPA12A	0.977488	0.0466413	-0.930847	3.81345	80.9398	2.20269e-33	8.67511e-33
HSPA12B	1.21479	0.938162	-0.276629	3.33198	166.703	1.77415e-63	2.14517e-62
HSPA13	-0.326201	-0.362928	-0.0367262	5.71789	25.7165	1.26008e-11	2.07513e-11
HSPA14	-1.04319	-0.377327	0.665863	5.13277	341.703	1.20403e-114	8.43529e-113
HSPH1	-0.464437	-0.692737	-0.228299	7.50661	88.1533	4.47221e-36	1.94408e-35
HYOU1	-0.956447	-0.651763	0.304685	7.76677	210.587	1.91231e-77	3.70394e-76
HSP90AA1	-0.429633	-0.70337	-0.273737	10.7091	114.328	1.39068e-45	8.84241e-45
HSP90AB1	-0.704048	-0.639287	0.0647613	10.8997	205.315	8.20736e-76	1.50183e-74
HSP90B1	-0.740305	-0.529281	0.211024	9.97739	217.987	1.02235e-79	2.1288e-78
TRAP1	-0.380786	-0.278519	0.102267	6.83734	34.9263	2.09955e-15	4.02258e-15
